# Supplementary material for: Lactylation of PFKP-K688 enhances glycolytic flux and confers cardioprotection in myocardial ischemia
Source: Front Pharmacol. 2026 Mar 16;17:1717779. doi: 10.3389/fphar.2026.1717779 (PMC13033730; doi:10.3389/fphar.2026.1717779)
Supplement: Supplementary file 1 [file Table2.XLSX]

## Sheet: Kla peptides
Checked	Confidence	Sequence	Annotated Sequence	Modifications	Modifications in Master Proteins	Qvality PEP	Qvality q-value	# Protein Groups	# Proteins	# PSMs	Master Protein Accessions	Master Protein Descriptions	Positions in Master Proteins	# Missed Cleavages	Theo. MH+ [Da]	Sequence Length	# Razor Quan Results	Abundance Ratio: (Sample) / (Control)	Abundance Ratio (log2): (Sample) / (Control)	Abundance Ratio P-Value: (Sample) / (Control)	Abundance Ratio Adj. P-Value: (Sample) / (Control)	Abundances (Grouped): Sample	Abundances (Grouped): Control	Abundances (Grouped) CV [%]: Sample	Abundances (Grouped) CV [%]: Control	Abundance: F1: 126, Sample	Abundance: F1: 127, Sample	Abundance: F1: 128, Sample	Abundance: F1: 129, Control	Abundance: F1: 130, Control	Abundance: F1: 131, Control	Quan Info	Found in Sample: [S1] F1: 126, Sample	Found in Sample: [S2] F1: 127, Sample	Found in Sample: [S3] F1: 128, Sample	Found in Sample: [S4] F1: 129, Control	Found in Sample: [S5] F1: 130, Control	Found in Sample: [S6] F1: 131, Control	Confidence (by Search Engine): Sequest HT	Percolator q-Value (by Search Engine): Sequest HT	Percolator PEP (by Search Engine): Sequest HT	XCorr (by Search Engine): Sequest HT
FALSE	High	EDQSILCTGESGAGKTENTKK	[R].EDQSILCTGESGAGKTENTKK.[V]	1xCarbamidomethyl [C7]; 2xTMT6plex [K20; K21]; 1xTMT6plex [N-Term]; 1xlactylation [K15]		4.51411e-05	0	1	4	1	P35579	Myosin-9 OS=Homo sapiens OX=9606 GN=MYH9 PE=1 SV=4	P35579 [166-186]	2	3012.58	21	0	1.582	0.66	0.0117961	0.0307961	72	45.5	9.59	1.1	72	81.6	67.8	45.5	45	46		High	High	High	High	High	High	High	0	7.179e-05	4.91
FALSE	High	DLAGSIIGKGGQR	[K].DLAGSIIGKGGQR.[I]	1xTMT6plex [N-Term]; 1xlactylation [K9]		0.000251271	0	1	1	2	P61978	Heterogeneous nuclear ribonucleoprotein K OS=Homo sapiens OX=9606 GN=HNRNPK PE=1 SV=1	P61978 [397-409]	1	1572.89	13	0															No Quan Values	High	High	High	High	High	High	High	0	0.0004035	3.71
FALSE	High	DLEEDHACIPIKK	[K].DLEEDHACIPIKK.[S]	1xCarbamidomethyl [C8]; 1xTMT6plex [K13]; 1xTMT6plex [N-Term]; 1xlactylation [K12]		0.000776401	0	1	1	1	P13639	Elongation factor 2 OS=Homo sapiens OX=9606 GN=EEF2 PE=1 SV=4	P13639 [560-572]	1	2098.13	13	0	1.977	0.98	0.0137618	0.0324637	43.1	21.8	22.95	21.78	43.1	62.1	42.1	29.3	19.5	21.8		High	High	High	High	High	High	High	0	0.001242	2.06
FALSE	High	GNKAAQPGSGK	[K].GNKAAQPGSGK.[G]	1xTMT6plex [K11]; 1xTMT6plex [N-Term]; 1xlactylation [K3]		0.000556513	0	1	1	2	P05455	Lupus La protein OS=Homo sapiens OX=9606 GN=SSB PE=1 SV=2	P05455 [342-352]	1	1544.88	11	0	1.307	0.39	0.00750121	0.0257652	171.8	131.4	8.19	5.99	171.8	192.4	164.6	135.9	120.8	131.4		High	High	High	High	High	High	High	0	0.0008948	3.02
FALSE	High	LAKADGIVSK	[R].LAKADGIVSK.[N]	1xTMT6plex [K10]; 1xTMT6plex [N-Term]; 1xlactylation [K3]		0.00089936	0	1	1	2	P63220	40S ribosomal protein S21 OS=Homo sapiens OX=9606 GN=RPS21 PE=1 SV=1	P63220 [72-81]	1	1531.95	10	0	1.58	0.66	0.0091098	0.0273376	98.9	62.6	7.52	12.21	98.6	112.2	98.9	76.2	62.6	61.6		High	High	High	High	High	High	High	0	0.001428	3.33
FALSE	High	LAADVGKAGAER	[R].LAADVGKAGAER.[E]	1xTMT6plex [N-Term]; 1xlactylation [K7]		0.000625414	0	1	1	1	P05141	ADP/ATP translocase 2 OS=Homo sapiens OX=9606 GN=SLC25A5 PE=1 SV=7	P05141 [141-152]	1	1458.81	12	0	1.514	0.6	0.0100533	0.028444	147.5	97.4	8.78	12.59	147.3	171	147.5	114.8	90.1	97.4		High	High	High	High	High	High	High	0	0.001005	3.35
FALSE	High	SGVSLAALKK	[R].SGVSLAALKK.[A]	1xTMT6plex [K10]; 1xTMT6plex [N-Term]; 1xlactylation [K9]		0.000699891	0	3	3	1	P16402; P10412; P16403	Histone H1.3 OS=Homo sapiens OX=9606 GN=H1-3 PE=1 SV=2 Histone H1.4 OS=Homo sapiens OX=9606 GN=H1-4 PE=1 SV=2 Histone H1.2 OS=Homo sapiens OX=9606 GN=H1-2 PE=1 SV=2	P16402 [56-65]; P10412 [55-64]; P16403 [55-64]	1	1503.95	10	0	2.548	1.35	0.000109161	0.0157094	160.5	63	7.95	8.18	158.6	182.5	160.5	63	64.1	55	Shared	High	High	High	High	High	High	High	0	0.001121	3.53
FALSE	High	TISAKYAEER	[K].TISAKYAEER.[D]	1xTMT6plex [N-Term]; 1xlactylation [K5]		0.000661787	0	1	1	1	P35579	Myosin-9 OS=Homo sapiens OX=9606 GN=MYH9 PE=1 SV=4	P35579 [1455-1464]	1	1468.78	10	0	2.303	1.2	0.00118624	0.0166882	120.7	52.4	4.39	9.58	116.1	126.7	120.7	52.4	57.1	47.1		High	High	High	High	High	High	High	0	0.001063	3.46
FALSE	High	DNIQGITKPAIR	[R].DNIQGITKPAIR.[R]	1xTMT6plex [N-Term]; 1xlactylation [K8]		0.000545496	0	1	1	2	P62805	Histone H4 OS=Homo sapiens OX=9606 GN=H4C1 PE=1 SV=2	P62805 [25-36]	0	1626.94	12	0	1.595	0.67	0.00399178	0.0210461	85.8	53.8	11.88	10.72	82.1	102.2	85.8	56.2	53.8	45.6		High	High	High	High	High	High	High	0	0.0008785	3.75
FALSE	High	GILAADESTGSIAKR	[K].GILAADESTGSIAKR.[L]	1xTMT6plex [N-Term]; 1xlactylation [K14]		0.000276238	0	1	1	2	P04075	Fructose-bisphosphate aldolase A OS=Homo sapiens OX=9606 GN=ALDOA PE=1 SV=2	P04075 [29-43]	1	1789.99	15	0	1.483	0.57	0.0224412	0.041072	67.9	45.8	16	12.54	62.4	84.4	67.9	52.7	41.1	45.8		High	High	High	High	High	High	High	0	0.001185	3.36
FALSE	High	KVVGCSCVVVK	[R].KVVGCSCVVVK.[D]	2xCarbamidomethyl [C5; C7]; 1xTMT6plex [K11]; 1xTMT6plex [N-Term]; 1xlactylation [K1]		0.00025069	0	1	1	4	P25398	40S ribosomal protein S12 OS=Homo sapiens OX=9606 GN=RPS12 PE=1 SV=3	P25398 [102-112]	1	1765.01	11	0	2.003	1	0.00129737	0.0166882	312.8	156.2	11.36	9.71	302.4	371.7	312.8	182.4	156.2	153.6		High	High	High	High	High	High	High	0	0.0006795	4.1
FALSE	High	DSYVGDEAQSKR	[K].DSYVGDEAQSKR.[G]	1xTMT6plex [N-Term]; 1xlactylation [K11]		3.09423e-05	0	2	6	1	P60709; P62736	Actin, cytoplasmic 1 OS=Homo sapiens OX=9606 GN=ACTB PE=1 SV=1 Actin, aortic smooth muscle OS=Homo sapiens OX=9606 GN=ACTA2 PE=1 SV=1	P60709 [51-62]; P62736 [53-64]	1	1655.81	12	0	2.414	1.27	8.46302e-05	0.0157094	156.9	65	4.63	6.44	156.9	167.4	153.2	65	68.1	59.9	Shared	High	High	High	High	High	High	High	0	4.91e-05	5.07
FALSE	High	KVVDYSQFQESDDADEDYGR	[R].KVVDYSQFQESDDADEDYGR.[D]	1xTMT6plex [N-Term]; 1xlactylation [K1]		0.00021171	0	1	1	1	Q9H1E3	Nuclear ubiquitous casein and cyclin-dependent kinase substrate 1 OS=Homo sapiens OX=9606 GN=NUCKS1 PE=1 SV=1	Q9H1E3 [9-28]	1	2667.19	20	0	2.111	1.08	0.00461037	0.0218603	17.1	8.1	11.83	15.2	17.1	17.5	14	8.1	9.8	7.3		High	High	High	High	High	High	High	0	0.0003396	4.51
FALSE	High	DTGKTPVEPEVAIHR	[K].DTGKTPVEPEVAIHR.[I]	1xTMT6plex [N-Term]; 1xlactylation [K4]		0.000533482	0	1	1	1	P60866	40S ribosomal protein S20 OS=Homo sapiens OX=9606 GN=RPS20 PE=1 SV=1	P60866 [5-19]	1	1950.05	15	0	1.567	0.65	0.0188906	0.0375448	47.8	30.5	6.32	15.35	46.8	52.6	47.8	33.2	24.4	30.5		High	High	High	High	High	High	High	0	0.0008581	3.61
FALSE	High	SKFADLSEAANR	[K].SKFADLSEAANR.[N]	1xTMT6plex [N-Term]; 1xlactylation [K2]		0.000883351	0	1	1	2	P08670	Vimentin OS=Homo sapiens OX=9606 GN=VIM PE=1 SV=4	P08670 [293-304]	1	1609.84	12	0	2.045	1.03	0.00906632	0.0273234	68.7	33.6	8.48	16.96	68.7	76	64.3	44.2	33.6	33.1		High	High	High	High	High	High	High	0.001458	0.00295	2.79
FALSE	High	KVSSAEGAAKEEPK	[R].KVSSAEGAAKEEPK.[R]	2xTMT6plex [K10; K14]; 1xTMT6plex [N-Term]; 1xlactylation [K1]		0.000941031	0	1	1	2	P05114	Non-histone chromosomal protein HMG-14 OS=Homo sapiens OX=9606 GN=HMGN1 PE=1 SV=3	P05114 [5-18]	2	2190.26	14	0	1.405	0.49	0.0641393	0.0827406	179.7	127.9	2.99	17.74	178.7	188.6	179.7	146.7	127.9	102.3		High	High	High	High	High	High	High	0	0.00149	3.32
FALSE	High	VKAFGPGLQGGSAGSPAR	[K].VKAFGPGLQGGSAGSPAR.[F]	1xTMT6plex [N-Term]; 1xlactylation [K2]		0.000219704	0	1	1	2	P21333	Filamin-A OS=Homo sapiens OX=9606 GN=FLNA PE=1 SV=4	P21333 [1070-1087]	1	1958.07	18	0	1.787	0.84	0.0233851	0.0421844	62.9	35.2	18.83	11.93	45.3	65.2	62.9	35.2	28.8	36.1		High	High	High	High	High	High	High	0	0.0003528	4.26
FALSE	High	KVSSAEGAAK	[R].KVSSAEGAAK.[E]	1xTMT6plex [K10]; 1xTMT6plex [N-Term]; 1xlactylation [K1]		0.000215172	0	1	1	2	P05114	Non-histone chromosomal protein HMG-14 OS=Homo sapiens OX=9606 GN=HMGN1 PE=1 SV=3	P05114 [5-14]	1	1477.86	10	0	1.324	0.4	0.0601292	0.0791074	157.4	118.9	9.41	13.62	148.4	178	157.4	145	112.8	118.9		High	High	High	High	High	High	High	0	0.0003452	3.66
FALSE	High	DVNAAIATIKTK	[K].DVNAAIATIKTK.[R]	1xTMT6plex [K12]; 1xTMT6plex [N-Term]; 1xlactylation [K10]		0.000210732	0	1	5	2	P68363	Tubulin alpha-1B chain OS=Homo sapiens OX=9606 GN=TUBA1B PE=1 SV=1	P68363 [327-338]	1	1775.07	12	0	2.065	1.05	0.00568091	0.0234359	53.9	26.1	13.51	7.82	53.9	55.9	43.1	29.2	25.2	26.1		High	High	High	High	High	High	High	0	0.0007414	3.79
FALSE	High	KVLGSSTSATNSTSVSSR	[R].KVLGSSTSATNSTSVSSR.[K]	1xTMT6plex [N-Term]; 1xlactylation [K1]		0.000141795	0	1	1	1	Q15004	PCNA-associated factor OS=Homo sapiens OX=9606 GN=PCLAF PE=1 SV=1	Q15004 [24-41]	1	2070.09	18	0	1.559	0.64	0.015823	0.0343875	36.8	23.6	6.63	14.36	33.6	36.8	38.3	23.6	18.3	23.9		High	High	High	High	High	High	High	0	0.0002269	4.61
FALSE	High	DYGKESQAK	[K].DYGKESQAK.[D]	1xTMT6plex [K9]; 1xTMT6plex [N-Term]; 1xlactylation [K4]		0.000581699	0	1	1	1	P25398	40S ribosomal protein S12 OS=Homo sapiens OX=9606 GN=RPS12 PE=1 SV=3	P25398 [113-121]	1	1555.84	9	0	2.55	1.35	0.00885305	0.0270049	124.7	48.9	14.4	23.84	106.7	142.6	124.7	68.5	48.9	44.3		High	High	High	High	High	High	High	0	0.0009361	3.52
FALSE	High	TPAQYDASELKASMK	[K].TPAQYDASELKASMK.[G]	1xTMT6plex [K15]; 1xTMT6plex [N-Term]; 1xlactylation [K11]		0.000241023	0	1	2	1	P07355	Annexin A2 OS=Homo sapiens OX=9606 GN=ANXA2 PE=1 SV=2	P07355 [105-119]	1	2170.15	15	0	1.834	0.87	0.00181161	0.0172237	47.5	25.9	7.87	10.7	47.5	52.2	44.7	28.4	25.9	22.9		High	High	High	High	High	High	High	0	0.0003867	3.61
FALSE	High	EAIEGTYIDKK	[K].EAIEGTYIDKK.[C]	1xTMT6plex [K11]; 1xTMT6plex [N-Term]; 1xlactylation [K10]		0.00102813	0	1	1	1	P62280	40S ribosomal protein S11 OS=Homo sapiens OX=9606 GN=RPS11 PE=1 SV=3	P62280 [49-59]	1	1797	11	0	2.832	1.5	0.0044264	0.0215434	52.1	18.4	16.61	8.8	53.3	52.1	38.9	21.1	18.4	18		High	High	High	High	High	High	High	0	0.001613	2.46
FALSE	High	TAAAPKAGPGVVR	[R].TAAAPKAGPGVVR.[K]	1xTMT6plex [N-Term]; 1xlactylation [K6]		0.000279444	0	1	1	2	Q15691	Microtubule-associated protein RP/EB family member 1 OS=Homo sapiens OX=9606 GN=MAPRE1 PE=1 SV=3	Q15691 [169-181]	1	1495.88	13	0	1.77	0.82	0.0367643	0.0563761	212.2	119.9	5.09	18.87	212.2	218.9	198	160.3	119.9	115		High	High	High	High	High	High	High	0	0.0004492	4.18
FALSE	High	KGTVEGFEPADNK	[K].KGTVEGFEPADNK.[C]	1xTMT6plex [K13]; 1xTMT6plex [N-Term]; 1xlactylation [K1]		0.000963214	0	1	1	1	P37108	Signal recognition particle 14 kDa protein OS=Homo sapiens OX=9606 GN=SRP14 PE=1 SV=2	P37108 [43-55]	1	1922.03	13	0	1.256	0.33	0.00274272	0.0186781	117.2	93.3	4.14	4.38	117	117.2	125.7	100.4	93.3	93		High	High	High	High	High	High	High	0	0.00152	4.02
FALSE	High	VGTECGNQKVR	[K].VGTECGNQKVR.[A]	1xCarbamidomethyl [C5]; 1xTMT6plex [N-Term]; 1xlactylation [K9]		0.000752337	0	1	1	2	P21333	Filamin-A OS=Homo sapiens OX=9606 GN=FLNA PE=1 SV=4	P21333 [570-580]	1	1548.8	11	0	1.547	0.63	0.0204784	0.0391946	177.7	114.9	5.89	14.21	177.7	194.4	174.4	136.8	103.7	114.9		High	High	High	High	High	High	High	0.001458	0.00286	3.4
FALSE	High	ICANKYMVK	[R].ICANKYMVK.[S]	1xCarbamidomethyl [C2]; 1xTMT6plex [K9]; 1xTMT6plex [N-Term]; 1xlactylation [K5]		0.000841525	0	1	2	1	P27635	60S ribosomal protein L10 OS=Homo sapiens OX=9606 GN=RPL10 PE=1 SV=5	P27635 [70-78]	1	1656.92	9	0	2.503	1.32	0.00429085	0.0211659	84.6	33.8	5.96	15.09	76.3	84.6	84.9	36.5	27	33.8		High	High	High	High	High	High	High	0	0.00134	3.09
FALSE	High	TAEQSCDQKLTNTNR	[R].TAEQSCDQKLTNTNR.[A]	1xCarbamidomethyl [C6]; 1xTMT6plex [N-Term]; 1xlactylation [K9]		0.000365646	0	1	1	1	Q96T88	E3 ubiquitin-protein ligase UHRF1 OS=Homo sapiens OX=9606 GN=UHRF1 PE=1 SV=1	Q96T88 [492-506]	1	2067	15	0	1.545	0.63	0.0275978	0.0464859	20.4	13.2	1.72	13.38	20.7	20	20.4	13.2	11.3	14.8		High	High	High	High	High	High	High	0	0.0005893	3.12
FALSE	High	DKADFCIIHYAGK	[K].DKADFCIIHYAGK.[V]	1xCarbamidomethyl [C6]; 1xTMT6plex [K13]; 1xTMT6plex [N-Term]; 1xlactylation [K2]		0.000128945	0	1	2	1	P35579	Myosin-9 OS=Homo sapiens OX=9606 GN=MYH9 PE=1 SV=4	P35579 [564-576]	1	2068.09	13	0	1.566	0.65	0.00293985	0.0189101	53.4	34.1	5.52	8.66	53.4	51	56.9	37	31.1	34.1		High	High	High	High	High	High	High	0	0.0002064	3.88
FALSE	High	LDKSQIHDIVLVGGSTR	[K].LDKSQIHDIVLVGGSTR.[I]	1xTMT6plex [N-Term]; 1xlactylation [K3]		0.00045177	0	1	1	1	P11142	Heat shock cognate 71 kDa protein OS=Homo sapiens OX=9606 GN=HSPA8 PE=1 SV=1	P11142 [326-342]	1	2139.2	17	0	1.556	0.64	0.0159768	0.0344855	40.3	25.9	12.12	2.46	40.3	48.6	39.1	26.9	25.7	25.9		High	High	High	High	High	High	High	0	0.0007272	4.28
FALSE	High	KFDQLLAEEK	[KR].KFDQLLAEEK.[SNTA]	1xTMT6plex [K10]; 1xTMT6plex [N-Term]; 1xlactylation [K1]		0.000219196	0	1	4	1	P35579	Myosin-9 OS=Homo sapiens OX=9606 GN=MYH9 PE=1 SV=4	P35579 [1445-1454]	1	1751	10	0	2.208	1.14	0.000467241	0.0160884	122.1	55.3	8.29	4.8	122.1	132.9	112.6	56.5	55.3	51.5		High	High	High	High	High	High	High	0	0.0003521	3.89
FALSE	High	ATVTPSPVKGK	[K].ATVTPSPVKGK.[G]	1xTMT6plex [K11]; 1xTMT6plex [N-Term]; 1xlactylation [K9]		0.000705908	0	1	1	1	Q9H1E3	Nuclear ubiquitous casein and cyclin-dependent kinase substrate 1 OS=Homo sapiens OX=9606 GN=NUCKS1 PE=1 SV=1	Q9H1E3 [176-186]	1	1614.98	11	0	1.025	0.04	0.73447	0.746796	60.5	59	7.58	4.32	60.5	66.1	56.9	58	59	62.9		High	High	High	High	High	High	High	0	0.001132	3.8
FALSE	High	VNFAMNVGKAR	[R].VNFAMNVGKAR.[G]	1xTMT6plex [N-Term]; 1xlactylation [K9]		0.000393352	0	1	1	1	P14618	Pyruvate kinase PKM OS=Homo sapiens OX=9606 GN=PKM PE=1 SV=4	P14618 [490-500]	1	1507.83	11	0	2.018	1.01	0.00194551	0.0172237	110.6	54.8	5.21	10.44	108	119.2	110.6	57.9	47.1	54.8		High	High	High	High	High	High	High	0	0.0006336	3.4
FALSE	High	IKLGGFGSK	[K].IKLGGFGSK.[R]	1xTMT6plex [K9]; 1xTMT6plex [N-Term]; 1xlactylation [K2]		0.000981966	0	1	1	1	Q14839	Chromodomain-helicase-DNA-binding protein 4 OS=Homo sapiens OX=9606 GN=CHD4 PE=1 SV=2	Q14839 [296-304]	1	1436.89	9	0	1.603	0.68	0.00642213	0.024266	73.6	45.9	7.72	11.08	70.2	81.5	73.6	55	45.9	45.4		High	High	High	High	High	High	High	0	0.001549	2.85
FALSE	High	AVEHINKTIAPALVSK	[K].AVEHINKTIAPALVSK.[K]	1xTMT6plex [K16]; 1xTMT6plex [N-Term]; 1xlactylation [K7]		0.000525213	0	1	1	1	P06733	Alpha-enolase OS=Homo sapiens OX=9606 GN=ENO1 PE=1 SV=2	P06733 [65-80]	1	2221.33	16	0	1.705	0.77	0.0212438	0.0400247	83.9	49.2	18.01	9.56	93.8	83.9	65.1	41.7	49.2	49.7		High	High	High	High	High	High	High	0	0.0008457	3.91
FALSE	High	AVGKVIPELNGK	[K].AVGKVIPELNGK.[L]	1xTMT6plex [K12]; 1xTMT6plex [N-Term]; 1xlactylation [K4]		0.00104195	0	1	1	1	P04406	Glyceraldehyde-3-phosphate dehydrogenase OS=Homo sapiens OX=9606 GN=GAPDH PE=1 SV=3	P04406 [216-227]	1	1755.08	12	0	2.123	1.09	0.000528937	0.0160884	60.3	28.4	9.88	10.18	59.9	71	60.3	29.8	28.4	24.4		High	High	High	High	High	High	High	0	0.001635	2.88
FALSE	High	VMSQNFTNCHTKIR	[K].VMSQNFTNCHTKIR.[H]	1xCarbamidomethyl [C9]; 1xTMT6plex [N-Term]; 1xlactylation [K12]		0.00102813	0	1	1	1	Q13283	Ras GTPase-activating protein-binding protein 1 OS=Homo sapiens OX=9606 GN=G3BP1 PE=1 SV=1	Q13283 [65-78]	1	2037.02	14	0															No Quan Values	High	High	High	High	High	High	High	0	0.001614	3.02
FALSE	High	AVNEKSCNCLLLK	[K].AVNEKSCNCLLLK.[V]	2xCarbamidomethyl [C7; C9]; 1xTMT6plex [K13]; 1xTMT6plex [N-Term]; 1xlactylation [K5]		0.000650412	0	1	1	1	P06733	Alpha-enolase OS=Homo sapiens OX=9606 GN=ENO1 PE=1 SV=2	P06733 [331-343]	1	2079.13	13	0	1.719	0.78	0.000128582	0.0157094	162.8	94.7	4.33	4.63	162.8	173.5	159.9	102.4	94.5	94.7		High	High	High	High	High	High	High	0	0.001044	4.5
FALSE	High	SAGAKSSGGREDLESSGLQR	[K].SAGAKSSGGREDLESSGLQR.[R]	1xTMT6plex [N-Term]; 1xlactylation [K5]		0.000243264	0	1	1	1	Q9UK76	Jupiter microtubule associated homolog 1 OS=Homo sapiens OX=9606 GN=JPT1 PE=1 SV=3	Q9UK76 [65-84]	2	2293.16	20	0	1.321	0.4	0.0759857	0.0947529	36.2	27.4	19.53	5.35	32.4	46.9	36.2	25.2	27.9	27.4		High	High	High	High	High	High	High	0	0.0003909	3.59
FALSE	High	VMQEQGTHPKFQKPK	[K].VMQEQGTHPKFQKPK.[Q]	2xTMT6plex [K13; K15]; 1xTMT6plex [N-Term]; 1xlactylation [K10]		0.000749171	0	1	1	1	P35579	Myosin-9 OS=Homo sapiens OX=9606 GN=MYH9 PE=1 SV=4	P35579 [546-560]	1	2542.44	15	0															No Quan Values	High	High	High	High	High	High	High	0	0.001198	3.2
FALSE	High	KGAAAATSSK	[K].KGAAAATSSK.[T]	1xTMT6plex [K10]; 1xTMT6plex [N-Term]; 1xlactylation [K1]		0.000728837	0	1	1	1	Q9UNZ5	Leydig cell tumor 10 kDa protein homolog OS=Homo sapiens OX=9606 GN=C19orf53 PE=1 SV=1	Q9UNZ5 [87-96]	1	1421.84	10	0	1.227	0.3	0.0306426	0.0498972	62.6	51	9.13	4.24	59.2	70.6	62.6	48.6	51	52.9		High	High	High	High	High	High	High	0	0.001166	3.14
FALSE	High	SAPGGGSKVPQKK	[R].SAPGGGSKVPQKK.[V]	2xTMT6plex [K12; K13]; 1xTMT6plex [N-Term]; 1xlactylation [K8]		0.000166763	0	1	1	2	P06748	Nucleophosmin OS=Homo sapiens OX=9606 GN=NPM1 PE=1 SV=2	P06748 [143-155]	2	2000.21	13	0	1.365	0.45	0.0106649	0.0292785	369.5	270.7	6.83	8.08	369.5	401.5	351	310.4	270.6	270.7		High	High	High	High	High	High	High	0	0.0002673	3.4
FALSE	High	KVEEAEPEEFVVEK	[K].KVEEAEPEEFVVEK.[V]	1xTMT6plex [K14]; 1xTMT6plex [N-Term]; 1xlactylation [K1]		0.000632275	0	1	1	1	Q13185	Chromobox protein homolog 3 OS=Homo sapiens OX=9606 GN=CBX3 PE=1 SV=4	Q13185 [21-34]	1	2192.17	14	0	1.249	0.32	0.02363	0.0422672	45.6	36.5	7.22	9.75	42.6	49.2	45.6	36.5	37.6	31.2		High	High	High	High	High	High	High	0	0.001016	3.51
FALSE	High	IHGGTNQVTKAR	[R].IHGGTNQVTKAR.[G]	1xTMT6plex [N-Term]; 1xlactylation [K10]		0.000832975	0	1	1	1	Q96PN7	Transcriptional-regulating factor 1 OS=Homo sapiens OX=9606 GN=TRERF1 PE=1 SV=1	Q96PN7 [1036-1047]	1	1582.89	12	0	1.258	0.33	0.0206332	0.0394049	27.8	22.1	8.67	10.77	27.8	26.9	31.6	22.1	18.5	22.7		High	High	High	High	High	High	High	0	0.001328	3.09
FALSE	High	CAQGCICKGASDK	[K].CAQGCICKGASDK.[C]	3xCarbamidomethyl [C1; C5; C7]; 1xTMT6plex [K13]; 1xTMT6plex [N-Term]; 1xlactylation [K8]		0.00061997	0	1	1	1	P02795	Metallothionein-2 OS=Homo sapiens OX=9606 GN=MT2A PE=1 SV=1	P02795 [44-56]	1	1984.97	13	0	1.941	0.96	0.0237438	0.0422672	81.9	42.2	5.9	20.03	81.1	90.1	81.9	57.1	42.2	40		High	High	High	High	High	High	High	0	0.0009971	3.39
FALSE	High	SDEKAAVAGK	[K].SDEKAAVAGK.[K]	1xTMT6plex [K10]; 1xTMT6plex [N-Term]; 1xlactylation [K4]		0.00028795	0	1	1	1	P36578	60S ribosomal protein L4 OS=Homo sapiens OX=9606 GN=RPL4 PE=1 SV=5	P36578 [365-374]	1	1505.86	10	0	2.072	1.05	0.00590333	0.0235674	60.3	29.1	8.34	16.23	60.3	68.7	59.1	36	26.4	29.1		High	High	High	High	High	High	High	0	0.0004632	3.38
FALSE	High	KGAVAEDGDELR	[K].KGAVAEDGDELR.[T]	1xTMT6plex [N-Term]; 1xlactylation [K1]		0.000644786	0	1	1	1	P27695	DNA-(apurinic or apyrimidinic site) endonuclease OS=Homo sapiens OX=9606 GN=APEX1 PE=1 SV=2	P27695 [7-18]	1	1560.81	12	0															No Quan Values	High	High	High	High	High	High	High	0	0.001036	3.49
FALSE	High	CEKGTTAVLTEK	[R].CEKGTTAVLTEK.[I]	1xCarbamidomethyl [C1]; 1xTMT6plex [K12]; 1xTMT6plex [N-Term]; 1xlactylation [K3]		0.00050561	0	1	1	1	Q99436	Proteasome subunit beta type-7 OS=Homo sapiens OX=9606 GN=PSMB7 PE=1 SV=1	Q99436 [247-258]	1	1867.02	12	0	2.219	1.15	0.00843284	0.0268106	94.3	42.5	6.31	16.4	94.3	86.1	97.4	54.7	42.5	40.9		High	High	High	High	High	High	High	0	0.0008141	2.93
FALSE	High	LGAVPATSGPTTFKQQR	[R].LGAVPATSGPTTFKQQR.[S]	1xTMT6plex [N-Term]; 1xlactylation [K14]		0.00101255	0	1	1	1	Q96ME7	Zinc finger protein 512 OS=Homo sapiens OX=9606 GN=ZNF512 PE=1 SV=2	Q96ME7 [5-21]	1	2060.13	17	0	1.512	0.6	0.0190251	0.0376856	25.4	16.8	13.04	4.34	25.4	29.5	22.8	17.2	15.8	16.8		High	High	High	High	High	High	High	0	0.001592	2.61
FALSE	High	IGAFGYMECSAKTK	[R].IGAFGYMECSAKTK.[D]	1xCarbamidomethyl [C9]; 1xTMT6plex [K14]; 1xTMT6plex [N-Term]; 1xlactylation [K12]		0.000796051	0	1	1	1	P61586	Transforming protein RhoA OS=Homo sapiens OX=9606 GN=RHOA PE=1 SV=1	P61586 [151-164]	1	2093.08	14	0	2.03	1.02	0.00896091	0.0272393	55	27.1	15.43	16.01	44.8	61.2	55	34.6	27.1	26		High	High	High	High	High	High	High	0	0.00127	2.52
FALSE	High	VLKQVHPDTGISSK	[K].VLKQVHPDTGISSK.[A]	1xTMT6plex [K14]; 1xTMT6plex [N-Term]; 1xlactylation [K3]		0.000304322	0	4	15	1	Q5QNW6; Q99879; P33778; O60814	Histone H2B type 2-F OS=Homo sapiens OX=9606 GN=H2BC18 PE=1 SV=3 Histone H2B type 1-M OS=Homo sapiens OX=9606 GN=H2BC14 PE=1 SV=3 Histone H2B type 1-B OS=Homo sapiens OX=9606 GN=H2BC3 PE=1 SV=2 Histone H2B type 1-K OS=Homo sapiens OX=9606 GN=H2BC12 PE=1 SV=3	Q5QNW6 [45-58]; Q99879 [45-58]; P33778 [45-58]; O60814 [45-58]	1	2039.19	14	0	1.898	0.92	0.0141974	0.032779	85.4	45	15.36	15.2	89.4	85.4	66.3	41.7	45	55.5	Shared	High	High	High	High	High	High	High	0	0.0004893	3.75
FALSE	High	KGDECELLGHSK	[K].KGDECELLGHSK.[N]	1xCarbamidomethyl [C5]; 1xTMT6plex [K12]; 1xTMT6plex [N-Term]; 1xlactylation [K1]		0.000532293	0	1	1	1	P49411	Elongation factor Tu, mitochondrial OS=Homo sapiens OX=9606 GN=TUFM PE=1 SV=2	P49411 [286-297]	1	1903	12	0	1.744	0.8	0.00544706	0.0230614	109	62.5	11.8	9.01	109	118.1	93.2	62.5	70.6	59.4		High	High	High	High	High	High	High	0	0.0008558	3.14
FALSE	High	TIGGGDDSFNTFFSETGAGKHVPR	[K].TIGGGDDSFNTFFSETGAGKHVPR.[A]	1xTMT6plex [N-Term]; 1xlactylation [K20]		1.92429e-05	0	1	5	1	P68363	Tubulin alpha-1B chain OS=Homo sapiens OX=9606 GN=TUBA1B PE=1 SV=1	P68363 [41-64]	1	2798.36	24	0	1.198	0.26	0.720089	0.733022	10.3	8.6	8.81	44.15	11.1	9.3	10.3	8.6	6.2	14.6		High	High	High	High	High	High	High	0	3.048e-05	5.88
FALSE	High	GPSYGEDVSNTTTAQKR	[K].GPSYGEDVSNTTTAQKR.[K]	1xTMT6plex [N-Term]; 1xlactylation [K16]		0.000680622	0	1	1	1	P29590	Protein PML OS=Homo sapiens OX=9606 GN=PML PE=1 SV=3	P29590 [461-477]	1	2112.04	17	0	1.44	0.53	0.00518938	0.0225129	37.3	25.9	7.93	6.14	37.3	40.1	34.2	28.3	25.2	25.9		High	High	High	High	High	High	High	0	0.001091	4.14
FALSE	High	IECDDKGDGSCDVR	[K].IECDDKGDGSCDVR.[Y]	2xCarbamidomethyl [C3; C11]; 1xTMT6plex [N-Term]; 1xlactylation [K6]		0.000554048	0	2	2	2	P21333; Q14315	Filamin-A OS=Homo sapiens OX=9606 GN=FLNA PE=1 SV=4 Filamin-C OS=Homo sapiens OX=9606 GN=FLNC PE=1 SV=3	P21333 [621-634]; Q14315 [616-629]	1	1926.84	14	0	2.173	1.12	0.000237899	0.0157094	116.9	53.8	7.57	6.59	116.9	125.8	108.1	59.7	53	53.8	Shared	High	High	High	High	High	High	High	0	0.0008912	3.33
FALSE	High	DAVTYTEHAKR	[R].DAVTYTEHAKR.[K]	1xTMT6plex [N-Term]; 1xlactylation [K10]		0.000738169	0	1	1	1	P62805	Histone H4 OS=Homo sapiens OX=9606 GN=H4C1 PE=1 SV=2	P62805 [69-79]	1	1591.83	11	0	1.579	0.66	0.00913327	0.0273376	139.7	88.5	13.44	7.83	139.7	169	131.5	97	88.5	83.1		High	High	High	High	High	High	High	0	0.00118	3.96
FALSE	High	AYVGQKSSFTVDCSK	[K].AYVGQKSSFTVDCSK.[A]	1xCarbamidomethyl [C13]; 1xTMT6plex [K15]; 1xTMT6plex [N-Term]; 1xlactylation [K6]		0.00061997	0	1	1	1	P21333	Filamin-A OS=Homo sapiens OX=9606 GN=FLNA PE=1 SV=4	P21333 [2570-2584]	1	2207.14	15	0	2.015	1.01	0.00031031	0.0157094	39.9	19.8	4.76	6.86	39.9	36.9	40.3	22	19.8	19.4		High	High	High	High	High	High	High	0	0.000997	3.67
FALSE	High	KGVAINMVTEEDKR	[R].KGVAINMVTEEDKR.[T]	1xTMT6plex [K]; 1xTMT6plex [N-Term]; 1xlactylation [K]		0.000930058	0	1	1	2	P60842	Eukaryotic initiation factor 4A-I OS=Homo sapiens OX=9606 GN=EIF4A1 PE=1 SV=1	P60842 [369-382]	2	2120.18	14	0	2.26	1.18	0.00840974	0.0268106	82.5	36.5	4.73	15.8	76.8	84.1	82.5	43.5	36.5	31.8		High	High	High	High	High	High	High	0	0.001473	2.5
FALSE	High	TPCEEILVKHVGSR	[R].TPCEEILVKHVGSR.[L]	1xCarbamidomethyl [C3]; 1xTMT6plex [N-Term]; 1xlactylation [K9]		0.000942867	0	1	1	1	P21333	Filamin-A OS=Homo sapiens OX=9606 GN=FLNA PE=1 SV=4	P21333 [2599-2612]	1	1926.03	14	0	1.518	0.6	0.00239888	0.0183047	46	30.3	6.52	8.15	42.1	47.9	46	30.7	26.4	30.3		High	High	High	High	High	High	High	0	0.001491	3.13
FALSE	High	GKSGAALSK	[R].GKSGAALSK.[K]	1xTMT6plex [K9]; 1xTMT6plex [N-Term]; 1xlactylation [K2]		0.000999074	0	1	1	1	P09874	Poly [ADP-ribose] polymerase 1 OS=Homo sapiens OX=9606 GN=PARP1 PE=1 SV=4	P09874 [497-505]	1	1348.82	9	0	0.972	-0.04	0.688626	0.70344	153.3	157.7	14.82	7.55	153.3	191.6	146.6	157.7	144	167.5		High	High	High	High	High	High	High	0	0.001573	3.59
FALSE	High	KSNFAEALAAHK	[R].KSNFAEALAAHK.[Y]	1xTMT6plex [K12]; 1xTMT6plex [N-Term]; 1xlactylation [K1]		5.346e-05	0	1	1	1	P07237	Protein disulfide-isomerase OS=Homo sapiens OX=9606 GN=P4HB PE=1 SV=3	P07237 [31-42]	1	1817.03	12	0	1.479	0.56	0.043642	0.0631103	51.6	34.9	18.51	4.87	51.6	66.4	46.9	34.9	33.5	36.9		High	High	High	High	High	High	High	0	8.505e-05	3.44
FALSE	High	GGVVGIKVDK	[K].GGVVGIKVDK.[G]	1xTMT6plex [K10]; 1xTMT6plex [N-Term]; 1xlactylation [K7]		0.00048123	0	1	1	1	P04075	Fructose-bisphosphate aldolase A OS=Homo sapiens OX=9606 GN=ALDOA PE=1 SV=2	P04075 [102-111]	1	1501.94	10	0	1.564	0.65	0.00419332	0.0211394	70.7	45.2	7.29	2.24	70.5	79.9	70.7	44.9	45.2	46.8		High	High	High	High	High	High	High	0	0.0007746	2.84
FALSE	High	KLENCNYAVELGK	[K].KLENCNYAVELGK.[NH]	1xCarbamidomethyl [C5]; 1xTMT6plex [K13]; 1xTMT6plex [N-Term]; 1xlactylation [K1]		0.00066322	0	1	3	2	P13797	Plastin-3 OS=Homo sapiens OX=9606 GN=PLS3 PE=1 SV=4	P13797 [459-471]	1	2068.11	13	0	1.657	0.73	0.0150873	0.0337002	53.2	32.1	11.11	16.8	48	59.9	53.2	36.7	26.1	32.1		High	High	High	High	High	High	High	0	0.001065	3.13
FALSE	High	EVSTYIKK	[K].EVSTYIKK.[I]	1xTMT6plex [K8]; 1xTMT6plex [N-Term]; 1xlactylation [K7]		0.00089936	0	1	2	1	P68104	Elongation factor 1-alpha 1 OS=Homo sapiens OX=9606 GN=EEF1A1 PE=1 SV=1	P68104 [173-180]	1	1497.89	8	0	2.123	1.09	0.00139894	0.0166882	126.1	59.4	8.01	3.09	126.1	133.8	114	60	59.4	56.6		High	High	High	High	High	High	High	0	0.001428	3.31
FALSE	High	FAGDKGYLTK	[K].FAGDKGYLTK.[E]	1xTMT6plex [K10]; 1xTMT6plex [N-Term]; 1xlactylation [K5]		0.000730386	0	1	1	1	P60903	Protein S100-A10 OS=Homo sapiens OX=9606 GN=S100A10 PE=1 SV=2	P60903 [19-28]	1	1629.93	10	0	1.786	0.84	0.0068875	0.0248529	100	56	7.27	13.68	95.3	109.8	100	65.2	56	49.7		High	High	High	High	High	High	High	0	0.00117	3.3
FALSE	High	FEKEAAEMGK	[K].FEKEAAEMGK.[G]	1xTMT6plex [K10]; 1xTMT6plex [N-Term]; 1xlactylation [K3]		0.000739733	0	2	3	2	Q05639; P68104	Elongation factor 1-alpha 2 OS=Homo sapiens OX=9606 GN=EEF1A2 PE=1 SV=1 Elongation factor 1-alpha 1 OS=Homo sapiens OX=9606 GN=EEF1A1 PE=1 SV=1	Q05639 [42-51]; P68104 [42-51]	1	1669.89	10	0	2.208	1.14	0.00225141	0.0178507	189	85.6	8.3	13.4	189	199.6	169.2	99.7	85.6	76.5	Shared	High	High	High	High	High	High	High	0	0.001184	3.74
FALSE	High	KRDNTNEIYSGK	[R].KRDNTNEIYSGK.[F]	1xTMT6plex [K12]; 1xTMT6plex [N-Term]; 1xlactylation [K1]		0.000598596	0	1	1	1	P05556	Integrin beta-1 OS=Homo sapiens OX=9606 GN=ITGB1 PE=1 SV=2	P05556 [540-551]	2	1955.06	12	0	1.944	0.96	0.0219064	0.0404727	106.9	55	5.58	19.67	106.9	117.4	106.6	72.6	50.5	55		High	High	High	High	High	High	High	0	0.0009626	3.71
FALSE	High	KQSLGELIGTLNAAK	[R].KQSLGELIGTLNAAK.[V]	1xTMT6plex [K15]; 1xTMT6plex [N-Term]; 1xlactylation [K1]		0.000402412	0	1	1	1	P60174	Triosephosphate isomerase OS=Homo sapiens OX=9606 GN=TPI1 PE=1 SV=4	P60174 [19-33]	1	2073.23	15	0															No Quan Values	High	High	High	High	High	High	High	0	0.0006478	2.99
FALSE	High	KQQQEPTGEPSPK	[R].KQQQEPTGEPSPK.[R]	1xTMT6plex [K13]; 1xTMT6plex [N-Term]; 1xlactylation [K1]		0.000791106	0	1	1	1	P52926	High mobility group protein HMGI-C OS=Homo sapiens OX=9606 GN=HMGA2 PE=1 SV=1	P52926 [34-46]	1	1984.08	13	0	1.68	0.75	0.00623395	0.0241397	69.4	41.3	7.4	12.04	64.7	75	69.4	48.3	41.3	38.3		High	High	High	High	High	High	High	0	0.001263	2.97
FALSE	High	KILQDGGLQVVEK	[R].KILQDGGLQVVEK.[Q]	1xTMT6plex [K13]; 1xTMT6plex [N-Term]; 1xlactylation [K1]		0.000472636	0	1	1	1	O43175	D-3-phosphoglycerate dehydrogenase OS=Homo sapiens OX=9606 GN=PHGDH PE=1 SV=4	O43175 [21-33]	1	1957.17	13	0	1.726	0.79	0.00394734	0.0210461	58.7	34	10.94	11.7	57.8	70	58.7	41.2	34	33.7		High	High	High	High	High	High	High	0	0.0007614	3.18
FALSE	High	STHQAAIVSKIDSR	[K].STHQAAIVSKIDSR.[L]	1xTMT6plex [N-Term]; 1xlactylation [K10]		0.000614566	0	1	1	1	Q05682	Caldesmon OS=Homo sapiens OX=9606 GN=CALD1 PE=1 SV=3	Q05682 [665-678]	1	1814	14	0	1.476	0.56	0.0543835	0.0732759	54.6	37	3.55	15.23	53.9	57.6	54.6	47.3	36.4	37		High	High	High	High	High	High	High	0	0.0009873	3.79
FALSE	High	FQNVAKEGVK	[R].FQNVAKEGVK.[F]	1xTMT6plex [K10]; 1xTMT6plex [N-Term]; 1xlactylation [K6]		0.000632275	0	1	2	1	P14625	Endoplasmin OS=Homo sapiens OX=9606 GN=HSP90B1 PE=1 SV=1	P14625 [588-597]	1	1649.96	10	0	2.178	1.12	0.000405727	0.0160884	56.4	25.9	8.19	6.3	50	58.7	56.4	25.1	25.9	28.3		High	High	High	High	High	High	High	0	0.001015	2.72
FALSE	High	KSNFSNSADDIK	[R].KSNFSNSADDIK.[S]	1xTMT6plex [K12]; 1xTMT6plex [N-Term]; 1xlactylation [K1]		0.00023715	0	1	1	2	P45973	Chromobox protein homolog 5 OS=Homo sapiens OX=9606 GN=CBX5 PE=1 SV=1	P45973 [91-102]	1	1855.98	12	0	1.52	0.6	0.0097563	0.0281508	260	171	10.03	9.89	260	290.1	237.6	201.6	171	170.2		High	High	High	High	High	High	High	0	0.0003808	4.51
FALSE	High	TVCDAAEKGVR	[K].TVCDAAEKGVR.[T]	1xCarbamidomethyl [C3]; 1xTMT6plex [N-Term]; 1xlactylation [K8]		0.000554048	0	1	1	1	O60664	Perilipin-3 OS=Homo sapiens OX=9606 GN=PLIN3 PE=1 SV=3	O60664 [58-68]	1	1506.78	11	0	2.16	1.11	0.0105079	0.0290745	151.2	70	5.61	17.62	151.2	165.3	149.4	83	70	58.2		High	High	High	High	High	High	High	0	0.0008905	3.59
FALSE	High	GAAIPAKGAK	[K].GAAIPAKGAK.[N]	1xTMT6plex [K10]; 1xTMT6plex [N-Term]; 1xlactylation [K7]		0.00066322	0	1	1	1	P19338	Nucleolin OS=Homo sapiens OX=9606 GN=NCL PE=1 SV=3	P19338 [126-135]	1	1413.88	10	0	1.345	0.43	0.0128272	0.0316568	113	84	6.64	9.3	109.9	124.5	113	94.9	79.3	84		High	High	High	High	High	High	High	0	0.001065	2.67
FALSE	High	GAGGQGKVASK	[K].GAGGQGKVASK.[I]	1xTMT6plex [K11]; 1xTMT6plex [N-Term]; 1xlactylation [K7]		0.00045177	0	1	1	2	P21333	Filamin-A OS=Homo sapiens OX=9606 GN=FLNA PE=1 SV=4	P21333 [997-1007]	1	1489.87	11	0	1.781	0.83	0.00211964	0.0177548	199.3	111.9	5.25	9.43	199.3	214.5	194	123.5	102.3	111.9		High	High	High	High	High	High	High	0	0.0007273	3.35
FALSE	High	GAKEEHGGLIR	[R].GAKEEHGGLIR.[S]	1xTMT6plex [N-Term]; 1xlactylation [K3]		0.000651825	0	1	1	1	P26368	Splicing factor U2AF 65 kDa subunit OS=Homo sapiens OX=9606 GN=U2AF2 PE=1 SV=4	P26368 [68-78]	1	1467.81	11	0															No Quan Values	High	High	High	High	High	High	High	0	0.001046	3.07
FALSE	High	KPAAATVTKK	[K].KPAAATVTKK.[V]	2xTMT6plex [K1; K9]; 1xTMT6plex [N-Term]; 1xlactylation [K10]		0.00010964	0	1	1	1	P16403	Histone H1.2 OS=Homo sapiens OX=9606 GN=H1-2 PE=1 SV=2	P16403 [160-169]	1	1774.14	10	0	1.271	0.35	0.0588638	0.0780934	222.4	175	11.75	7.09	198	250.5	222.4	191.8	167.1	175		High	High	High	High	High	High	High	0	0.0001755	4.87
FALSE	High	GFGGKFGVQTDR	[K].GFGGKFGVQTDR.[Q]	1xTMT6plex [N-Term]; 1xlactylation [K5]		0.00048777	0	1	1	1	Q14247	Src substrate cortactin OS=Homo sapiens OX=9606 GN=CTTN PE=1 SV=2	Q14247 [231-242]	1	1569.82	12	0	1.416	0.5	0.0624837	0.0810086	72.9	51.5	14.81	11.05	56.9	75.7	72.9	56.2	45	51.5		High	High	High	High	High	High	High	0	0.0007851	3.44
FALSE	High	KPAAAAGAKK	[K].KPAAAAGAKK.[A]	2xTMT6plex [K1; K9]; 1xTMT6plex [N-Term]; 1xlactylation [K10]		0.000483401	0	1	1	1	P10412	Histone H1.4 OS=Homo sapiens OX=9606 GN=H1-4 PE=1 SV=2	P10412 [160-169]	1	1672.07	10	0	0.945	-0.08	0.939211	0.941354	177.3	187.7	10.16	3.41	170.6	205.9	177.3	189.5	177.8	187.7		High	High	High	High	High	High	High	0	0.0007786	3.61
FALSE	High	GAQLAKDIAR	[R].GAQLAKDIAR.[R]	1xTMT6plex [N-Term]; 1xlactylation [K6]		0.00068503	0	1	1	1	P09661	U2 small nuclear ribonucleoprotein A' OS=Homo sapiens OX=9606 GN=SNRPA1 PE=1 SV=2	P09661 [167-176]	1	1343.78	10	0	1.267	0.34	0.0174313	0.0355712	107.6	84.9	9.25	6.01	107.6	125.4	106.9	92.4	84.9	82.4		High	High	High	High	High	High	High	0	0.001098	3.35
FALSE	High	KNQDEESQEAPELLK	[R].KNQDEESQEAPELLK.[R]	1xTMT6plex [K15]; 1xTMT6plex [N-Term]; 1xlactylation [K1]		0.000605207	0	1	1	1	Q8NE71	ATP-binding cassette sub-family F member 1 OS=Homo sapiens OX=9606 GN=ABCF1 PE=1 SV=2	Q8NE71 [589-603]	1	2288.2	15	0	1.594	0.67	0.00679741	0.0248529	26.3	16.5	12.6	11.88	23.8	30.5	26.3	16.5	17.6	13.9		High	High	High	High	High	High	High	0	0.0009735	2.87
FALSE	High	SSQPLASKQEK	[K].SSQPLASKQEK.[D]	1xTMT6plex [K11]; 1xTMT6plex [N-Term]; 1xlactylation [K8]		0.000874532	0	1	1	2	P17096	High mobility group protein HMG-I/HMG-Y OS=Homo sapiens OX=9606 GN=HMGA1 PE=1 SV=3	P17096 [8-18]	1	1732.98	11	0	1.28	0.36	0.114543	0.131537	54	42.2	8.22	15.51	54	57.9	49.1	50.5	42.2	37.2		High	High	High	High	High	High	High	0	0.00139	3.23
FALSE	High	SQSTKLSVVHEK	[K].SQSTKLSVVHEK.[K]	1xTMT6plex [K12]; 1xTMT6plex [N-Term]; 1xlactylation [K5]		0.000817731	0	1	1	1	P20810	Calpastatin OS=Homo sapiens OX=9606 GN=CAST PE=1 SV=4	P20810 [39-50]	1	1873.08	12	0	1.281	0.36	0.128019	0.144464	59.7	46.6	11.08	13.38	52.1	59.7	65.1	43.6	46.6	56.1		High	High	High	High	High	High	High	0	0.001305	2.72
FALSE	High	GCAEKSDYIR	[K].GCAEKSDYIR.[K]	1xCarbamidomethyl [C2]; 1xTMT6plex [N-Term]; 1xlactylation [K5]		0.000414486	0	1	1	1	P55145	Mesencephalic astrocyte-derived neurotrophic factor OS=Homo sapiens OX=9606 GN=MANF PE=1 SV=3	P55145 [153-162]	1	1499.74	10	0	1.61	0.69	0.00881091	0.0269231	120.4	74.8	8.07	11.78	110.4	129.8	120.4	90	74.8	73		High	High	High	High	High	High	High	0	0.0006675	3.43
FALSE	High	SSGPYGGGGQYFAKPR	[R].SSGPYGGGGQYFAKPR.[N]	1xTMT6plex [N-Term]; 1xlactylation [K14]		1.68232e-05	0	1	1	1	P09651	Heterogeneous nuclear ribonucleoprotein A1 OS=Homo sapiens OX=9606 GN=HNRNPA1 PE=1 SV=5	P09651 [337-352]	0	1929.97	16	0	1.429	0.52	0.00487813	0.0220899	54.6	38.2	6.68	9.02	54.3	61	54.6	41.7	34.8	38.2		High	High	High	High	High	High	High	0	2.66e-05	4.68
FALSE	High	FTPVASKFSPGAPGGSGSQPNQK	[K].FTPVASKFSPGAPGGSGSQPNQK.[L]	1xTMT6plex [K23]; 1xTMT6plex [N-Term]; 1xlactylation [K7]		0.00061054	0	1	1	1	Q15942	Zyxin OS=Homo sapiens OX=9606 GN=ZYX PE=1 SV=1	Q15942 [273-295]	1	2776.47	23	0															No Quan Values	High	High	High	High	High	High	High	0	0.0009804	2.45
FALSE	High	SAEEEAADLPTKPTKISK	[R].SAEEEAADLPTKPTKISK.[F]	2xTMT6plex [K15; K]; 1xTMT6plex [N-Term]; 1xlactylation [K]		0.000299455	0	1	1	2	Q8WW12	PEST proteolytic signal-containing nuclear protein OS=Homo sapiens OX=9606 GN=PCNP PE=1 SV=2	Q8WW12 [53-70]	1	2674.51	18	0	1.688	0.76	0.000138756	0.0157094	236.8	140.3	4.63	4.64	231.3	252.7	236.8	146.5	133.5	140.3		High	High	High	High	High	High	High	0	0.0005573	4.34
FALSE	High	SLVSKGTLVQTK	[K].SLVSKGTLVQTK.[G]	1xTMT6plex [K12]; 1xTMT6plex [N-Term]; 1xlactylation [K5]		6.78692e-05	0	4	5	2	P16401; P16402; P10412; P16403	Histone H1.5 OS=Homo sapiens OX=9606 GN=H1-5 PE=1 SV=3 Histone H1.3 OS=Homo sapiens OX=9606 GN=H1-3 PE=1 SV=2 Histone H1.4 OS=Homo sapiens OX=9606 GN=H1-4 PE=1 SV=2 Histone H1.2 OS=Homo sapiens OX=9606 GN=H1-2 PE=1 SV=2	P16401 [89-100]; P16402 [87-98]; P10412 [86-97]; P16403 [86-97]	1	1791.1	12	0	2.844	1.51	0.00777691	0.0260267	69.4	24.4	1.8	16.4	69.4	70.8	68.3	30.6	24.4	22.5	Shared	High	High	High	High	High	High	High	0	0.001539	3.32
FALSE	High	ETNLDSLPLVDTHSKR	[R].ETNLDSLPLVDTHSKR.[T]	1xTMT6plex [N-Term]; 1xlactylation [K15]		0.000494392	0	1	1	1	P08670	Vimentin OS=Homo sapiens OX=9606 GN=VIM PE=1 SV=4	P08670 [425-440]	1	2126.13	16	0	1.321	0.4	0.00472803	0.0218603	40.3	30.5	6.35	3.78	40.3	44.4	39.5	32.3	30.1	30.5		High	High	High	High	High	High	High	0	0.0007966	3.05
FALSE	High	KGVNLPGAAVDLPAVSEK	[K].KGVNLPGAAVDLPAVSEK.[D]	1xTMT6plex [K18]; 1xTMT6plex [N-Term]; 1xlactylation [K1]		0.000412607	0	1	1	1	P14618	Pyruvate kinase PKM OS=Homo sapiens OX=9606 GN=PKM PE=1 SV=4	P14618 [207-224]	1	2295.33	18	0															No Quan Values	High	High	High	High	High	High	High	0	0.0006651	3.47
FALSE	High	KVAGAATPK	[K].KVAGAATPK.[K]	1xTMT6plex [K9]; 1xTMT6plex [N-Term]; 1xlactylation [K1]		0.000851861	0	1	1	2	P16402	Histone H1.3 OS=Homo sapiens OX=9606 GN=H1-3 PE=1 SV=2	P16402 [141-149]	1	1372.86	9	0	1.18	0.24	0.0410545	0.0606424	132.6	112.4	12.11	9.27	132.6	162	131.8	112.4	97.6	116.9		High	High	High	High	High	High	High	0	0.001356	3.11
FALSE	High	SKMIYASSK	[K].SKMIYASSK.[D]	1xTMT6plex [K9]; 1xTMT6plex [N-Term]; 1xlactylation [K2]		0.000656079	0	1	3	1	P23528	Cofilin-1 OS=Homo sapiens OX=9606 GN=CFL1 PE=1 SV=3	P23528 [113-121]	1	1544.88	9	0	2.137	1.1	0.00132989	0.0166882	109	51	8.63	11.79	109	119.9	101	60.5	51	48.6		High	High	High	High	High	High	High	0	0.001053	3.48
FALSE	High	KVACIGAWHPAR	[R].KVACIGAWHPAR.[V]	1xCarbamidomethyl [C4]; 1xTMT6plex [N-Term]; 1xlactylation [K1]		0.000280736	0	1	2	1	P39023	60S ribosomal protein L3 OS=Homo sapiens OX=9606 GN=RPL3 PE=1 SV=2	P39023 [250-261]	1	1666.9	12	0	1.461	0.55	0.0346091	0.0542446	54.8	37.5	15.87	16.82	44.6	54.8	61.5	37.5	27.9	38.4		High	High	High	High	High	High	High	0	0.0004516	3.64
FALSE	High	EETQPPVALKK	[K].EETQPPVALKK.[E]	1xTMT6plex [K11]; 1xTMT6plex [N-Term]; 1xlactylation [K10]		0.0010301	0	1	1	1	Q8NC51	Plasminogen activator inhibitor 1 RNA-binding protein OS=Homo sapiens OX=9606 GN=SERBP1 PE=1 SV=2	Q8NC51 [93-103]	1	1770.04	11	0	1.523	0.61	0.0430596	0.0625253	107.1	70.3	12.03	14.17	89.8	114	107.1	88.3	69.1	70.3		High	High	High	High	High	High	High	0	0.001616	3.16
FALSE	High	SKQAILAAQR	[K].SKQAILAAQR.[R]	1xTMT6plex [N-Term]; 1xlactylation [K2]		0.000565217	0	1	1	1	O60869	Endothelial differentiation-related factor 1 OS=Homo sapiens OX=9606 GN=EDF1 PE=1 SV=1	O60869 [24-33]	1	1386.83	10	0	1.314	0.39	0.0047433	0.0218603	111.8	85.1	7.32	6.32	106.7	123	111.8	85.9	76.5	85.1		High	High	High	High	High	High	High	0	0.0009097	3.96
FALSE	High	KTSYAQHQQVR	[R].KTSYAQHQQVR.[Q]	1xTMT6plex [N-Term]; 1xlactylation [K1]		0.00089936	0	1	1	1	P61247	40S ribosomal protein S3a OS=Homo sapiens OX=9606 GN=RPS3A PE=1 SV=2	P61247 [152-162]	1	1646.88	11	0	1.631	0.71	0.0013681	0.0166882	36.7	22.5	5.18	7.62	36.7	36.9	33.6	22.5	19.7	22.6		High	High	High	High	High	High	High	0	0.001429	3.74
FALSE	High	KTNTTASAK	[K].KTNTTASAK.[V]	1xTMT6plex [K9]; 1xTMT6plex [N-Term]; 1xlactylation [K1]		0.000512452	0	1	1	1	Q13428	Treacle protein OS=Homo sapiens OX=9606 GN=TCOF1 PE=1 SV=3	Q13428 [647-655]	1	1451.85	9	0	1.466	0.55	0.0401507	0.0597838	75.2	51.3	17.56	3.04	70.7	97.3	75.2	49.5	51.3	52.6		High	High	High	High	High	High	High	0	0.0008246	3.18
FALSE	High	EGVHGGLINKK	[K].EGVHGGLINKK.[C]	1xTMT6plex [K11]; 1xTMT6plex [N-Term]; 1xlactylation [K10]		0.000393352	0	1	1	1	P07737	Profilin-1 OS=Homo sapiens OX=9606 GN=PFN1 PE=1 SV=2	P07737 [117-127]	1	1682	11	0	1.711	0.77	0.000217896	0.0157094	121.8	71.2	5.43	4.42	121.8	128	114.8	72.5	66.6	71.2		High	High	High	High	High	High	High	0	0.0006334	3.58
FALSE	High	EGVKTENDHINLK	[K].EGVKTENDHINLK.[V]	1xTMT6plex [K13]; 1xTMT6plex [N-Term]; 1xlactylation [K4]		0.000892224	0	1	1	1	P55854	Small ubiquitin-related modifier 3 OS=Homo sapiens OX=9606 GN=SUMO3 PE=1 SV=2	P55854 [8-20]	1	2027.12	13	0															No Quan Values	High	High	High	High	High	High	High	0	0.001417	2.76
FALSE	High	EGVKTENNDHINLK	[K].EGVKTENNDHINLK.[V]	1xTMT6plex [K14]; 1xTMT6plex [N-Term]; 1xlactylation [K4]		0.000223295	0	1	1	1	P61956	Small ubiquitin-related modifier 2 OS=Homo sapiens OX=9606 GN=SUMO2 PE=1 SV=3	P61956 [8-21]	1	2141.16	14	0	1.275	0.35	0.0495296	0.0691056	179.4	140.7	7.96	1.55	179.4	180.2	156.1	140.7	143.6	139.3		High	High	High	High	High	High	High	0	0.0003586	4.64
FALSE	High	VDKGVVPLAGTDGETTTQGLDGLSER	[K].VDKGVVPLAGTDGETTTQGLDGLSER.[C]	1xTMT6plex [N-Term]; 1xlactylation [K3]		0.000174268	0	1	1	1	P09972	Fructose-bisphosphate aldolase C OS=Homo sapiens OX=9606 GN=ALDOC PE=1 SV=2	P09972 [109-134]	1	2916.5	26	0															No Quan Values	High	High	High	High	High	High	High	0	0.0002793	4.26
FALSE	High	ETVSEESNVLCLSKSPNK	[R].ETVSEESNVLCLSKSPNK.[H]	1xCarbamidomethyl [C11]; 1xTMT6plex [K18]; 1xTMT6plex [N-Term]; 1xlactylation [K14]		7.30562e-06	0	1	1	2	P13639	Elongation factor 2 OS=Homo sapiens OX=9606 GN=EEF2 PE=1 SV=4	P13639 [581-598]	1	2551.33	18	0	1.72	0.78	0.0129443	0.0317943	96	55.8	18.33	8.77	96	125.4	89.8	55.8	60.1	50.4		High	High	High	High	High	High	High	0	1.15e-05	5.62
FALSE	High	SVGKGLQVK	[K].SVGKGLQVK.[A]	1xTMT6plex [K9]; 1xTMT6plex [N-Term]; 1xlactylation [K4]		0.000862278	0	1	1	2	Q13428	Treacle protein OS=Homo sapiens OX=9606 GN=TCOF1 PE=1 SV=3	Q13428 [717-725]	1	1445.91	9	0	1.34	0.42	0.0145243	0.0331463	191.8	143.1	9.9	8.47	182.9	220.5	191.8	158.7	134.4	143.1		High	High	High	High	High	High	High	0	0.001371	2.91
FALSE	High	EKPFSNSKVECQAQAR	[K].EKPFSNSKVECQAQAR.[T]	1xCarbamidomethyl [C11]; 1xTMT6plex [K2]; 1xTMT6plex [N-Term]; 1xlactylation [K8]		0.00044669	0	1	1	1	P23497	Nuclear autoantigen Sp-100 OS=Homo sapiens OX=9606 GN=SP100 PE=1 SV=3	P23497 [299-314]	1	2409.26	16	0	1.682	0.75	7.28885e-05	0.0157094	64.1	38.1	3.78	3.78	64.1	67.3	62.5	40.2	38.1	37.4		High	High	High	High	High	High	High	0	0.0007191	4.7
FALSE	High	VCHSKSGEVNSTK	[K].VCHSKSGEVNSTK.[V]	1xCarbamidomethyl [C2]; 1xTMT6plex [K13]; 1xTMT6plex [N-Term]; 1xlactylation [K5]		0.00103997	0	1	1	1	Q99590	Protein SCAF11 OS=Homo sapiens OX=9606 GN=SCAF11 PE=1 SV=2	Q99590 [1416-1428]	1	1963.03	13	0	1.368	0.45	0.0044533	0.021555	48	35.1	6.95	6.1	44.2	50.8	48	35.1	36.7	32.5		High	High	High	High	High	High	High	0	0.00163	3.83
FALSE	High	EKTACAINK	[R].EKTACAINK.[V]	1xCarbamidomethyl [C5]; 1xTMT6plex [K9]; 1xTMT6plex [N-Term]; 1xlactylation [K2]		0.000862278	0	1	2	1	Q8NCA5	Protein FAM98A OS=Homo sapiens OX=9606 GN=FAM98A PE=1 SV=2	Q8NCA5 [288-296]	1	1564.88	9	0	2.223	1.15	0.000702608	0.0166882	82.9	37.3	7.86	3.5	80.3	93	82.9	38.9	37.3	36.3		High	High	High	High	High	High	High	0	0.001371	2.97
FALSE	High	KKPRPPPALGPEETSASAGLPK	[K].KKPRPPPALGPEETSASAGLPK.[K]	2xTMT6plex [K2; K22]; 1xTMT6plex [N-Term]; 1xlactylation [K1]		0.0002788	0	1	1	2	Q01105	Protein SET OS=Homo sapiens OX=9606 GN=SET PE=1 SV=3	Q01105 [14-35]	1	2987.75	22	0	1.218	0.28	0.0417213	0.0613426	95	78	10.22	3.36	89.5	108.9	95	78.1	73.6	78		High	High	High	High	High	High	High	0	0.0004479	4.39
FALSE	High	EIAQDFKTDLR	[R].EIAQDFKTDLR.[F]	1xTMT6plex [N-Term]; 1xlactylation [K7]		0.000380993	0	2	4	1	P84243; P68431	Histone H3.3 OS=Homo sapiens OX=9606 GN=H3-3A PE=1 SV=2 Histone H3.1 OS=Homo sapiens OX=9606 GN=H3C1 PE=1 SV=2	P84243 [74-84]; P68431 [74-84]	1	1636.87	11	0	1.779	0.83	0.00852212	0.0268106	86.8	48.8	12.71	7	86.8	94.2	73	54.2	48.8	47.6	Shared	High	High	High	High	High	High	High	0	0.000613	3.72
FALSE	High	KLAVNMVPFPR	[R].KLAVNMVPFPR.[L]	1xTMT6plex [N-Term]; 1xlactylation [K1]		0.000826177	0	3	10	2	Q9BUF5; P07437; P68371	Tubulin beta-6 chain OS=Homo sapiens OX=9606 GN=TUBB6 PE=1 SV=1 Tubulin beta chain OS=Homo sapiens OX=9606 GN=TUBB PE=1 SV=2 Tubulin beta-4B chain OS=Homo sapiens OX=9606 GN=TUBB4B PE=1 SV=1	Q9BUF5 [252-262]; P07437 [252-262]; P68371 [252-262]	1	1572.91	11	0	3.089	1.63	0.000383594	0.0160884	55.3	17.9	2.63	7.12	53.7	56.6	55.3	19.8	17.9	17.3	Shared	High	High	High	High	High	High	High	0.001458	0.001724	2.58
FALSE	High	TQDQISNIKYHEEFEK	[K].TQDQISNIKYHEEFEK.[S]	1xTMT6plex [K16]; 1xTMT6plex [N-Term]; 1xlactylation [K9]		0.000614566	0	1	1	1	Q14847	LIM and SH3 domain protein 1 OS=Homo sapiens OX=9606 GN=LASP1 PE=1 SV=2	Q14847 [113-128]	1	2539.31	16	0	1.451	0.54	0.042165	0.0614973	23.5	16.2	18.41	11.52	23.5	27.6	19	16.7	13.4	16.2		High	High	High	High	High	High	High	0	0.0009884	2.23
FALSE	High	VAPEEHPVLLTEAPLNPKANR	[R].VAPEEHPVLLTEAPLNPKANR.[E]	1xTMT6plex [N-Term]; 1xlactylation [K18]		0.00018169	0	1	2	2	P60709	Actin, cytoplasmic 1 OS=Homo sapiens OX=9606 GN=ACTB PE=1 SV=1	P60709 [96-116]	1	2596.43	21	0	1.556	0.64	0.00392163	0.0210461	38.6	24.8	9.18	9.18	38.6	40.8	34	25.5	21.4	24.8		High	High	High	High	High	High	High	0	0.0002913	4.79
FALSE	High	EITALAPSTMKIK	[K].EITALAPSTMKIK.[I]	1xTMT6plex [K13]; 1xTMT6plex [N-Term]; 1xlactylation [K11]		0.000661787	0	2	6	1	P60709; P62736	Actin, cytoplasmic 1 OS=Homo sapiens OX=9606 GN=ACTB PE=1 SV=1 Actin, aortic smooth muscle OS=Homo sapiens OX=9606 GN=ACTA2 PE=1 SV=1	P60709 [316-328]; P62736 [318-330]	1	1933.14	13	0	2.084	1.06	0.00223632	0.0178507	146.1	70.1	7.57	1.93	134.2	156.2	146.1	71.3	70.1	68.6	Shared	High	High	High	High	High	High	High	0	0.001062	3.84
FALSE	High	EITALAPSTMKIK	[K].EITALAPSTMKIK.[I]	1xOxidation [M10]; 1xTMT6plex [K13]; 1xTMT6plex [N-Term]; 1xlactylation [K11]		0.000928236	0	2	6	1	P60709; P62736	Actin, cytoplasmic 1 OS=Homo sapiens OX=9606 GN=ACTB PE=1 SV=1 Actin, aortic smooth muscle OS=Homo sapiens OX=9606 GN=ACTA2 PE=1 SV=1	P60709 [316-328]; P62736 [318-330]	1	1949.14	13	0	1.776	0.83	0.0140807	0.0326813	54.7	30.8	13.97	3.61	54.7	63.2	47.8	30.8	29.5	31.7	Shared	High	High	High	High	High	High	High	0	0.001469	2.82
FALSE	High	KSSPSVKPAVDPAAAK	[K].KSSPSVKPAVDPAAAK.[L]	2xTMT6plex [K7; K16]; 1xTMT6plex [N-Term]; 1xlactylation [K1]		0.000807675	0	1	1	1	Q6FI81	Anamorsin OS=Homo sapiens OX=9606 GN=CIAPIN1 PE=1 SV=2	Q6FI81 [181-196]	1	2312.38	16	0	1.098	0.13	0.322864	0.340295	70.9	64.6	7.52	11.36	70.9	77.1	66.4	73.3	64.6	58.5		High	High	High	High	High	High	High	0	0.001287	3.39
FALSE	High	ETGEHLVHVKK	[K].ETGEHLVHVKK.[N]	1xTMT6plex [K11]; 1xTMT6plex [N-Term]; 1xlactylation [K10]		0.000791106	0	1	1	1	P21333	Filamin-A OS=Homo sapiens OX=9606 GN=FLNA PE=1 SV=4	P21333 [2015-2025]	1	1807.05	11	0	1.432	0.52	0.0166981	0.0351893	83.9	58.6	10.52	3.92	78.4	96.1	83.9	62.5	58.6	58.3		High	High	High	High	High	High	High	0	0.001263	3.07
FALSE	High	SVETLKEMIK	[R].SVETLKEMIK.[S]	1xTMT6plex [K10]; 1xTMT6plex [N-Term]; 1xlactylation [K6]		0.000970684	0	1	1	1	P14618	Pyruvate kinase PKM OS=Homo sapiens OX=9606 GN=PKM PE=1 SV=4	P14618 [57-66]	1	1708	10	0	2.123	1.09	0.00516608	0.0224776	50.1	23.6	14.55	8.54	50.1	54.8	40.9	26.5	23.6	22.5		High	High	High	High	High	High	High	0	0.001532	2.92
FALSE	High	ATEGMVVADKNCSK	[R].ATEGMVVADKNCSK.[I]	1xCarbamidomethyl [C12]; 1xTMT6plex [K14]; 1xTMT6plex [N-Term]; 1xlactylation [K10]		0.000970684	0	1	1	1	Q99436	Proteasome subunit beta type-7 OS=Homo sapiens OX=9606 GN=PSMB7 PE=1 SV=1	Q99436 [63-76]	1	2040.05	14	0	1.599	0.68	0.0028045	0.01882	71.8	44.9	5.93	1.89	71.8	75.9	67.4	45.8	44.1	44.9		High	High	High	High	High	High	High	0	0.001533	3.39
FALSE	High	TAIGKAGYTDK	[K].TAIGKAGYTDK.[V]	1xTMT6plex [K11]; 1xTMT6plex [N-Term]; 1xlactylation [K5]		0.00038361	0	1	1	2	P06733	Alpha-enolase OS=Homo sapiens OX=9606 GN=ENO1 PE=1 SV=2	P06733 [229-239]	1	1654.94	11	0	1.818	0.86	0.00823888	0.0266588	248.3	136.6	7.89	15.32	239.3	277.8	248.3	153.8	136.6	112.8		High	High	High	High	High	High	High	0	0.0006174	4.34
FALSE	High	KMEDSVGCLETAEEVK	[K].KMEDSVGCLETAEEVK.[R]	1xCarbamidomethyl [C8]; 1xTMT6plex [K16]; 1xTMT6plex [N-Term]; 1xlactylation [K1]		0.000753924	0	1	1	1	P35579	Myosin-9 OS=Homo sapiens OX=9606 GN=MYH9 PE=1 SV=4	P35579 [1372-1387]	1	2355.18	16	0	1.473	0.56	0.00681877	0.0248529	29.9	20.3	5.88	9.3	27.1	30.2	29.9	17.8	21.4	20.3		High	High	High	High	High	High	High	0	0.001206	2.69
FALSE	High	KAANMLQQSGSK	[K].KAANMLQQSGSK.[N]	1xTMT6plex [K12]; 1xTMT6plex [N-Term]; 1xlactylation [K1]		0.00019522	0	1	1	2	P46063	ATP-dependent DNA helicase Q1 OS=Homo sapiens OX=9606 GN=RECQL PE=1 SV=3	P46063 [626-637]	1	1793	12	0	1.625	0.7	0.00129216	0.0166882	232.6	143.1	6.03	7.62	226.9	254.1	232.6	161.9	141.5	143.1		High	High	High	High	High	High	High	0	0.0003134	3.7
FALSE	High	YGGPYHIGGSPFKAK	[K].YGGPYHIGGSPFKAK.[V]	1xTMT6plex [K15]; 1xTMT6plex [N-Term]; 1xlactylation [K13]		0.000911929	0	1	1	1	P21333	Filamin-A OS=Homo sapiens OX=9606 GN=FLNA PE=1 SV=4	P21333 [2501-2515]	1	2109.15	15	0															No Quan Values	High	High	High	High	High	High	High	0	0.001447	2.37
FALSE	High	VVGCSCVVVKDYGK	[K].VVGCSCVVVKDYGK.[E]	2xCarbamidomethyl [C4; C6]; 1xTMT6plex [K14]; 1xTMT6plex [N-Term]; 1xlactylation [K10]		0.00061188	0	1	1	1	P25398	40S ribosomal protein S12 OS=Homo sapiens OX=9606 GN=RPS12 PE=1 SV=3	P25398 [103-116]	1	2100.12	14	0	1.625	0.7	0.0104278	0.028944	52.8	32.5	12.74	4.92	52.8	63.7	50.4	32.5	31.8	34.9		High	High	High	High	High	High	High	0	0.0009834	2.82
FALSE	High	ATDKSFVEK	[K].ATDKSFVEK.[LV]	1xTMT6plex [K9]; 1xTMT6plex [N-Term]; 1xlactylation [K4]		0.000862278	0	1	3	1	P35579	Myosin-9 OS=Homo sapiens OX=9606 GN=MYH9 PE=1 SV=4	P35579 [537-545]	1	1554.88	9	0	2.254	1.17	0.000189264	0.0157094	87.7	38.9	7.99	7.14	87	100	87.7	43.8	38.9	38.7		High	High	High	High	High	High	High	0	0.001372	3.13
FALSE	High	MEELHNQEVQKR	[R].MEELHNQEVQKR.[K]	1xTMT6plex [N-Term]; 1xlactylation [K11]		0.00101642	0	1	1	1	Q15233	Non-POU domain-containing octamer-binding protein OS=Homo sapiens OX=9606 GN=NONO PE=1 SV=4	Q15233 [326-337]	1	1841.94	12	0	1.375	0.46	0.0140352	0.0326621	70	50.9	10.8	5.52	70	82.5	67.8	48.9	50.9	54.5		High	High	High	High	High	High	High	0	0.001599	3.56
FALSE	High	LVVPATQCGSLIGKGGCK	[R].LVVPATQCGSLIGKGGCK.[I]	2xCarbamidomethyl [C8; C17]; 1xTMT6plex [K18]; 1xTMT6plex [N-Term]; 1xlactylation [K14]		0.0002788	0	1	1	2	Q15365	Poly(rC)-binding protein 1 OS=Homo sapiens OX=9606 GN=PCBP1 PE=1 SV=2	Q15365 [102-119]	1	2375.32	18	0	1.424	0.51	0.001752	0.0172237	105.8	74.3	5.85	3.26	105.8	114.1	101.8	74.3	70.5	74.9		High	High	High	High	High	High	High	0	0.000478	3.83
FALSE	High	YGKDATNVGDEGGFAPNILENK	[K].YGKDATNVGDEGGFAPNILENK.[E]	1xTMT6plex [K22]; 1xTMT6plex [N-Term]; 1xlactylation [K3]		4.42095e-05	0	1	1	1	P06733	Alpha-enolase OS=Homo sapiens OX=9606 GN=ENO1 PE=1 SV=2	P06733 [200-221]	1	2839.45	22	0	1.553	0.64	0.0123894	0.0314116	27.8	17.9	7.32	12.63	27.8	28.7	24.9	15.2	19.6	17.9		High	High	High	High	High	High	High	0	7.03e-05	4.96
FALSE	High	IVSGKDYNVTANSK	[K].IVSGKDYNVTANSK.[L]	1xTMT6plex [K14]; 1xTMT6plex [N-Term]; 1xlactylation [K5]		0.000492175	0	1	1	1	P00338	L-lactate dehydrogenase A chain OS=Homo sapiens OX=9606 GN=LDHA PE=1 SV=2	P00338 [77-90]	1	2026.12	14	0	1.564	0.65	0.0214939	0.0400247	86.2	55.1	13.31	3.81	75.7	98.8	86.2	57.4	53.2	55.1		High	High	High	High	High	High	High	0	0.0007915	3.95
FALSE	High	KDGSASAAAK	[K].KDGSASAAAK.[K]	1xTMT6plex [K10]; 1xTMT6plex [N-Term]; 1xlactylation [K1]		0.000584271	0	1	1	2	P43243	Matrin-3 OS=Homo sapiens OX=9606 GN=MATR3 PE=1 SV=2	P43243 [702-711]	1	1435.82	10	0	1.33	0.41	0.0333823	0.0531274	130.2	97.9	9.02	13.46	130.2	140.1	116.9	102.2	78.7	97.9		High	High	High	High	High	High	High	0	0.0009387	2.75
FALSE	High	VVAKGLGLSK	[K].VVAKGLGLSK.[A]	1xTMT6plex [K10]; 1xTMT6plex [N-Term]; 1xlactylation [K4]		0.000429817	0	1	1	1	P21333	Filamin-A OS=Homo sapiens OX=9606 GN=FLNA PE=1 SV=4	P21333 [2560-2569]	1	1501.97	10	0	2.307	1.21	0.0028611	0.0188776	100.6	43.6	10.33	15.6	100.6	107.4	87.4	50.4	36.8	43.6		High	High	High	High	High	High	High	0	0.0006921	3.44
FALSE	High	KADTTTPTTSAITASR	[R].KADTTTPTTSAITASR.[S]	1xTMT6plex [N-Term]; 1xlactylation [K1]		0.000768318	0	1	1	1	Q15059	Bromodomain-containing protein 3 OS=Homo sapiens OX=9606 GN=BRD3 PE=1 SV=1	Q15059 [245-260]	1	1923.02	16	0	1.537	0.62	0.0169566	0.0353812	51.5	33.5	12.61	6.09	45.1	58.1	51.5	32.5	33.5	36.5		High	High	High	High	High	High	High	0	0.001227	3.08
FALSE	High	KDGSCGVAYVVQEPGDYEVSVK	[R].KDGSCGVAYVVQEPGDYEVSVK.[F]	1xCarbamidomethyl [C5]; 1xTMT6plex [K22]; 1xTMT6plex [N-Term]; 1xlactylation [K1]		0.000844961	0	1	1	1	P21333	Filamin-A OS=Homo sapiens OX=9606 GN=FLNA PE=1 SV=4	P21333 [2289-2310]	1	2916.47	22	0	1.474	0.56	0.0346787	0.0543052	16.8	11.4	11.27	18.5	16.8	18.8	15	11.4	12.3	8.5		High	High	High	High	High	High	High	0	0.001345	3.46
FALSE	High	KDLYANTVLSGGTTMYPGIADR	[R].KDLYANTVLSGGTTMYPGIADR.[M]	1xTMT6plex [N-Term]; 1xlactylation [K1]		3.2636e-05	0	1	2	1	P60709	Actin, cytoplasmic 1 OS=Homo sapiens OX=9606 GN=ACTB PE=1 SV=1	P60709 [291-312]	1	2644.35	22	0															No Quan Values	High	High	High	High	High	High	High	0	5.175e-05	5.1
FALSE	High	QAASKAASK	[R].QAASKAASK.[Q]	1xTMT6plex [K9]; 1xTMT6plex [N-Term]; 1xlactylation [K5]		0.000274331	0	1	1	1	Q9H1E3	Nuclear ubiquitous casein and cyclin-dependent kinase substrate 1 OS=Homo sapiens OX=9606 GN=NUCKS1 PE=1 SV=1	Q9H1E3 [94-102]	1	1391.83	9	0	1.304	0.38	0.0143962	0.0330643	63.1	48.4	10.38	10.48	63.1	74.2	61.6	48.4	50.2	41		High	High	High	High	High	High	High	0	0.0004415	3.12
FALSE	High	KAAATSAKK	[K].KAAATSAKK.[V]	2xTMT6plex [K1; K8]; 1xTMT6plex [N-Term]; 1xlactylation [K9]		0.000749171	0	1	1	1	P19338	Nucleolin OS=Homo sapiens OX=9606 GN=NCL PE=1 SV=3	P19338 [55-63]	2	1635.04	9	0	0.917	-0.12	0.709756	0.723761	119.8	130.6	15.18	5.37	119.8	145.3	108.4	134.1	120.8	130.6		High	High	High	High	High	High	High	0	0.001198	3.68
FALSE	High	VTVAGLAGKDPVQCSR	[K].VTVAGLAGKDPVQCSR.[D]	1xCarbamidomethyl [C14]; 1xTMT6plex [N-Term]; 1xlactylation [K9]		0.000231187	0	1	1	1	Q99497	Parkinson disease protein 7 OS=Homo sapiens OX=9606 GN=PARK7 PE=1 SV=2	Q99497 [33-48]	1	1959.05	16	0	1.653	0.73	0.026618	0.0455162	52.9	32	5.27	18.16	55.1	52.9	49.6	32.8	23.2	32		High	High	High	High	High	High	High	0	0.0003713	4.46
FALSE	High	IVAPGKGILAADESTGSIAK	[R].IVAPGKGILAADESTGSIAK.[R]	1xTMT6plex [K20]; 1xTMT6plex [N-Term]; 1xlactylation [K6]		0.000919157	0	1	1	1	P04075	Fructose-bisphosphate aldolase A OS=Homo sapiens OX=9606 GN=ALDOA PE=1 SV=2	P04075 [23-42]	1	2428.41	20	0	1.706	0.77	0.00912037	0.0273376	36.5	21.4	11.77	5.95	29.7	36.5	36.9	19.6	21.4	22		High	High	High	High	High	High	High	0	0.001457	3.84
FALSE	High	ITNSLTVLCSEKQK	[K].ITNSLTVLCSEKQK.[Q]	1xCarbamidomethyl [C9]; 1xTMT6plex [K14]; 1xTMT6plex [N-Term]; 1xlactylation [K12]		0.000807675	0	1	1	1	O75822	Eukaryotic translation initiation factor 3 subunit J OS=Homo sapiens OX=9606 GN=EIF3J PE=1 SV=2	O75822 [199-212]	1	2151.21	14	0	1.82	0.86	0.00361154	0.0210461	54.6	30	10.58	6.23	48.1	59.5	54.6	33.3	30	29.9		High	High	High	High	High	High	High	0	0.001289	2.77
FALSE	High	LTMLNTVSKIR	[K].LTMLNTVSKIR.[G]	1xTMT6plex [N-Term]; 1xlactylation [K9]		0.00060388	0	1	1	1	Q99961	Endophilin-A2 OS=Homo sapiens OX=9606 GN=SH3GL1 PE=1 SV=1	Q99961 [68-78]	1	1576.93	11	0	1.083	0.12	0.221147	0.238817	41.7	38.5	4.86	5.26	41.7	43.3	39.3	41.3	37.3	38.5		High	High	High	High	High	High	High	0	0.0009711	3.12
FALSE	High	TETQEKNPLPSKETIEQEK	[K].TETQEKNPLPSKETIEQEK.[Q]	2xTMT6plex [K12; K19]; 1xTMT6plex [N-Term]; 1xlactylation [K6]		0.000766708	0	1	1	1	P62328	Thymosin beta-4 OS=Homo sapiens OX=9606 GN=TMSB4X PE=1 SV=2	P62328 [21-39]	2	2988.63	19	0	1.821	0.86	0.0094536	0.0278345	37.7	20.7	8.11	14.57	33.2	38.8	37.7	25.1	20.7	19		High	High	High	High	High	High	High	0	0.001226	2.56
FALSE	High	KACGNFGIPCELR	[K].KACGNFGIPCELR.[V]	2xCarbamidomethyl [C3; C10]; 1xTMT6plex [N-Term]; 1xlactylation [K1]		0.000509021	0	1	1	2	P22234	Bifunctional phosphoribosylaminoimidazole carboxylase/phosphoribosylaminoimidazole succinocarboxamide synthetase OS=Homo sapiens OX=9606 GN=PAICS PE=1 SV=3	P22234 [286-298]	1	1822.91	13	0	1.648	0.72	0.00525886	0.022549	98.4	59.7	5.06	10.21	98.4	102.8	92.9	65.9	53.7	59.7		High	High	High	High	High	High	High	0	0.0008194	3.54
FALSE	High	AHVVPCFDASKVK	[K].AHVVPCFDASKVK.[C]	1xCarbamidomethyl [C6]; 1xTMT6plex [K13]; 1xTMT6plex [N-Term]; 1xlactylation [K11]		0.000774779	0	1	1	1	P21333	Filamin-A OS=Homo sapiens OX=9606 GN=FLNA PE=1 SV=4	P21333 [1152-1164]	1	1988.1	13	0	2.179	1.12	0.00692011	0.0248529	62.1	28.5	12.13	1.23	57	72.2	62.1	28.9	28.5	28.2		High	High	High	High	High	High	High	0	0.001238	3.34
FALSE	High	VVGKEQGQNLAR	[R].VVGKEQGQNLAR.[Q]	1xTMT6plex [N-Term]; 1xlactylation [K4]		0.000846683	0	1	3	1	A6NIZ1	Ras-related protein Rap-1b-like protein OS=Homo sapiens OX=9606 PE=2 SV=1	A6NIZ1 [125-136]	1	1599.9	12	0	2.012	1.01	0.00134761	0.0166882	50.9	25.3	8.51	3.71	47.5	56.2	50.9	25.8	24	25.3		High	High	High	High	High	High	High	0	0.001349	3.26
FALSE	High	MMKAGGTEIGK	[K].MMKAGGTEIGK.[T]	1xTMT6plex [K11]; 1xTMT6plex [N-Term]; 1xlactylation [K3]		0.000651825	0	1	1	1	O95218	Zinc finger Ran-binding domain-containing protein 2 OS=Homo sapiens OX=9606 GN=ZRANB2 PE=1 SV=2	O95218 [44-54]	1	1652.91	11	0	1.422	0.51	0.0238774	0.0423337	55.3	38.9	8.17	9.73	48.2	55.3	56.1	45.6	38.9	38.5		High	High	High	High	High	High	High	0	0.001046	2.91
FALSE	High	AGVNTVTTLVENKK	[R].AGVNTVTTLVENKK.[A]	1xTMT6plex [K14]; 1xTMT6plex [N-Term]; 1xlactylation [K13]		0.000618615	0	1	1	1	P62424	60S ribosomal protein L7a OS=Homo sapiens OX=9606 GN=RPL7A PE=1 SV=2	P62424 [138-151]	1	2004.17	14	0	1.873	0.91	0.00575615	0.0234359	33.9	18.1	12.63	14.98	33.9	40.7	32.2	22.9	17.6	18.1		High	High	High	High	High	High	High	0	0.0009945	2.87
FALSE	High	ADDLGKGGNEESTKTGNAGSR	[K].ADDLGKGGNEESTKTGNAGSR.[L]	1xTMT6plex [K6]; 1xTMT6plex [N-Term]; 1xlactylation [K14]		0.000273068	0	1	1	2	P00441	Superoxide dismutase [Cu-Zn] OS=Homo sapiens OX=9606 GN=SOD1 PE=1 SV=2	P00441 [124-144]	2	2594.31	21	0	2.688	1.43	0.000523167	0.0160884	124.7	46.4	6.81	11.1	124.7	140	124.7	46.6	38.1	46.4		High	High	High	High	High	High	High	0	0.0004394	3.55
FALSE	High	NFATKMGAK	[R].NFATKMGAK.[A]	1xTMT6plex [K9]; 1xTMT6plex [N-Term]; 1xlactylation [K5]		0.000290618	0	1	1	1	P08237	ATP-dependent 6-phosphofructokinase, muscle type OS=Homo sapiens OX=9606 GN=PFKM PE=1 SV=2	P08237 [674-682]	1	1497.85	9	0	1.702	0.77	0.0788278	0.0973983	97.5	57.3	4.54	26.29	94.5	103.3	97.5	80.8	57.3	49.2		High	High	High	High	High	High	High	0	0.0004674	3.87
FALSE	High	WAAGQNKQHSITK	[K].WAAGQNKQHSITK.[N]	1xTMT6plex [K13]; 1xTMT6plex [N-Term]; 1xlactylation [K7]		0.000385364	0	1	1	1	O60869	Endothelial differentiation-related factor 1 OS=Homo sapiens OX=9606 GN=EDF1 PE=1 SV=1	O60869 [44-56]	1	1999.11	13	0	1.39	0.48	0.0117703	0.0307961	78.4	56.4	10.11	9.67	78.4	86.7	70.8	56.4	59.3	49		High	High	High	High	High	High	High	0	0.000621	3.5
FALSE	High	AEQAEADKK	[R].AEQAEADKK.[AQ]	1xTMT6plex [K9]; 1xTMT6plex [N-Term]; 1xlactylation [K8]		0.000883351	0	1	2	1	P09493	Tropomyosin alpha-1 chain OS=Homo sapiens OX=9606 GN=TPM1 PE=1 SV=2	P09493 [22-30]	1	1519.84	9	0	2.432	1.28	0.00759788	0.0257712	84.4	34.7	6.22	17.37	75.9	84.4	85	43.2	34.7	30.9		High	High	High	High	High	High	High	0	0.001404	2.89
FALSE	High	NDEELNKLLGR	[R].NDEELNKLLGR.[V]	1xTMT6plex [N-Term]; 1xlactylation [K7]		0.000593352	0	1	3	1	Q93077	Histone H2A type 1-C OS=Homo sapiens OX=9606 GN=H2AC6 PE=1 SV=3	Q93077 [90-100]	1	1601.87	11	0	2.679	1.42	0.00261159	0.018428	60	22.4	17.4	9.1	60	75.2	53.9	24.9	20.8	22.4		High	High	High	High	High	High	High	0	0.0009543	3.34
FALSE	High	AETAAKHGEAQVK	[K].AETAAKHGEAQVK.[I]	1xTMT6plex [K13]; 1xTMT6plex [N-Term]; 1xlactylation [K6]		0.000289949	0	1	2	1	P18669	Phosphoglycerate mutase 1 OS=Homo sapiens OX=9606 GN=PGAM1 PE=1 SV=2	P18669 [101-113]	1	1870.04	13	0	1.53	0.61	0.00193095	0.0172237	108.3	70.8	8.65	7.78	108.3	124.4	106.7	63.6	74.2	70.8		High	High	High	High	High	High	High	0	0.0004666	4.03
FALSE	High	QHCCPAGYTCNVKAR	[R].QHCCPAGYTCNVKAR.[S]	3xCarbamidomethyl [C3; C4; C10]; 1xTMT6plex [N-Term]; 1xlactylation [K13]		0.000701392	0	1	1	1	P28799	Progranulin OS=Homo sapiens OX=9606 GN=GRN PE=1 SV=2	P28799 [479-493]	1	2122.98	15	0	1.905	0.93	0.0920409	0.110212	16	8.4	12.76	38.49	16	19	14.9	13.3	6.3	8.4		High	High	High	High	High	High	High	0	0.001124	4.46
FALSE	High	NDEELNKLLGK	[R].NDEELNKLLGK.[V]	1xTMT6plex [K11]; 1xTMT6plex [N-Term]; 1xlactylation [K7]		0.00102422	0	1	7	1	P0C0S8	Histone H2A type 1 OS=Homo sapiens OX=9606 GN=H2AC11 PE=1 SV=2	P0C0S8 [90-100]	1	1803.03	11	0	2.957	1.56	0.00198999	0.0172237	97	32.8	10.06	17.38	87.1	106.6	97	41.5	32.8	29.9		High	High	High	High	High	High	High	0	0.001608	3.21
FALSE	High	NAGAVIGKGGK	[K].NAGAVIGKGGK.[N]	1xTMT6plex [K11]; 1xTMT6plex [N-Term]; 1xlactylation [K8]		0.000581699	0	1	1	2	P61978	Heterogeneous nuclear ribonucleoprotein K OS=Homo sapiens OX=9606 GN=HNRNPK PE=1 SV=1	P61978 [53-63]	1	1501.91	11	0	2.462	1.3	0.0311978	0.0505668	81	32.9	14.1	35.23	81	100.9	78.6	50	32.9	25.2		High	High	High	High	High	High	High	0	0.0009344	3.28
FALSE	High	AGAHLQGGAKR	[K].AGAHLQGGAKR.[V]	1xTMT6plex [N-Term]; 1xlactylation [K10]		0.000356559	0	1	1	2	P04406	Glyceraldehyde-3-phosphate dehydrogenase OS=Homo sapiens OX=9606 GN=GAPDH PE=1 SV=3	P04406 [108-118]	1	1366.78	11	0	1.701	0.77	0.00753716	0.0257652	95.1	55.9	2.29	9.6	98	95.1	93.7	55.9	49.5	60		High	High	High	High	High	High	High	0	0.0005744	3.24
FALSE	High	ALAAAGYDVEKNNSR	[K].ALAAAGYDVEKNNSR.[I]	1xTMT6plex [N-Term]; 1xlactylation [K11]		0.000260137	0	3	5	2	P16402; P10412; P16403	Histone H1.3 OS=Homo sapiens OX=9606 GN=H1-3 PE=1 SV=2 Histone H1.4 OS=Homo sapiens OX=9606 GN=H1-4 PE=1 SV=2 Histone H1.2 OS=Homo sapiens OX=9606 GN=H1-2 PE=1 SV=2	P16402 [66-80]; P10412 [65-79]; P16403 [65-79]	1	1879.97	15	0	1.736	0.8	0.0185893	0.037031	55.2	31.8	14.76	15.48	45.5	61.3	55.2	39.6	29.7	31.8	Shared	High	High	High	High	High	High	High	0	0.0004182	3.86
FALSE	High	AGAVEKGVPLYR	[K].AGAVEKGVPLYR.[H]	1xTMT6plex [N-Term]; 1xlactylation [K6]		0.00051706	0	1	1	2	P06733	Alpha-enolase OS=Homo sapiens OX=9606 GN=ENO1 PE=1 SV=2	P06733 [121-132]	1	1560.89	12	0	1.514	0.6	0.0126722	0.0315819	140.8	93	11.89	14.37	138.4	170.4	140.8	107.5	80.6	93		High	High	High	High	High	High	High	0	0.0008314	3.92
FALSE	High	NIKLGIHEDSQNR	[K].NIKLGIHEDSQNR.[K]	1xTMT6plex [N-Term]; 1xlactylation [K3]		0.000388895	0	1	1	1	P07900	Heat shock protein HSP 90-alpha OS=Homo sapiens OX=9606 GN=HSP90AA1 PE=1 SV=5	P07900 [444-456]	1	1824.98	13	0	1.503	0.59	0.00197138	0.0172237	97.1	64.6	7.76	6.96	97.1	105	89.9	65.6	57.6	64.6		High	High	High	High	High	High	High	0	0.0006265	4
FALSE	High	KDAFADAVQR	[R].KDAFADAVQR.[A]	1xTMT6plex [N-Term]; 1xlactylation [K1]		0.000888669	0	1	1	1	Q92945	Far upstream element-binding protein 2 OS=Homo sapiens OX=9606 GN=KHSRP PE=1 SV=4	Q92945 [71-80]	1	1421.76	10	0	1.153	0.21	0.0628654	0.0813961	105.4	91.4	13.69	6.41	105.4	132.1	104.7	92	81.9	91.4		High	High	High	High	High	High	High	0	0.001412	3.61
FALSE	High	MQKEITALAPSTMK	[R].MQKEITALAPSTMK.[I]	1xOxidation [M1]; 1xTMT6plex [K14]; 1xTMT6plex [N-Term]; 1xlactylation [K3]		0.000614566	0	2	6	1	P60709; P62736	Actin, cytoplasmic 1 OS=Homo sapiens OX=9606 GN=ACTB PE=1 SV=1 Actin, aortic smooth muscle OS=Homo sapiens OX=9606 GN=ACTA2 PE=1 SV=1	P60709 [313-326]; P62736 [315-328]	1	2095.15	14	0	2.564	1.36	0.00190047	0.0172237	58.2	22.7	2.81	9.58	56.1	59.3	58.2	22.7	22.4	26.5	Shared	High	High	High	High	High	High	High	0	0.0009878	3.79
FALSE	High	MQKEITALAPSTMK	[R].MQKEITALAPSTMK.[I]	1xTMT6plex [K14]; 1xTMT6plex [N-Term]; 1xlactylation [K3]		0.000250111	0	2	6	1	P60709; P62736	Actin, cytoplasmic 1 OS=Homo sapiens OX=9606 GN=ACTB PE=1 SV=1 Actin, aortic smooth muscle OS=Homo sapiens OX=9606 GN=ACTA2 PE=1 SV=1	P60709 [313-326]; P62736 [315-328]	1	2079.16	14	0	2.055	1.04	0.00502318	0.0223859	52.4	25.5	2.68	10.47	52.4	54.5	51.8	30.3	25.3	25.5	Shared	High	High	High	High	High	High	High	0	0.0004023	4.82
FALSE	High	AGKGGPTPQEAIQR	[K].AGKGGPTPQEAIQR.[L]	1xTMT6plex [N-Term]; 1xlactylation [K3]		0.000676237	0	1	1	2	Q9H444	Charged multivesicular body protein 4b OS=Homo sapiens OX=9606 GN=CHMP4B PE=1 SV=1	Q9H444 [15-28]	1	1710.93	14	0	1.469	0.56	0.0181796	0.0365047	117.4	79.9	7.85	12.75	109.1	127.6	117.4	79.9	72.3	92.9		High	High	High	High	High	High	High	0	0.001338	3.46
FALSE	High	TFGKAAGPSLSHTSGGTQSK	[K].TFGKAAGPSLSHTSGGTQSK.[V]	1xTMT6plex [K20]; 1xTMT6plex [N-Term]; 1xlactylation [K4]		0.000393352	0	1	1	1	P27694	Replication protein A 70 kDa DNA-binding subunit OS=Homo sapiens OX=9606 GN=RPA1 PE=1 SV=2	P27694 [164-183]	1	2449.31	20	0	1.421	0.51	0.315092	0.332356	62.8	44.2	9.95	28.73	62.8	69.1	56.6	44.2	42.9	69.5		High	High	High	High	High	High	High	0	0.0006335	2.74
FALSE	High	VVNGAAASQPPSKR	[K].VVNGAAASQPPSKR.[K]	1xTMT6plex [N-Term]; 1xlactylation [K13]		0.000417321	0	1	1	2	O75533	Splicing factor 3B subunit 1 OS=Homo sapiens OX=9606 GN=SF3B1 PE=1 SV=3	O75533 [183-196]	1	1682.94	14	0	1.395	0.48	0.0137349	0.0324637	87.2	62.5	6.12	9.95	84.4	94.9	87.2	72.3	60.1	62.5		High	High	High	High	High	High	High	0	0.0006724	3.32
FALSE	High	AGKSSGSGAGK	[R].AGKSSGSGAGK.[G]	1xTMT6plex [K11]; 1xTMT6plex [N-Term]; 1xlactylation [K3]		0.000910128	0	1	1	2	Q9UHV9	Prefoldin subunit 2 OS=Homo sapiens OX=9606 GN=PFDN2 PE=1 SV=1	Q9UHV9 [8-18]	1	1436.81	11	0	1.013	0.02	0.937566	0.940242	38.4	37.9	13.13	10.11	38.4	44.6	34.4	35.3	43	37.9		High	High	High	High	High	High	High	0	0.001444	2.21
FALSE	High	NLKLGIHEDSTNR	[K].NLKLGIHEDSTNR.[R]	1xTMT6plex [N-Term]; 1xlactylation [K3]		0.000768318	0	1	1	1	P08238	Heat shock protein HSP 90-beta OS=Homo sapiens OX=9606 GN=HSP90AB1 PE=1 SV=4	P08238 [436-448]	1	1797.97	13	0	1.387	0.47	0.0175849	0.0357599	82.5	59.5	7.86	11.55	82.5	89.4	76.4	65.1	51.6	59.5		High	High	High	High	High	High	High	0	0.001227	3.91
FALSE	High	VVKQASEGPLK	[K].VVKQASEGPLK.[G]	1xTMT6plex [K11]; 1xTMT6plex [N-Term]; 1xlactylation [K3]		0.000554048	0	1	1	1	P04406	Glyceraldehyde-3-phosphate dehydrogenase OS=Homo sapiens OX=9606 GN=GAPDH PE=1 SV=3	P04406 [261-271]	1	1686.02	11	0	2.085	1.06	0.00123796	0.0166882	119.7	57.4	8.43	3.45	112.8	133	119.7	57.9	57.4	54.3		High	High	High	High	High	High	High	0	0.0008915	4.5
FALSE	High	NAEQYKDQADKASTR	[R].NAEQYKDQADKASTR.[L]	1xTMT6plex [K6]; 1xTMT6plex [N-Term]; 1xlactylation [K11]		0.000728837	0	1	1	1	P35579	Myosin-9 OS=Homo sapiens OX=9606 GN=MYH9 PE=1 SV=4	P35579 [1857-1871]	2	2255.17	15	0	3.07	1.62	0.00394613	0.0210461	117.9	38.4	9.71	20.43	117.9	132.7	109.7	51.7	38.4	35.7		High	High	High	High	High	High	High	0	0.001166	3.16
FALSE	High	AANMLQQSGSKNTGAK	[K].AANMLQQSGSKNTGAK.[K]	1xTMT6plex [K16]; 1xTMT6plex [N-Term]; 1xlactylation [K11]		0.000153773	0	1	1	1	P46063	ATP-dependent DNA helicase Q1 OS=Homo sapiens OX=9606 GN=RECQL PE=1 SV=3	P46063 [627-642]	1	2136.15	16	0															No Quan Values	High	High	High	High	High	High	High	0	0.0002461	4.65
FALSE	High	LSYNTASNKTR	[R].LSYNTASNKTR.[L]	1xTMT6plex [N-Term]; 1xlactylation [K9]		0.000562718	0	1	1	1	P49207	60S ribosomal protein L34 OS=Homo sapiens OX=9606 GN=RPL34 PE=1 SV=3	P49207 [11-21]	1	1555.83	11	0	2.328	1.22	0.0140566	0.0326686	61	26.2	2.62	18.1	61	62.6	59.4	32.8	23.1	26.2		High	High	High	High	High	High	High	0	0.0009052	2.6
FALSE	High	KCAGCTNPISGLGGTK	[K].KCAGCTNPISGLGGTK.[Y]	2xCarbamidomethyl [C2; C5]; 1xTMT6plex [K16]; 1xTMT6plex [N-Term]; 1xlactylation [K1]		0.000687981	0	1	1	1	Q14192	Four and a half LIM domains protein 2 OS=Homo sapiens OX=9606 GN=FHL2 PE=1 SV=3	Q14192 [220-235]	1	2151.13	16	0	1.576	0.66	0.00285385	0.0188776	38.3	24.3	10.51	9.56	38.3	45.6	38.1	25.9	21.4	24.3		High	High	High	High	High	High	High	0	0.001103	3.33
FALSE	High	QATKDAGTIAGLNVLR	[R].QATKDAGTIAGLNVLR.[I]	1xTMT6plex [N-Term]; 1xlactylation [K4]		0.000363146	0	1	1	1	P11142	Heat shock cognate 71 kDa protein OS=Homo sapiens OX=9606 GN=HSPA8 PE=1 SV=1	P11142 [156-171]	1	1929.1	16	0	2.251	1.17	0.000872746	0.0166882	41.2	18.3	7.97	11.22	37.5	41.2	44	19.5	15.6	18.3		High	High	High	High	High	High	High	0	0.000585	3.86
FALSE	High	ASGYQSSQKK	[K].ASGYQSSQKK.[S]	1xTMT6plex [K10]; 1xTMT6plex [N-Term]; 1xlactylation [K9]		0.000242702	0	1	1	2	P51858	Hepatoma-derived growth factor OS=Homo sapiens OX=9606 GN=HDGF PE=1 SV=1	P51858 [97-106]	1	1613.89	10	0	1.54	0.62	0.00330456	0.0200903	208.3	135.3	8.67	4.93	208.3	232	195.8	140.7	127.5	135.3		High	High	High	High	High	High	High	0	0.0003897	3.81
FALSE	High	AMSTTSISSPQPGKLR	[R].AMSTTSISSPQPGKLR.[S]	1xTMT6plex [N-Term]; 1xlactylation [K14]		0.000895788	0	1	1	1	Q9UJU6	Drebrin-like protein OS=Homo sapiens OX=9606 GN=DBNL PE=1 SV=1	Q9UJU6 [267-282]	1	1962.05	16	0	1.525	0.61	0.10908	0.126337	76.4	50.1	17.38	11.93	56.6	79.1	76.4	60.9	49.6	50.1		High	High	High	High	High	High	High	0	0.001421	3.23
FALSE	High	GVSKAVEHINK	[K].GVSKAVEHINK.[T]	1xTMT6plex [K11]; 1xTMT6plex [N-Term]; 1xlactylation [K4]		0.00045177	0	1	1	1	P06733	Alpha-enolase OS=Homo sapiens OX=9606 GN=ENO1 PE=1 SV=2	P06733 [61-71]	1	1712.01	11	0	1.663	0.73	0.00801069	0.0263573	110.9	66.7	10.49	13.69	96.9	119.6	110.9	71.9	54.7	66.7		High	High	High	High	High	High	High	0	0.0007278	3.4
FALSE	High	VSFELFADKVPK	[R].VSFELFADKVPK.[T]	1xTMT6plex [K12]; 1xTMT6plex [N-Term]; 1xlactylation [K9]		0.000528743	0	1	1	1	P62937	Peptidyl-prolyl cis-trans isomerase A OS=Homo sapiens OX=9606 GN=PPIA PE=1 SV=2	P62937 [20-31]	1	1910.1	12	0	2.232	1.16	0.00927618	0.0276242	21.2	9.5	20.27	18.59	21.2	26	17.3	12.3	8.7	9.5		High	High	High	High	High	High	High	0	0.0008516	2.62
FALSE	High	ANPFGGASHAKGIVLEK	[K].ANPFGGASHAKGIVLEK.[V]	1xTMT6plex [K17]; 1xTMT6plex [N-Term]; 1xlactylation [K11]		6.11493e-05	0	1	1	1	P62266	40S ribosomal protein S23 OS=Homo sapiens OX=9606 GN=RPS23 PE=1 SV=3	P62266 [38-54]	1	2226.26	17	0	1.747	0.8	0.00464744	0.0218603	50.3	28.8	8.64	3.43	52	50.3	44	28.8	30.3	28.4		High	High	High	High	High	High	High	0	9.737e-05	4.79
FALSE	High	HQGVSKTQSLPVTEK	[K].HQGVSKTQSLPVTEK.[V]	1xTMT6plex [K15]; 1xTMT6plex [N-Term]; 1xlactylation [K6]		0.000416374	0	1	1	1	Q9NQW6	Anillin OS=Homo sapiens OX=9606 GN=ANLN PE=1 SV=2	Q9NQW6 [477-491]	1	2169.23	15	0															No Quan Values	High	High	High	High	High	High	High	0	0.0006703	3.21
FALSE	High	KELSDIAHR	[K].KELSDIAHR.[I]	1xTMT6plex [N-Term]; 1xlactylation [K1]		0.000948389	0	1	1	1	P04075	Fructose-bisphosphate aldolase A OS=Homo sapiens OX=9606 GN=ALDOA PE=1 SV=2	P04075 [14-22]	1	1369.76	9	0	1.658	0.73	0.103429	0.12115	19.9	12	4.55	26.28	19.9	18.9	20.7	17.6	11	12		High	High	High	High	High	High	High	0	0.001501	3.1
FALSE	High	TKSTGGAPTFNVTVTK	[R].TKSTGGAPTFNVTVTK.[T]	1xTMT6plex [K16]; 1xTMT6plex [N-Term]; 1xlactylation [K2]		0.000537061	0	1	1	1	P07737	Profilin-1 OS=Homo sapiens OX=9606 GN=PFN1 PE=1 SV=2	P07737 [90-105]	1	2139.21	16	0	1.817	0.86	0.0124749	0.0314311	39.8	21.9	6.78	15.73	37.8	39.8	43.2	26.8	21.9	19.8		High	High	High	High	High	High	High	0	0.0008637	2.61
FALSE	High	RGEDVETSKK	[R].RGEDVETSKK.[W]	1xTMT6plex [K10]; 1xTMT6plex [N-Term]; 1xlactylation [K9]		0.000872775	0	1	1	1	O60869	Endothelial differentiation-related factor 1 OS=Homo sapiens OX=9606 GN=EDF1 PE=1 SV=1	O60869 [34-43]	2	1678.94	10	0	1.319	0.4	6.16718e-05	0.0157094	81.5	61.8	1.91	1.88	81.5	79.8	82.9	63.3	61.8	61		High	High	High	High	High	High	High	0	0.001389	3.2
FALSE	High	APKSACGVCPGR	[K].APKSACGVCPGR.[L]	2xCarbamidomethyl [C6; C9]; 1xTMT6plex [N-Term]; 1xlactylation [K3]		0.000342941	0	1	1	2	P49207	60S ribosomal protein L34 OS=Homo sapiens OX=9606 GN=RPL34 PE=1 SV=3	P49207 [41-52]	1	1560.78	12	0	2.49	1.32	0.00141613	0.0166882	50.8	20.4	10.78	4.19	49.4	60	50.8	21.5	20.4	19.8		High	High	High	High	High	High	High	0	0.001464	3.9
FALSE	High	APSGNEEPCLLKR	[R].APSGNEEPCLLKR.[L]	1xCarbamidomethyl [C9]; 1xTMT6plex [N-Term]; 1xlactylation [K12]		0.000784546	0	1	1	2	Q14315	Filamin-C OS=Homo sapiens OX=9606 GN=FLNC PE=1 SV=3	Q14315 [1983-1995]	1	1771.92	13	0	1.47	0.56	0.0259093	0.0447074	149.5	101.7	11.9	16.04	131.9	167.5	149.5	110.8	80.3	101.7		High	High	High	High	High	High	High	0	0.001253	4.22
FALSE	High	VQEKQHPVPPPAQNQNQVR	[R].VQEKQHPVPPPAQNQNQVR.[S]	1xTMT6plex [N-Term]; 1xlactylation [K4]		0.000328312	0	1	1	1	Q15942	Zyxin OS=Homo sapiens OX=9606 GN=ZYX PE=1 SV=1	Q15942 [325-343]	1	2495.33	19	0															No Quan Values	High	High	High	High	High	High	High	0	0.000529	4.17
FALSE	High	ASGNYATVISHNPETKK	[R].ASGNYATVISHNPETKK.[T]	1xTMT6plex [K17]; 1xTMT6plex [N-Term]; 1xlactylation [K16]		0.00066898	0	1	1	1	P62917	60S ribosomal protein L8 OS=Homo sapiens OX=9606 GN=RPL8 PE=1 SV=2	P62917 [129-145]	1	2347.27	17	0	1.657	0.73	0.0179414	0.0361088	33.3	20.1	15.76	11.1	33.3	37.7	27.4	18.3	22.8	20.1		High	High	High	High	High	High	High	0	0.001073	3.64
FALSE	High	NVTDVVNTCHDAGISKK	[K].NVTDVVNTCHDAGISKK.[A]	1xCarbamidomethyl [C9]; 1xTMT6plex [K17]; 1xTMT6plex [N-Term]; 1xlactylation [K16]		0.000904735	0	1	1	1	Q9Y3I0	RNA-splicing ligase RtcB homolog OS=Homo sapiens OX=9606 GN=RTCB PE=1 SV=1	Q9Y3I0 [477-493]	1	2388.26	17	0	1.606	0.68	0.00790532	0.0261575	43.2	26.9	9.89	3.89	48.1	43.2	39.5	28.7	26.9	26.8		High	High	High	High	High	High	High	0	0.001436	2.2
FALSE	High	GTGIVSAPVPKK	[R].GTGIVSAPVPKK.[L]	1xTMT6plex [K12]; 1xTMT6plex [N-Term]; 1xlactylation [K11]		0.000519378	0	1	1	2	P15880	40S ribosomal protein S2 OS=Homo sapiens OX=9606 GN=RPS2 PE=1 SV=2	P15880 [201-212]	1	1684.04	12	0	1.714	0.78	0.00105871	0.0166882	144.5	84.3	9.1	7.49	135.2	161.6	144.5	84.3	73.9	84.5		High	High	High	High	High	High	High	0	0.0008362	3.05
FALSE	High	TATPQQAQEVHEKLR	[K].TATPQQAQEVHEKLR.[G]	1xTMT6plex [N-Term]; 1xlactylation [K13]		0.000366483	0	1	1	1	P60174	Triosephosphate isomerase OS=Homo sapiens OX=9606 GN=TPI1 PE=1 SV=4	P60174 [176-190]	1	2037.09	15	0	1.507	0.59	0.00958118	0.0279827	44.9	29.8	13.47	11.72	44.9	55.6	43.9	33.4	26.4	29.8		High	High	High	High	High	High	High	0	0.0005907	3.9
FALSE	High	RPMSSPEMKSAPK	[K].RPMSSPEMKSAPK.[K]	1xTMT6plex [K13]; 1xTMT6plex [N-Term]; 1xlactylation [K9]		0.000915539	0	1	1	1	P51610	Host cell factor 1 OS=Homo sapiens OX=9606 GN=HCFC1 PE=1 SV=2	P51610 [2016-2028]	1	1976.07	13	0	1.292	0.37	0.0887656	0.10719	64.6	50	12.3	3.98	54.7	70	64.6	53.1	50	49.3		High	High	High	High	High	High	High	0	0.001452	2.66
FALSE	High	VNVGAGSHPNKVK	[R].VNVGAGSHPNKVK.[V]	1xTMT6plex [K13]; 1xTMT6plex [N-Term]; 1xlactylation [K11]		0.000802679	0	1	1	1	P21333	Filamin-A OS=Homo sapiens OX=9606 GN=FLNA PE=1 SV=4	P21333 [761-773]	1	1837.07	13	0	1.335	0.42	0.0659248	0.0844398	80.1	60	7.68	19.04	80.1	89.9	78	45	60	66.1		High	High	High	High	High	High	High	0	0.00128	3.47
FALSE	High	AAGAGKVTK	[K].AAGAGKVTK.[S]	1xTMT6plex [K9]; 1xTMT6plex [N-Term]; 1xlactylation [K6]		0.000545496	0	1	2	1	P68104	Elongation factor 1-alpha 1 OS=Homo sapiens OX=9606 GN=EEF1A1 PE=1 SV=1	P68104 [445-453]	1	1332.82	9	0	1.485	0.57	0.00947122	0.0278345	176.7	119	7.54	10.62	176.7	186.7	160.6	132.9	107.5	119		High	High	High	High	High	High	High	0	0.0008785	3.61
FALSE	High	VPVHDVTDASKVK	[K].VPVHDVTDASKVK.[C]	1xTMT6plex [K13]; 1xTMT6plex [N-Term]; 1xlactylation [K11]		0.000278157	0	1	1	1	P21333	Filamin-A OS=Homo sapiens OX=9606 GN=FLNA PE=1 SV=4	P21333 [1440-1452]	1	1925.11	13	0	1.863	0.9	0.00157641	0.0169512	136	73	9.77	6.41	120.9	147.1	136	76.6	73	67.4		High	High	High	High	High	High	High	0	0.0004469	4.17
FALSE	High	GTEAGQVGEPGIPTGEAGPSCSSASDKLPR	[R].GTEAGQVGEPGIPTGEAGPSCSSASDKLPR.[V]	1xCarbamidomethyl [C21]; 1xTMT6plex [N-Term]; 1xlactylation [K27]		0.000301532	0	1	1	1	O15355	Protein phosphatase 1G OS=Homo sapiens OX=9606 GN=PPM1G PE=1 SV=1	O15355 [221-250]	1	3213.55	30	0															No Quan Values	Not Found	High	High	Not Found	Not Found	Not Found	High	0	0.0004847	2.91
FALSE	High	HAVSEGTKAVTK	[K].HAVSEGTKAVTK.[Y]	1xTMT6plex [K12]; 1xTMT6plex [N-Term]; 1xlactylation [K8]		0.000749171	0	4	16	2	Q5QNW6; Q99879; P33778; O60814	Histone H2B type 2-F OS=Homo sapiens OX=9606 GN=H2BC18 PE=1 SV=3 Histone H2B type 1-M OS=Homo sapiens OX=9606 GN=H2BC14 PE=1 SV=3 Histone H2B type 1-B OS=Homo sapiens OX=9606 GN=H2BC3 PE=1 SV=2 Histone H2B type 1-K OS=Homo sapiens OX=9606 GN=H2BC12 PE=1 SV=3	Q5QNW6 [110-121]; Q99879 [110-121]; P33778 [110-121]; O60814 [110-121]	1	1758.02	12	0	1.657	0.73	0.00118206	0.0166882	197.8	119.4	6.66	7.86	197.8	202.2	178.1	104.5	120.8	119.4	Shared	High	High	High	High	High	High	High	0.001458	0.002063	3.41
FALSE	High	KESYSVYVYK	[R].KESYSVYVYK.[V]	1xTMT6plex [K10]; 1xTMT6plex [N-Term]; 1xlactylation [K1]		0.000874532	0	3	9	1	Q5QNW6; Q99879; O60814	Histone H2B type 2-F OS=Homo sapiens OX=9606 GN=H2BC18 PE=1 SV=3 Histone H2B type 1-M OS=Homo sapiens OX=9606 GN=H2BC14 PE=1 SV=3 Histone H2B type 1-K OS=Homo sapiens OX=9606 GN=H2BC12 PE=1 SV=3	Q5QNW6 [35-44]; Q99879 [35-44]; O60814 [35-44]	1	1795.99	10	0	2.066	1.05	1.86569e-05	0.0109267	118.2	57.2	3.73	3.06	118.2	121.6	112.9	58.9	57.2	55.4	Shared	High	High	High	High	High	High	High	0	0.001391	3.7
FALSE	High	QCANKVLQHMK	[K].QCANKVLQHMK.[A]	1xCarbamidomethyl [C2]; 1xTMT6plex [K11]; 1xTMT6plex [N-Term]; 1xlactylation [K5]		0.000633655	0	1	1	1	Q96AG4	Leucine-rich repeat-containing protein 59 OS=Homo sapiens OX=9606 GN=LRRC59 PE=1 SV=1	Q96AG4 [139-149]	1	1887.03	11	0	2.429	1.28	0.000739684	0.0166882	117.1	48.2	2.13	6.57	116.6	121.2	117.1	53.6	47.7	48.2		High	High	High	High	High	High	High	0	0.001019	3.49
FALSE	High	LKSTCIYGGAPK	[R].LKSTCIYGGAPK.[G]	1xCarbamidomethyl [C5]; 1xTMT6plex [K12]; 1xTMT6plex [N-Term]; 1xlactylation [K2]		0.000942867	0	2	2	1	Q92841; P17844	Probable ATP-dependent RNA helicase DDX17 OS=Homo sapiens OX=9606 GN=DDX17 PE=1 SV=2 Probable ATP-dependent RNA helicase DDX5 OS=Homo sapiens OX=9606 GN=DDX5 PE=1 SV=1	Q92841 [273-284]; P17844 [196-207]	1	1825.03	12	0	2.401	1.26	0.00206226	0.0175387	43.7	18.2	14.18	6.67	43.7	53.9	41.6	16.8	19.2	18.2	Shared	High	High	High	High	High	High	High	0	0.001492	2.41
FALSE	High	LSECEEQAKAAK	[R].LSECEEQAKAAK.[K]	1xCarbamidomethyl [C4]; 1xTMT6plex [K12]; 1xTMT6plex [N-Term]; 1xlactylation [K9]		0.000869267	0	1	1	1	Q7KZF4	Staphylococcal nuclease domain-containing protein 1 OS=Homo sapiens OX=9606 GN=SND1 PE=1 SV=1	Q7KZF4 [149-160]	1	1894	12	0	1.597	0.68	0.0154274	0.0341075	74.9	46.9	12.71	2.64	72.4	91	74.9	48.7	46.9	46.3		High	High	High	High	High	High	High	0	0.001382	3.22
FALSE	High	ALGQNPTNAEVLKVLGNPK	[R].ALGQNPTNAEVLKVLGNPK.[S]	1xTMT6plex [K19]; 1xTMT6plex [N-Term]; 1xlactylation [K13]		0.000575311	0	1	2	1	P60660	Myosin light polypeptide 6 OS=Homo sapiens OX=9606 GN=MYL6 PE=1 SV=2	P60660 [38-56]	1	2493.44	19	0	1.639	0.71	0.00966615	0.0280255	20	12.2	13.05	15.31	20	24.1	18.9	13.9	12.2	10.2		High	High	High	High	High	High	High	0	0.0009247	4.34
FALSE	High	LSAKPPAKVEAKPK	[R].LSAKPPAKVEAKPK.[K]	3xTMT6plex [K8; K12; K14]; 1xTMT6plex [N-Term]; 1xlactylation [K4]		0.000952082	0	1	1	1	P05114	Non-histone chromosomal protein HMG-14 OS=Homo sapiens OX=9606 GN=HMGN1 PE=1 SV=3	P05114 [24-37]	1	2452.57	14	0	1.384	0.47	0.0301329	0.0493876	161.7	116.8	8.15	13.65	161.7	183.9	158.9	139.5	116.8	107.3		High	High	High	High	High	High	High	0	0.001506	2.77
FALSE	High	HQGVMVGMGQKDSYVGDEAQSK	[R].HQGVMVGMGQKDSYVGDEAQSK.[R]	1xOxidation [M5]; 1xTMT6plex [K22]; 1xTMT6plex [N-Term]; 1xlactylation [K11]		2.78218e-06	0	2	6	1	P60709; P62736	Actin, cytoplasmic 1 OS=Homo sapiens OX=9606 GN=ACTB PE=1 SV=1 Actin, aortic smooth muscle OS=Homo sapiens OX=9606 GN=ACTA2 PE=1 SV=1	P60709 [40-61]; P62736 [42-63]	1	2897.42	22	0	1.918	0.94	0.00429979	0.0211659	35.3	18.4	14.93	10.19	32.9	43.5	35.3	18.4	21.3	17.6	Shared	High	High	High	High	High	High	High	0	4.35359e-06	5.68
FALSE	High	SAAQAAAQTNSNAAGKQLR	[K].SAAQAAAQTNSNAAGKQLR.[K]	1xTMT6plex [N-Term]; 1xlactylation [K16]		0.000461051	0	1	1	1	Q8NC51	Plasminogen activator inhibitor 1 RNA-binding protein OS=Homo sapiens OX=9606 GN=SERBP1 PE=1 SV=2	Q8NC51 [53-71]	1	2159.14	19	0	1.642	0.72	0.0198009	0.0384295	13.3	8.1	20.8	19.6	13.1	18.6	13.3	9.8	6.6	8.1		High	High	High	High	High	High	High	0	0.0007432	3.66
FALSE	High	NSKLLSTSAK	[K].NSKLLSTSAK.[R]	1xTMT6plex [K10]; 1xTMT6plex [N-Term]; 1xlactylation [K3]		0.00100868	0	1	1	1	P51965	Ubiquitin-conjugating enzyme E2 E1 OS=Homo sapiens OX=9606 GN=UBE2E1 PE=1 SV=1	P51965 [41-50]	1	1578.95	10	0	2.354	1.24	0.0645214	0.0831116	86.4	36.7	2.41	35.53	86.4	89.2	85.1	62.2	36.7	33.6		High	High	High	High	High	High	High	0	0.001587	3.01
FALSE	High	AAASKLEQGKR	[R].AAASKLEQGKR.[V]	1xTMT6plex [K10]; 1xTMT6plex [N-Term]; 1xlactylation [K5]		0.000453818	0	1	1	2	P35269	General transcription factor IIF subunit 1 OS=Homo sapiens OX=9606 GN=GTF2F1 PE=1 SV=2	P35269 [403-413]	2	1689.01	11	0	1.32	0.4	0.0388153	0.0584391	384.5	291.2	10.43	13.77	379.3	455.2	384.5	344.5	263.3	291.2		High	High	High	High	High	High	High	0	0.0007309	4.11
FALSE	High	ALMDEVVKATSR	[K].ALMDEVVKATSR.[G]	1xTMT6plex [N-Term]; 1xlactylation [K8]		0.000384486	0	1	1	2	P00558	Phosphoglycerate kinase 1 OS=Homo sapiens OX=9606 GN=PGK1 PE=1 SV=3	P00558 [354-365]	1	1620.88	12	0	1.218	0.28	0.0928472	0.110899	34.1	28	6.59	11.34	34.1	31.9	36.4	32.2	25.8	28		High	High	High	High	High	High	High	0	0.0006186	3.18
FALSE	High	HQGVMVGMGQKDSYVGDEAQSK	[R].HQGVMVGMGQKDSYVGDEAQSK.[R]	1xTMT6plex [K22]; 1xTMT6plex [N-Term]; 1xlactylation [K11]		3.79217e-06	0	2	6	1	P60709; P62736	Actin, cytoplasmic 1 OS=Homo sapiens OX=9606 GN=ACTB PE=1 SV=1 Actin, aortic smooth muscle OS=Homo sapiens OX=9606 GN=ACTA2 PE=1 SV=1	P60709 [40-61]; P62736 [42-63]	1	2881.42	22	0	2.14	1.1	0.000209487	0.0157094	65.7	30.7	7.68	6.43	65.7	73.3	63.4	33.5	30.7	29.6	Shared	High	High	High	High	High	High	High	0	5.94e-06	6.17
FALSE	High	NQVAMNPTNTVFDAKR	[K].NQVAMNPTNTVFDAKR.[L]	1xTMT6plex [N-Term]; 1xlactylation [K15]		0.000581699	0	1	1	1	P11142	Heat shock cognate 71 kDa protein OS=Homo sapiens OX=9606 GN=HSPA8 PE=1 SV=1	P11142 [57-72]	1	2107.08	16	0	1.552	0.63	0.0228985	0.0415627	46.1	29.7	3.87	14.46	48.6	46.1	45.1	31.7	29.7	23.8		High	High	High	High	High	High	High	0	0.0009359	4.06
FALSE	High	NRDEAIKQLR	[K].NRDEAIKQLR.[K]	1xTMT6plex [N-Term]; 1xlactylation [K7]		0.00090115	0	1	1	1	P35579	Myosin-9 OS=Homo sapiens OX=9606 GN=MYH9 PE=1 SV=4	P35579 [1632-1641]	2	1543.88	10	0	1.562	0.64	0.010967	0.0294061	88.7	56.8	13.6	13.82	88.7	110.6	87.5	67.4	56.8	51.5		High	High	High	High	High	High	High	0	0.00143	4.16
FALSE	High	KEAPAPPKAEAK	[K].KEAPAPPKAEAK.[A]	2xTMT6plex [K8; K12]; 1xTMT6plex [N-Term]; 1xlactylation [K1]		0.000776401	0	1	1	1	P62750	60S ribosomal protein L23a OS=Homo sapiens OX=9606 GN=RPL23A PE=1 SV=1	P62750 [7-18]	2	1996.2	12	0	1.315	0.4	0.0237241	0.0422672	104.3	79.3	5.76	10.22	98.1	110.1	104.3	86.7	79.3	70.6		High	High	High	High	High	High	High	0	0.001242	3.55
FALSE	High	ALSSSKQSSSSR	[R].ALSSSKQSSSSR.[D]	1xTMT6plex [N-Term]; 1xlactylation [K6]		0.000632275	0	1	1	2	P53999	Activated RNA polymerase II transcriptional coactivator p15 OS=Homo sapiens OX=9606 GN=SUB1 PE=1 SV=3	P53999 [48-59]	1	1525.8	12	0	0.992	-0.01	0.582375	0.599434	35	35.3	7.69	2.93	34.1	39.3	35	33.9	35.9	35.3		High	High	High	High	High	High	High	0	0.001016	2.95
FALSE	High	TGEKVCALGGSK	[K].TGEKVCALGGSK.[A]	1xCarbamidomethyl [C6]; 1xTMT6plex [K12]; 1xTMT6plex [N-Term]; 1xlactylation [K4]		0.000155926	0	1	1	2	O75083	WD repeat-containing protein 1 OS=Homo sapiens OX=9606 GN=WDR1 PE=1 SV=4	O75083 [220-231]	1	1736.96	12	0	2.641	1.4	0.0582407	0.0775219	61	23.1	7.34	41.12	58.3	61	67.2	41.1	23.1	19.7		High	High	High	High	High	High	High	0	0.0002499	3.18
FALSE	High	ALSTGEKGFGYK	[R].ALSTGEKGFGYK.[G]	1xTMT6plex [K12]; 1xTMT6plex [N-Term]; 1xlactylation [K7]		0.00011484	0	1	1	2	P62937	Peptidyl-prolyl cis-trans isomerase A OS=Homo sapiens OX=9606 GN=PPIA PE=1 SV=2	P62937 [38-49]	1	1787.99	12	0	1.903	0.93	9.75279e-05	0.0157094	318.5	167.4	5.58	4.32	316.7	349.3	318.5	167.4	156	169		High	High	High	High	High	High	High	0	0.0001835	4.88
FALSE	High	HELQANCYEEVKDR	[K].HELQANCYEEVKDR.[C]	1xCarbamidomethyl [C7]; 1xTMT6plex [N-Term]; 1xlactylation [K12]		8.30265e-05	0	1	1	1	P23528	Cofilin-1 OS=Homo sapiens OX=9606 GN=CFL1 PE=1 SV=3	P23528 [133-146]	1	2092	14	0	1.542	0.62	0.0492583	0.0687972	35	22.7	4.02	17	34	36.8	35	28.9	21.1	22.7		High	High	High	High	High	High	High	0	0.0001325	4.68
FALSE	High	ASSHSSQTQGGGSVTKK	[R].ASSHSSQTQGGGSVTKK.[R]	1xTMT6plex [K17]; 1xTMT6plex [N-Term]; 1xlactylation [K16]		1.85856e-05	0	1	1	2	P02545	Prelamin-A/C OS=Homo sapiens OX=9606 GN=LMNA PE=1 SV=1	P02545 [402-418]	1	2177.16	17	0	0.783	-0.35	0.581146	0.598519	59.2	75.6	9.58	51.63	62.5	59.2	51.7	39.6	75.6	120.6		High	High	High	High	High	High	High	0	2.941e-05	5.95
FALSE	High	KCACASHVAK	[R].KCACASHVAK.[V]	2xCarbamidomethyl [C2; C4]; 1xTMT6plex [K10]; 1xTMT6plex [N-Term]; 1xlactylation [K1]		0.00126073	0.000774383	1	1	1	Q16643	Drebrin OS=Homo sapiens OX=9606 GN=DBN1 PE=1 SV=4	Q16643 [95-104]	1	1661.89	10	0	1.76	0.82	0.00258912	0.0184173	111.6	63.4	3.21	8.05	105.6	111.8	111.6	63.4	55	63.5		High	High	High	High	High	High	High	0.001458	0.001903	3.51
FALSE	High	SVAKLQDER	[K].SVAKLQDER.[T]	1xTMT6plex [N-Term]; 1xlactylation [K4]		0.00265554	0.000774383	1	2	1	Q8TAA3	Proteasome subunit alpha-type 8 OS=Homo sapiens OX=9606 GN=PSMA8 PE=2 SV=3	Q8TAA3 [51-59]	1	1346.75	9	0	1.49	0.58	0.0236934	0.0422672	101.9	68.4	13.14	12.15	92.3	119.4	101.9	82.9	68.4	66.9		High	High	High	High	High	High	High	0.001458	0.003156	2.67
FALSE	High	KLTVNPGTK	[K].KLTVNPGTK.[S]	1xTMT6plex [K9]; 1xTMT6plex [N-Term]; 1xlactylation [K1]		0.00201658	0.000774383	1	1	1	P09874	Poly [ADP-ribose] polymerase 1 OS=Homo sapiens OX=9606 GN=PARP1 PE=1 SV=4	P09874 [654-662]	1	1487.92	9	0	1.559	0.64	0.0105652	0.0291453	81.4	52.2	2.42	8.92	81.4	84.3	80.5	52.2	51.7	60.4		High	High	High	High	High	High	High	0.001458	0.002601	2.27
FALSE	High	KIFHGVGTR	[R].KIFHGVGTR.[G]	1xTMT6plex [N-Term]; 1xlactylation [K1]		0.00256799	0.000774383	1	1	1	Q14676	Mediator of DNA damage checkpoint protein 1 OS=Homo sapiens OX=9606 GN=MDC1 PE=1 SV=3	Q14676 [351-359]	1	1315.77	9	0	1.762	0.82	0.00823447	0.0266588	71.7	40.7	4.01	11.53	67.2	72.4	71.7	44.9	35.6	40.7		High	High	High	High	High	High	High	0.001458	0.003078	2.88
FALSE	High	KLFNLSK	[R].KLFNLSK.[E]	1xTMT6plex [K7]; 1xTMT6plex [N-Term]; 1xlactylation [K1]		0.00356662	0.000774383	1	1	1	P62753	40S ribosomal protein S6 OS=Homo sapiens OX=9606 GN=RPS6 PE=1 SV=1	P62753 [143-149]	1	1379.87	7	0	1.432	0.52	0.00307153	0.0189746	97.5	68.1	3.26	6.04	92.4	98.1	97.5	73.4	65.2	68.1		High	High	High	High	High	High	High	0.001458	0.003944	2.73
FALSE	High	KLLEGEEER	[R].KLLEGEEER.[L]	1xTMT6plex [N-Term]; 1xlactylation [K1]		0.00155378	0.000774383	2	3	1	P20700; P02545	Lamin-B1 OS=Homo sapiens OX=9606 GN=LMNB1 PE=1 SV=2 Prelamin-A/C OS=Homo sapiens OX=9606 GN=LMNA PE=1 SV=1	P20700 [379-387]; P02545 [378-386]	1	1403.76	9	0	1.958	0.97	0.000961206	0.0166882	79.9	40.8	8.66	5.38	70.7	79.9	83.9	37.8	42	40.8	Shared	High	High	High	High	High	High	High	0.001458	0.002194	2.71
FALSE	High	KASQLVGIEK	[R].KASQLVGIEK.[K]	1xTMT6plex [K10]; 1xTMT6plex [N-Term]; 1xlactylation [K1]		0.00121847	0.000774383	1	1	1	Q9NPD8	Ubiquitin-conjugating enzyme E2 T OS=Homo sapiens OX=9606 GN=UBE2T PE=1 SV=1	Q9NPD8 [182-191]	1	1602.98	10	0	1.853	0.89	0.00561242	0.0234359	51.5	27.8	3.43	10.54	48.5	51.5	51.5	29.3	27.8	23.8		High	High	High	High	High	High	High	0.001458	0.001856	2.82
FALSE	High	KASQQSNQIQTQR	[R].KASQQSNQIQTQR.[T]	1xTMT6plex [N-Term]; 1xlactylation [K1]		0.00172722	0.000774383	1	1	1	Q05D32	CTD small phosphatase-like protein 2 OS=Homo sapiens OX=9606 GN=CTDSPL2 PE=1 SV=2	Q05D32 [7-19]	1	1817.97	13	0	1.603	0.68	0.0426052	0.0619679	24.2	15.1	11.5	22.84	24.2	26.2	20.8	15.1	16.3	10.3		High	High	High	High	High	High	High	0.001458	0.002351	2.63
FALSE	High	KASVHSSGR	[R].KASVHSSGR.[G]	1xTMT6plex [N-Term]; 1xlactylation [K1]		0.00406719	0.000774383	1	1	1	Q9Y5B9	FACT complex subunit SPT16 OS=Homo sapiens OX=9606 GN=SUPT16H PE=1 SV=1	Q9Y5B9 [1021-1029]	1	1229.68	9	0	0.617	-0.7	0.429876	0.447713	10.8	17.5	7.99	49.06	10.8	11.5	9.8	7.8	17.5	23.7		High	High	High	High	High	High	High	0.001458	0.004378	2.99
FALSE	High	KAVVEKPAR	[R].KAVVEKPAR.[A]	1xTMT6plex [K6]; 1xTMT6plex [N-Term]; 1xlactylation [K1]		0.00346043	0.000774383	1	1	1	O60231	Pre-mRNA-splicing factor ATP-dependent RNA helicase DHX16 OS=Homo sapiens OX=9606 GN=DHX16 PE=1 SV=2	O60231 [73-81]	1	1527.96	9	0	1.279	0.36	0.0275637	0.0464859	102.6	80.2	4.2	10.77	102.6	107.8	99.2	80.2	66.2	80.4		High	High	High	High	High	High	High	0.001458	0.003846	2.43
FALSE	High	KATGAATPK	[K].KATGAATPK.[K]	1xTMT6plex [K9]; 1xTMT6plex [N-Term]; 1xlactylation [K1]		0.00228686	0.000774383	1	1	2	P10412	Histone H1.4 OS=Homo sapiens OX=9606 GN=H1-4 PE=1 SV=2	P10412 [140-148]	1	1374.84	9	0	1.302	0.38	0.0117096	0.0307961	283.2	217.5	9.11	5.13	283.2	330.3	283.1	230.9	208.6	217.5		High	High	High	High	High	High	High	0.001458	0.002833	3.18
FALSE	High	KLNVTEQEK	[K].KLNVTEQEK.[I]	1xTMT6plex [K9]; 1xTMT6plex [N-Term]; 1xlactylation [K1]		0.00176332	0.000774383	1	1	1	P06733	Alpha-enolase OS=Homo sapiens OX=9606 GN=ENO1 PE=1 SV=2	P06733 [81-89]	1	1618.94	9	0	1.485	0.57	0.00470605	0.0218603	125.3	84.4	8.87	8.8	125.3	139.7	117.4	92.3	77.4	84.4		High	High	High	High	High	High	High	0.001458	0.002384	2.75
FALSE	High	KISTVVSSK	[K].KISTVVSSK.[E]	1xTMT6plex [K9]; 1xTMT6plex [N-Term]; 1xlactylation [K1]		0.00360754	0.000774383	1	1	1	P37108	Signal recognition particle 14 kDa protein OS=Homo sapiens OX=9606 GN=SRP14 PE=1 SV=2	P37108 [66-74]	1	1478.92	9	0	1.435	0.52	0.00887091	0.0270125	94.7	66	11.53	10.22	88.5	110.4	94.7	69	56.5	66		High	High	High	High	High	High	High	0.001458	0.003981	2.35
FALSE	High	KLNVTEQEKIDK	[K].KLNVTEQEKIDK.[L]	2xTMT6plex [K1; K9]; 1xTMT6plex [N-Term]; 1xlactylation [K12]		0.00142479	0.000774383	1	1	1	P06733	Alpha-enolase OS=Homo sapiens OX=9606 GN=ENO1 PE=1 SV=2	P06733 [81-92]	2	2204.31	12	0	1.727	0.79	0.0010346	0.0166882	63.2	36.6	5.73	7.95	65.1	63.2	58.2	38.1	36.6	32.6		High	High	High	High	High	High	High	0.001458	0.002073	2.71
FALSE	High	KIQASTMAFK	[K].KIQASTMAFK.[Q]	1xTMT6plex [K10]; 1xTMT6plex [N-Term]; 1xlactylation [K1]		0.00185463	0.000774383	1	1	1	P37802	Transgelin-2 OS=Homo sapiens OX=9606 GN=TAGLN2 PE=1 SV=3	P37802 [79-88]	1	1654.96	10	0	1.633	0.71	0.0109792	0.0294061	48	29.4	12.56	4.43	45.9	57.8	48	31.6	29.2	29.4		High	High	High	High	High	High	High	0.001458	0.002463	2.99
FALSE	High	KIQQNTFTR	[K].KIQQNTFTR.[W]	1xTMT6plex [N-Term]; 1xlactylation [K1]		0.00147001	0.000774383	3	3	1	P21333; O75369; Q14315	Filamin-A OS=Homo sapiens OX=9606 GN=FLNA PE=1 SV=4 Filamin-B OS=Homo sapiens OX=9606 GN=FLNB PE=1 SV=2 Filamin-C OS=Homo sapiens OX=9606 GN=FLNC PE=1 SV=3	P21333 [43-51]; O75369 [16-24]; Q14315 [36-44]	1	1436.81	9	0	2.293	1.2	0.00144126	0.0166882	111	48.4	9.54	13.64	101.8	123.1	111	48.9	48.4	38	Shared	High	High	High	High	High	High	High	0.001458	0.002117	2.62
FALSE	High	KAYGQALAK	[R].KAYGQALAK.[L]	1xTMT6plex [K9]; 1xTMT6plex [N-Term]; 1xlactylation [K1]		0.00144709	0.000774383	1	1	1	P29401	Transketolase OS=Homo sapiens OX=9606 GN=TKT PE=1 SV=3	P29401 [319-327]	1	1479.89	9	0	2.148	1.1	0.00445197	0.021555	79.9	37.2	11.76	2.92	79.9	95.9	77.7	37.2	38.8	36.7		High	High	High	High	High	High	High	0.001458	0.002095	3.15
FALSE	High	KATQVGEK	[R].KATQVGEK.[T]	1xTMT6plex [K8]; 1xTMT6plex [N-Term]; 1xlactylation [K1]		0.00257654	0.000774383	1	1	1	P50552	Vasodilator-stimulated phosphoprotein OS=Homo sapiens OX=9606 GN=VASP PE=1 SV=3	P50552 [276-283]	1	1390.83	8	0	1.246	0.32	0.0281656	0.046983	101.9	81.8	8.39	9.78	96.3	113.4	101.9	87.7	81.8	72.1		High	High	High	High	High	High	High	0.001458	0.003088	2.69
FALSE	High	SVKSANVK	[K].SVKSANVK.[K]	1xTMT6plex [K8]; 1xTMT6plex [N-Term]; 1xlactylation [K3]		0.00132731	0.000774383	1	1	1	P35659	Protein DEK OS=Homo sapiens OX=9606 GN=DEK PE=1 SV=1	P35659 [276-283]	1	1362.84	8	0	1.329	0.41	0.0287052	0.047636	90.1	67.8	6.99	8.8	81	90.1	92.7	77.8	66.4	67.8		High	High	High	High	High	High	High	0.001458	0.001975	2.94
FALSE	High	KCDLISIPK	[K].KCDLISIPK.[K]	1xCarbamidomethyl [C2]; 1xTMT6plex [K9]; 1xTMT6plex [N-Term]; 1xlactylation [K1]		0.00240557	0.000774383	1	1	1	Q9ULV4	Coronin-1C OS=Homo sapiens OX=9606 GN=CORO1C PE=1 SV=1	Q9ULV4 [419-427]	1	1603.95	9	0	1.829	0.87	0.00127646	0.0166882	59.8	32.7	6.97	8.83	52.9	59.8	59.9	36.3	30.5	32.7		High	High	High	High	High	High	High	0.001458	0.002937	2.54
FALSE	High	KGPSTPYTKSK	[K].KGPSTPYTKSK.[R]	2xTMT6plex [K1; K9]; 1xTMT6plex [N-Term]; 1xlactylation [K11]		0.00139397	0.000774383	1	1	1	Q8TAQ2	SWI/SNF complex subunit SMARCC2 OS=Homo sapiens OX=9606 GN=SMARCC2 PE=1 SV=1	Q8TAQ2 [318-328]	2	1953.16	11	0	1.217	0.28	0.0500269	0.069539	122.2	100.4	12.01	3.16	119.7	147.9	122.2	100.4	101.5	95.6		High	High	High	High	High	High	High	0.001458	0.002043	2.98
FALSE	High	KGPELPLVPVKR	[R].KGPELPLVPVKR.[Q]	1xTMT6plex [K1]; 1xTMT6plex [N-Term]; 1xlactylation [K11]		0.00187491	0.000774383	1	1	1	Q96DI7	U5 small nuclear ribonucleoprotein 40 kDa protein OS=Homo sapiens OX=9606 GN=SNRNP40 PE=1 SV=1	Q96DI7 [8-19]	2	1863.18	12	0	1.406	0.49	0.125845	0.142836	42.6	30.3	9.64	27.63	41.2	42.6	49.2	39.2	22.3	30.3		High	High	High	High	High	High	High	0.001458	0.002482	2.99
FALSE	High	KEAPAPPK	[K].KEAPAPPK.[A]	1xTMT6plex [K8]; 1xTMT6plex [N-Term]; 1xlactylation [K1]		0.00193271	0.000774383	1	1	3	P62750	60S ribosomal protein L23a OS=Homo sapiens OX=9606 GN=RPL23A PE=1 SV=1	P62750 [7-14]	1	1367.83	8	0	1.134	0.18	0.0696916	0.0882191	92.8	81.8	7.76	8.33	89.2	103.4	92.8	87.2	81.8	73.8		High	High	High	High	High	High	High	0.001458	0.002528	2.77
FALSE	High	KGHAVGDIPGVR	[R].KGHAVGDIPGVR.[F]	1xTMT6plex [N-Term]; 1xlactylation [K1]		0.00184463	0.000774383	1	1	1	P62266	40S ribosomal protein S23 OS=Homo sapiens OX=9606 GN=RPS23 PE=1 SV=3	P62266 [108-119]	1	1506.86	12	0	1.454	0.54	0.00870973	0.0268182	64.7	44.5	11.27	7.71	64.7	77.1	63	49.4	42.6	44.5		High	High	High	High	High	High	High	0.001458	0.002455	3.12
FALSE	High	KGESGQSWPR	[R].KGESGQSWPR.[L]	1xTMT6plex [N-Term]; 1xlactylation [K1]		0.00145357	0.000774383	1	1	1	Q15185	Prostaglandin E synthase 3 OS=Homo sapiens OX=9606 GN=PTGES3 PE=1 SV=1	Q15185 [79-88]	1	1432.74	10	0	2.201	1.14	0.0025061	0.01833	65.6	29.8	8.97	14.44	64.4	75.6	65.6	36.7	29.8	28.1		High	High	High	High	High	High	High	0.001458	0.002101	2.66
FALSE	High	KEESEKPR	[K].KEESEKPR.[G]	1xTMT6plex [K6]; 1xTMT6plex [N-Term]; 1xlactylation [K1]		0.00289478	0.000774383	1	1	1	P83916	Chromobox protein homolog 1 OS=Homo sapiens OX=9606 GN=CBX1 PE=1 SV=1	P83916 [104-111]	1	1532.87	8	0	1.152	0.2	0.0484782	0.068141	105.9	91.9	9.26	5.61	99.8	119.4	105.9	93	91.9	83.8		High	High	High	High	High	High	High	0.001458	0.003357	3.23
FALSE	High	KEGDLIAAQAR	[K].KEGDLIAAQAR.[L]	1xTMT6plex [N-Term]; 1xlactylation [K1]		0.00132454	0.000774383	1	1	1	P02545	Prelamin-A/C OS=Homo sapiens OX=9606 GN=LMNA PE=1 SV=1	P02545 [123-133]	1	1472.83	11	0	1.951	0.96	0.00376844	0.0210461	47.8	24.5	12.19	12.81	41.7	53.3	47.8	24.5	23.4	29.6		High	High	High	High	High	High	High	0.001458	0.001972	2.93
FALSE	High	KELASALK	[K].KELASALK.[S]	1xTMT6plex [K8]; 1xTMT6plex [N-Term]; 1xlactylation [K1]		0.00104793	0.000774383	1	2	1	P07355	Annexin A2 OS=Homo sapiens OX=9606 GN=ANXA2 PE=1 SV=2	P07355 [81-88]	1	1389.87	8	0	2.148	1.1	0.00254252	0.01833	106.1	49.4	8.6	14.04	106.1	122	104.9	60.2	46.3	49.4		High	High	High	High	High	High	High	0.001458	0.001642	3.15
FALSE	High	KGEITGEVR	[K].KGEITGEVR.[M]	1xTMT6plex [N-Term]; 1xlactylation [K1]		0.00260248	0.000774383	1	1	1	P21333	Filamin-A OS=Homo sapiens OX=9606 GN=FLNA PE=1 SV=4	P21333 [1801-1809]	1	1289.73	9	0	1.432	0.52	0.00998515	0.0283916	106.4	74.3	13.47	7.94	106.4	132	104.4	74.9	64.8	74.3		High	High	High	High	High	High	High	0.001458	0.003109	3.15
FALSE	High	KGCPPDDIENPR	[K].KGCPPDDIENPR.[G]	1xCarbamidomethyl [C3]; 1xTMT6plex [N-Term]; 1xlactylation [K1]		0.00152138	0.000774383	1	1	1	P05556	Integrin beta-1 OS=Homo sapiens OX=9606 GN=ITGB1 PE=1 SV=2	P05556 [73-84]	1	1698.83	12	0	1.487	0.57	0.0543687	0.0732759	23.2	15.6	22.53	1.62	22.4	33	23.2	15.6	15.8	15.3		High	High	High	High	High	High	High	0.001458	0.002167	2.82
FALSE	High	TCSTTALKK	[K].TCSTTALKK.[Y]	1xCarbamidomethyl [C2]; 1xTMT6plex [K9]; 1xTMT6plex [N-Term]; 1xlactylation [K8]		0.00176332	0.000774383	1	1	1	Q5SSJ5	Heterochromatin protein 1-binding protein 3 OS=Homo sapiens OX=9606 GN=HP1BP3 PE=1 SV=1	Q5SSJ5 [358-366]	1	1539.88	9	0	2.452	1.29	0.0303142	0.0495922	91.7	37.4	13.86	32.15	91.7	102	77.1	56.2	37.4	30.5		High	High	High	High	High	High	High	0.001458	0.002382	2.77
FALSE	High	SSLVTSKLAGGQVE	[K].SSLVTSKLAGGQVE.[-]	1xTMT6plex [N-Term]; 1xlactylation [K7]		0.00137604	0.000774383	1	1	1	O43768	Alpha-endosulfine OS=Homo sapiens OX=9606 GN=ENSA PE=1 SV=1	O43768 [108-121]	1	1676.93	14	0	1.724	0.79	0.0124866	0.0314311	15	8.7	16.08	14.75	12.2	15	16.9	9.4	7	8.7		High	High	High	High	High	High	High	0.001458	0.002026	2.36
FALSE	High	KGACAVEGSK	[K].KGACAVEGSK.[K]	1xCarbamidomethyl [C4]; 1xTMT6plex [K10]; 1xTMT6plex [N-Term]; 1xlactylation [K1]		0.00168814	0.000774383	1	1	1	Q14527	Helicase-like transcription factor OS=Homo sapiens OX=9606 GN=HLTF PE=1 SV=2	Q14527 [458-467]	1	1536.85	10	0	1.307	0.39	0.0121351	0.0311384	106.9	81.8	7.11	5.57	99.4	106.9	114.6	89.9	81.7	81.8		High	High	High	High	High	High	High	0.001458	0.002315	2.85
FALSE	High	TAMAAAKAPTK	[K].TAMAAAKAPTK.[A]	1xTMT6plex [K11]; 1xTMT6plex [N-Term]; 1xlactylation [K7]		0.00330884	0.000774383	1	1	1	P83731	60S ribosomal protein L24 OS=Homo sapiens OX=9606 GN=RPL24 PE=1 SV=1	P83731 [125-135]	1	1590.93	11	0	1.528	0.61	0.0602459	0.0791187	122.7	80.3	7.59	19.07	114.7	133.4	122.7	105.8	74.7	80.3		High	High	High	High	High	High	High	0.001458	0.003716	2.48
FALSE	High	KFGPVVAPKPK	[K].KFGPVVAPKPK.[V]	2xTMT6plex [K9; K11]; 1xTMT6plex [N-Term]; 1xlactylation [K1]		0.00109706	0.000774383	1	1	1	Q15942	Zyxin OS=Homo sapiens OX=9606 GN=ZYX PE=1 SV=1	Q15942 [25-35]	1	1927.23	11	0	1.774	0.83	0.00107734	0.0166882	99	55.8	7.96	7.76	88.8	104	99	55.8	52.2	60.9		High	High	High	High	High	High	High	0.001458	0.001708	3.36
FALSE	High	TAAPSVRPEKR	[R].TAAPSVRPEKR.[R]	1xTMT6plex [N-Term]; 1xlactylation [K10]		0.00296735	0.000774383	1	1	1	Q14137	Ribosome biogenesis protein BOP1 OS=Homo sapiens OX=9606 GN=BOP1 PE=1 SV=2	Q14137 [10-20]	1	1512.87	11	0	1.597	0.68	0.0653397	0.0839488	67.4	42.2	10.35	20.65	67.4	72.6	59	57.5	39.8	42.2		High	High	High	High	High	High	High	0.001458	0.003424	2.53
FALSE	High	KEAESSPFVER	[R].KEAESSPFVER.[L]	1xTMT6plex [N-Term]; 1xlactylation [K1]		0.00149701	0.000774383	1	1	1	P14625	Endoplasmin OS=Homo sapiens OX=9606 GN=HSP90B1 PE=1 SV=1	P14625 [547-557]	1	1579.82	11	0	2.024	1.02	0.00750039	0.0257652	42.7	21.1	11.87	2.18	38.1	48.3	42.7	21.4	20.5	21.1		High	High	High	High	High	High	High	0.001458	0.002143	2.51
FALSE	High	KGPTAAQAKSK	[K].KGPTAAQAKSK.[Q]	2xTMT6plex [K1; K9]; 1xTMT6plex [N-Term]; 1xlactylation [K11]		0.00302076	0.000774383	1	1	1	O60869	Endothelial differentiation-related factor 1 OS=Homo sapiens OX=9606 GN=EDF1 PE=1 SV=1	O60869 [15-25]	2	1846.14	11	0	1.207	0.27	0.0997922	0.117359	107.8	89.3	15.65	12.14	98.4	132.6	107.8	98.2	76.9	89.3		High	High	High	High	High	High	High	0.001458	0.003465	2.75
FALSE	High	KDVGRPQPGR	[R].KDVGRPQPGR.[E]	1xTMT6plex [N-Term]; 1xlactylation [K1]		0.00141542	0.000774383	1	1	1	P37802	Transgelin-2 OS=Homo sapiens OX=9606 GN=TAGLN2 PE=1 SV=3	P37802 [40-49]	1	1410.8	10	0	2.046	1.03	0.00963449	0.0279827	79.8	39	12.26	18.67	67.3	86	79.8	48.8	33.9	39		High	High	High	High	High	High	High	0.001458	0.002066	3.11
FALSE	High	TGAAGKFK	[K].TGAAGKFK.[R]	1xTMT6plex [K8]; 1xTMT6plex [N-Term]; 1xlactylation [K6]		0.00217068	0.000774383	1	1	1	P39748	Flap endonuclease 1 OS=Homo sapiens OX=9606 GN=FEN1 PE=1 SV=1	P39748 [370-377]	1	1309.79	8	0	1.422	0.51	0.119082	0.136215	148.5	104.4	12.64	24.95	144.5	180.9	148.5	146.5	104.4	92.1		High	High	High	High	High	High	High	0.001458	0.002736	3.04
FALSE	High	KLEDGPK	[K].KLEDGPK.[F]	1xTMT6plex [K7]; 1xTMT6plex [N-Term]; 1xlactylation [K1]		0.00459988	0.000774383	1	2	1	P68104	Elongation factor 1-alpha 1 OS=Homo sapiens OX=9606 GN=EEF1A1 PE=1 SV=1	P68104 [386-392]	1	1316.78	7	0	1.612	0.69	0.00466375	0.0218603	119.1	73.9	5.7	9.68	113.4	127	119.1	86	72.3	73.9		High	High	High	High	High	High	High	0.001458	0.004854	2.76
FALSE	High	KICAVGITK	[K].KICAVGITK.[L]	1xCarbamidomethyl [C3]; 1xTMT6plex [K9]; 1xTMT6plex [N-Term]; 1xlactylation [K1]		0.00238258	0.000774383	1	1	1	P55060	Exportin-2 OS=Homo sapiens OX=9606 GN=CSE1L PE=1 SV=3	P55060 [840-848]	1	1519.93	9	0	2.11	1.08	0.000832675	0.0166882	53.6	25.4	4.91	8.81	52	53.6	57.2	29.1	25.4	24.8		High	High	High	High	High	High	High	0.001458	0.002921	2.28
FALSE	High	KKPGLLNSNNK	[K].KKPGLLNSNNK.[E]	2xTMT6plex [K2; K11]; 1xTMT6plex [N-Term]; 1xlactylation [K1]		0.00227267	0.000774383	1	1	1	Q9ULU4	Protein kinase C-binding protein 1 OS=Homo sapiens OX=9606 GN=ZMYND8 PE=1 SV=2	Q9ULU4 [46-56]	1	1972.22	11	0	1.257	0.33	0.0238642	0.0423337	91.6	72.9	8.16	3.17	84.8	99.8	91.6	72.9	69.6	74		High	High	High	High	High	High	High	0.001458	0.002824	2.74
FALSE	High	KKGPTAAQAK	[R].KKGPTAAQAK.[S]	2xTMT6plex [K2; K10]; 1xTMT6plex [N-Term]; 1xlactylation [K1]		0.00340889	0.000774383	1	1	1	O60869	Endothelial differentiation-related factor 1 OS=Homo sapiens OX=9606 GN=EDF1 PE=1 SV=1	O60869 [14-23]	2	1759.1	10	0	1.515	0.6	0.00248128	0.01833	227.5	150.2	3.8	6.75	219.9	237.2	227.5	167.2	148.1	150.2		High	High	High	High	High	High	High	0.001458	0.003811	3.6
FALSE	High	TFNLEKQNHTPR	[K].TFNLEKQNHTPR.[K]	1xTMT6plex [N-Term]; 1xlactylation [K6]		0.00309783	0.000774383	1	1	1	Q15233	Non-POU domain-containing octamer-binding protein OS=Homo sapiens OX=9606 GN=NONO PE=1 SV=4	Q15233 [6-17]	1	1785.94	12	0	1.397	0.48	0.00267705	0.0185912	131	93.8	5.88	3.71	132.6	131	118.9	94.2	88.1	93.8		High	High	High	High	High	High	High	0.001458	0.003537	3.33
FALSE	High	KDADVEDEDTEEAK	[R].KDADVEDEDTEEAK.[T]	1xTMT6plex [K14]; 1xTMT6plex [N-Term]; 1xlactylation [K1]		0.00246057	0.000774383	1	1	1	O60306	RNA helicase aquarius OS=Homo sapiens OX=9606 GN=AQR PE=1 SV=4	O60306 [762-775]	1	2124.02	14	0															No Quan Values	High	High	High	High	High	High	High	0.001458	0.002985	2.2
FALSE	High	KLEKEEEEGISQESSEEEQ	[K].KLEKEEEEGISQESSEEEQ.[-]	1xTMT6plex [K4]; 1xTMT6plex [N-Term]; 1xlactylation [K1]		0.00223783	0.000774383	1	1	1	P17096	High mobility group protein HMG-I/HMG-Y OS=Homo sapiens OX=9606 GN=HMGA1 PE=1 SV=3	P17096 [89-107]	2	2767.34	19	0	1.369	0.45	0.277047	0.2943	11.5	8.4	1.32	35.91	11.7	11.5	11.4	12.2	8.4	5.9		High	High	High	High	High	High	High	0.001458	0.002793	2.26
FALSE	High	KKDSQICELK	[K].KKDSQICELK.[Y]	1xCarbamidomethyl [C7]; 2xTMT6plex [K2; K10]; 1xTMT6plex [N-Term]; 1xlactylation [K1]		0.00196	0.000774383	1	1	1	P55145	Mesencephalic astrocyte-derived neurotrophic factor OS=Homo sapiens OX=9606 GN=MANF PE=1 SV=3	P55145 [111-120]	2	2008.17	10	0	1.918	0.94	0.00175233	0.0172237	88.6	46.2	12.28	12.14	88.6	107.3	86.2	49.4	46.2	38.8		High	High	High	High	High	High	High	0.001458	0.002555	2.34
FALSE	High	KDDEVQVVR	[R].KDDEVQVVR.[G]	1xTMT6plex [N-Term]; 1xlactylation [K1]		0.00294635	0.000774383	1	2	1	P61254	60S ribosomal protein L26 OS=Homo sapiens OX=9606 GN=RPL26 PE=1 SV=1	P61254 [51-59]	1	1388.76	9	0	1.663	0.73	0.0349174	0.0544848	95.6	57.5	11.71	22.15	86.5	109.1	95.6	69.6	57.5	44.3		High	High	High	High	High	High	High	0.001458	0.003402	2.62
FALSE	High	TETQEKNTLPTK	[K].TETQEKNTLPTK.[E]	1xTMT6plex [K12]; 1xTMT6plex [N-Term]; 1xlactylation [K6]		0.00180556	0.000774383	1	1	1	P63313	Thymosin beta-10 OS=Homo sapiens OX=9606 GN=TMSB10 PE=1 SV=2	P63313 [21-32]	1	1920.07	12	0	1.471	0.56	0.0237358	0.0422672	204.3	138.9	7.97	13.75	196.3	228.4	204.3	169.6	138.9	131.6		High	High	High	High	High	High	High	0.001458	0.002418	2.59
FALSE	High	KDETNVK	[K].KDETNVK.[M]	1xTMT6plex [K7]; 1xTMT6plex [N-Term]; 1xlactylation [K1]		0.00400396	0.000774383	1	1	1	P07910	Heterogeneous nuclear ribonucleoproteins C1/C2 OS=Homo sapiens OX=9606 GN=HNRNPC PE=1 SV=4	P07910 [244-250]	1	1363.78	7	0	1.526	0.61	0.00593521	0.0235674	105.3	69	8.37	7.72	91.8	107.5	105.3	69	66.8	77.2		High	High	High	High	High	High	High	0.001458	0.004333	2.55
FALSE	High	KGTAALGK	[K].KGTAALGK.[A]	1xTMT6plex [K8]; 1xTMT6plex [N-Term]; 1xlactylation [K1]		0.00259379	0.000774383	1	1	1	Q15054	DNA polymerase delta subunit 3 OS=Homo sapiens OX=9606 GN=POLD3 PE=1 SV=2	Q15054 [445-452]	1	1275.8	8	0	1.514	0.6	0.0136979	0.0324637	139.9	92.4	8.64	12.66	130.1	154.4	139.9	108.6	85	92.4		High	High	High	High	High	High	High	0.001458	0.003103	2.86
FALSE	High	KGSSSQAPASK	[R].KGSSSQAPASK.[K]	1xTMT6plex [K11]; 1xTMT6plex [N-Term]; 1xlactylation [K1]		0.00265554	0.000774383	1	1	1	Q9H6F5	Coiled-coil domain-containing protein 86 OS=Homo sapiens OX=9606 GN=CCDC86 PE=1 SV=1	Q9H6F5 [215-225]	1	1577.89	11	0	1.434	0.52	0.0138945	0.0324637	34.7	24.2	4.85	10.3	33.8	37.1	34.7	24.2	22.6	27.6		High	High	High	High	High	High	High	0.001458	0.003154	2.17
FALSE	High	KGQKVGEFSGANK	[K].KGQKVGEFSGANK.[E]	2xTMT6plex [K4; K13]; 1xTMT6plex [N-Term]; 1xlactylation [K1]		0.00161453	0.000774383	1	1	1	P10599	Thioredoxin OS=Homo sapiens OX=9606 GN=TXN PE=1 SV=3	P10599 [82-94]	2	2109.23	13	0	1.998	1	0.00109979	0.0166882	163.2	81.7	9.59	5.93	163.2	184.1	152.7	89.6	81.7	80.4		High	High	High	High	High	High	High	0.001458	0.002249	3.37
FALSE	High	TELADKVTK	[R].TELADKVTK.[L]	1xTMT6plex [K9]; 1xTMT6plex [N-Term]; 1xlactylation [K6]		0.00386602	0.000774383	1	1	1	P35579	Myosin-9 OS=Homo sapiens OX=9606 GN=MYH9 PE=1 SV=4	P35579 [1269-1277]	1	1534.91	9	0	2.457	1.3	0.00977903	0.0281668	91.4	37.2	12.8	24.16	91.4	109.2	85.8	49.3	37.2	30.7		High	High	High	High	High	High	High	0.001458	0.004208	2.31
FALSE	High	SVKGGGGNEK	[R].SVKGGGGNEK.[K]	1xTMT6plex [K10]; 1xTMT6plex [N-Term]; 1xlactylation [K3]		0.00424741	0.000774383	1	1	1	Q7L014	Probable ATP-dependent RNA helicase DDX46 OS=Homo sapiens OX=9606 GN=DDX46 PE=1 SV=2	Q7L014 [246-255]	1	1462.83	10	0	1.255	0.33	0.088197	0.10665	47.7	38	11.23	13.06	47.7	50.1	40.2	40.4	38	31.2		High	High	High	High	High	High	High	0.001458	0.004541	2.13
FALSE	High	TATAVAHCKR	[K].TATAVAHCKR.[G]	1xCarbamidomethyl [C8]; 1xTMT6plex [N-Term]; 1xlactylation [K9]		0.00156858	0.000774383	1	1	1	P62249	40S ribosomal protein S16 OS=Homo sapiens OX=9606 GN=RPS16 PE=1 SV=2	P62249 [18-27]	1	1415.76	10	0	1.18	0.24	0.162925	0.179698	57.7	48.9	13.15	12.36	57.7	70.1	55.1	48.9	46.4	58.4		High	High	High	High	High	High	High	0.001458	0.00221	3.46
FALSE	High	YSLDPENPTKSCK	[R].YSLDPENPTKSCK.[S]	1xCarbamidomethyl [C12]; 1xTMT6plex [K13]; 1xTMT6plex [N-Term]; 1xlactylation [K10]		0.00431529	0.000774383	1	1	1	P18621	60S ribosomal protein L17 OS=Homo sapiens OX=9606 GN=RPL17 PE=1 SV=3	P18621 [4-16]	1	2069.06	13	0	2.285	1.19	0.00216367	0.0177548	72.2	31.6	12.42	14.43	59.8	76.4	72.2	35.2	31.6	26.3		High	High	High	High	High	High	High	0.001458	0.004607	2.78
FALSE	High	KNILDSKPTANK	[K].KNILDSKPTANK.[K]	2xTMT6plex [K7; K12]; 1xTMT6plex [N-Term]; 1xlactylation [K1]		0.002551	0.000774383	1	1	1	Q9ULV4	Coronin-1C OS=Homo sapiens OX=9606 GN=CORO1C PE=1 SV=1	Q9ULV4 [407-418]	1	2088.26	12	0	1.503	0.59	0.00699048	0.0249133	82.2	54.7	10.32	9.08	82.2	90.9	73.9	59.4	54.7	49.5		High	High	High	High	High	High	High	0.001458	0.003062	2.22
FALSE	High	LSSKTTAK	[K].LSSKTTAK.[L]	1xTMT6plex [K8]; 1xTMT6plex [N-Term]; 1xlactylation [K4]		0.00142165	0.000774383	1	1	1	Q969T4	Ubiquitin-conjugating enzyme E2 E3 OS=Homo sapiens OX=9606 GN=UBE2E3 PE=1 SV=1	Q969T4 [51-58]	1	1365.84	8	0	1.421	0.51	0.0215652	0.0400247	144.4	101.6	10.99	2.14	144.4	169.7	138.5	104.8	100.6	101.6		High	High	High	High	High	High	High	0.001458	0.002069	2.87
FALSE	High	LSLSTKLK	[K].LSLSTKLK.[Q]	1xTMT6plex [K8]; 1xTMT6plex [N-Term]; 1xlactylation [K6]		0.00360754	0.000774383	1	1	1	P35579	Myosin-9 OS=Homo sapiens OX=9606 GN=MYH9 PE=1 SV=4	P35579 [1325-1332]	1	1419.92	8	0	1.816	0.86	0.00389339	0.0210461	108.6	59.8	8.42	1.85	106.9	124.2	108.6	60.3	59.8	58.2		High	High	High	High	High	High	High	0.001458	0.003977	2.59
FALSE	High	QSACNLEKK	[R].QSACNLEKK.[Q]	1xCarbamidomethyl [C4]; 1xTMT6plex [K9]; 1xTMT6plex [N-Term]; 1xlactylation [K8]		0.00189558	0.000774383	1	1	2	P35579	Myosin-9 OS=Homo sapiens OX=9606 GN=MYH9 PE=1 SV=4	P35579 [1434-1442]	1	1607.88	9	0	2.213	1.15	0.00499097	0.0223703	244.1	110.3	6.58	15.2	244.1	271.4	241.4	136.1	110.3	102.3		High	High	High	High	High	High	High	0.002141	0.004999	3.15
FALSE	High	LQNSYQPTNKGR	[R].LQNSYQPTNKGR.[Y]	1xTMT6plex [N-Term]; 1xlactylation [K10]		0.00157607	0.000774383	1	1	1	Q7L014	Probable ATP-dependent RNA helicase DDX46 OS=Homo sapiens OX=9606 GN=DDX46 PE=1 SV=2	Q7L014 [1016-1027]	1	1706.9	12	0	1.208	0.27	0.0433502	0.0628434	34.3	28.4	9.59	8.93	33.2	39.6	34.3	31.4	26.3	28.4		High	High	High	High	High	High	High	0.001458	0.002216	2.87
FALSE	High	LQEMEGTVKSK	[K].LQEMEGTVKSK.[Y]	1xTMT6plex [K11]; 1xTMT6plex [N-Term]; 1xlactylation [K9]		0.0017451	0.000774383	1	1	1	P35579	Myosin-9 OS=Homo sapiens OX=9606 GN=MYH9 PE=1 SV=4	P35579 [1794-1804]	1	1779.99	11	0	1.522	0.61	0.00527469	0.022549	83.7	55	10.98	9.33	82.3	99.8	83.7	61.7	51.4	55		High	High	High	High	High	High	High	0.001458	0.002368	3.17
FALSE	High	LQASQVKLK	[R].LQASQVKLK.[S]	1xTMT6plex [K9]; 1xTMT6plex [N-Term]; 1xlactylation [K7]		0.0012017	0.000774383	1	1	1	Q9BXW9	Fanconi anemia group D2 protein OS=Homo sapiens OX=9606 GN=FANCD2 PE=1 SV=2	Q9BXW9 [316-324]	1	1544.98	9	0	1.628	0.7	0.0038573	0.0210461	59.1	36.3	8.14	9.97	59.1	63.7	54.1	41.6	34.4	36.3		High	High	High	High	High	High	High	0.001458	0.001838	2.69
FALSE	High	LQAQQDAVNIVCHSKTR	[R].LQAQQDAVNIVCHSKTR.[S]	1xCarbamidomethyl [C12]; 1xTMT6plex [N-Term]; 1xlactylation [K15]		0.00117833	0.000774383	1	1	1	P55036	26S proteasome non-ATPase regulatory subunit 4 OS=Homo sapiens OX=9606 GN=PSMD4 PE=1 SV=1	P55036 [26-42]	1	2269.19	17	0															No Quan Values	High	High	High	High	High	High	High	0.001458	0.001809	3.71
FALSE	High	LQAQMKDCMR	[K].LQAQMKDCMR.[E]	1xCarbamidomethyl [C8]; 1xTMT6plex [N-Term]; 1xlactylation [K6]		0.00194354	0.000774383	1	1	1	P35579	Myosin-9 OS=Homo sapiens OX=9606 GN=MYH9 PE=1 SV=4	P35579 [1643-1652]	1	1581.77	10	0	1.781	0.83	0.00933044	0.0276452	55.4	31.1	9.77	15.51	52.9	63.6	55.4	39.2	31.1	29.6		High	High	High	High	High	High	High	0.001458	0.002542	2.38
FALSE	High	LPLQDVYKIGGIGTVPVGR	[R].LPLQDVYKIGGIGTVPVGR.[V]	1xTMT6plex [N-Term]; 1xlactylation [K8]		0.00392659	0.000774383	2	3	1	Q05639; P68104	Elongation factor 1-alpha 2 OS=Homo sapiens OX=9606 GN=EEF1A2 PE=1 SV=1 Elongation factor 1-alpha 1 OS=Homo sapiens OX=9606 GN=EEF1A1 PE=1 SV=1	Q05639 [248-266]; P68104 [248-266]	1	2283.33	19	0															No Quan Values	Not Found	High	Not Found	High	Not Found	Not Found	High	0.001458	0.004256	1.72
FALSE	High	INKMLSCAGADR	[R].INKMLSCAGADR.[L]	1xCarbamidomethyl [C7]; 1xTMT6plex [N-Term]; 1xlactylation [K3]		0.00369119	0.000774383	1	2	1	P27635	60S ribosomal protein L10 OS=Homo sapiens OX=9606 GN=RPL10 PE=1 SV=5	P27635 [99-110]	1	1636.83	12	0	1.618	0.69	0.022825	0.0415147	32.2	19.9	21.04	9.7	29.5	43.4	32.2	19.9	17.4	21.1		High	High	High	High	High	High	High	0.001458	0.004047	2.26
FALSE	High	INAKANEGR	[K].INAKANEGR.[F]	1xTMT6plex [N-Term]; 1xlactylation [K4]		0.002905	0.000774383	1	1	1	O95816	BAG family molecular chaperone regulator 2 OS=Homo sapiens OX=9606 GN=BAG2 PE=1 SV=1	O95816 [6-14]	1	1273.71	9	0															No Quan Values	High	High	High	High	High	High	High	0.001458	0.003365	2.22
FALSE	High	LSVDYGKK	[R].LSVDYGKK.[S]	1xTMT6plex [K8]; 1xTMT6plex [N-Term]; 1xlactylation [K7]		0.00241331	0.000774383	1	5	1	P68363	Tubulin alpha-1B chain OS=Homo sapiens OX=9606 GN=TUBA1B PE=1 SV=1	P68363 [157-164]	1	1439.85	8	0	2.191	1.13	6.80764e-05	0.0157094	213.6	97.5	5.24	6.03	209.5	231	213.6	97.5	88	98.2		High	High	High	High	High	High	High	0.001458	0.002945	3.56
FALSE	High	IMKDLDQCR	[K].IMKDLDQCR.[D]	1xCarbamidomethyl [C8]; 1xTMT6plex [N-Term]; 1xlactylation [K3]		0.00227975	0.000774383	1	1	1	P60903	Protein S100-A10 OS=Homo sapiens OX=9606 GN=S100A10 PE=1 SV=2	P60903 [55-63]	1	1479.75	9	0	1.53	0.61	0.00285362	0.0188776	92.1	60.2	7.91	4.84	86.8	101.4	92.1	60.2	58.7	64.4		High	High	High	High	High	High	High	0.001458	0.00283	3.07
FALSE	High	LIPDGCGVKYIPSR	[R].LIPDGCGVKYIPSR.[G]	1xCarbamidomethyl [C6]; 1xTMT6plex [N-Term]; 1xlactylation [K9]		0.00400396	0.000774383	1	1	1	P27635	60S ribosomal protein L10 OS=Homo sapiens OX=9606 GN=RPL10 PE=1 SV=5	P27635 [190-203]	1	1876.02	14	0	1.416	0.5	0.026631	0.0455162	32	22.6	4.22	11.62	30.6	33.3	32	25.9	22.6	20.6		High	High	High	High	High	High	High	0.001458	0.004331	3.45
FALSE	High	LLPAELPAKR	[R].LLPAELPAKR.[V]	1xTMT6plex [N-Term]; 1xlactylation [K9]		0.00370538	0.000774383	1	1	1	P78527	DNA-dependent protein kinase catalytic subunit OS=Homo sapiens OX=9606 GN=PRKDC PE=1 SV=3	P78527 [2900-2909]	1	1408.87	10	0	1.186	0.25	0.0633812	0.0820035	67	56.5	7.98	9.27	61.7	72.4	67	60.7	50.4	56.5		High	High	High	High	High	High	High	0.001458	0.004061	2.37
FALSE	High	RPKSESQGNATK	[R].RPKSESQGNATK.[N]	1xTMT6plex [K12]; 1xTMT6plex [N-Term]; 1xlactylation [K3]		0.00140616	0.000774383	1	1	1	Q29RF7	Sister chromatid cohesion protein PDS5 homolog A OS=Homo sapiens OX=9606 GN=PDS5A PE=1 SV=1	Q29RF7 [1273-1284]	1	1833.02	12	0															No Quan Values	High	High	High	High	High	High	High	0.001458	0.002056	3.38
FALSE	High	LLLPGELAKHAVSEGTK	[R].LLLPGELAKHAVSEGTK.[A]	1xTMT6plex [K17]; 1xTMT6plex [N-Term]; 1xlactylation [K9]		0.00127101	0.000774383	4	16	1	Q5QNW6; Q99879; P33778; O60814	Histone H2B type 2-F OS=Homo sapiens OX=9606 GN=H2BC18 PE=1 SV=3 Histone H2B type 1-M OS=Homo sapiens OX=9606 GN=H2BC14 PE=1 SV=3 Histone H2B type 1-B OS=Homo sapiens OX=9606 GN=H2BC3 PE=1 SV=2 Histone H2B type 1-K OS=Homo sapiens OX=9606 GN=H2BC12 PE=1 SV=3	Q5QNW6 [101-117]; Q99879 [101-117]; P33778 [101-117]; O60814 [101-117]	1	2293.35	17	0	1.338	0.42	0.00630281	0.02419	29.7	22.2	7.65	9.32	29.7	33.7	29.5	18.8	22.2	22.2	Shared	High	High	High	High	High	High	High	0.001458	0.001917	3.87
FALSE	High	RSSQTQNKASR	[K].RSSQTQNKASR.[K]	1xTMT6plex [N-Term]; 1xlactylation [K8]		0.00344745	0.000774383	1	2	1	Q01105	Protein SET OS=Homo sapiens OX=9606 GN=SET PE=1 SV=3	Q01105 [182-192]	2	1563.84	11	0	2.329	1.22	0.00182598	0.0172237	17.7	7.6	1.29	7.22	17.7	18.1	17.7	7.1	7.6	8.2		High	High	High	High	High	High	High	0.001458	0.00384	2.92
FALSE	High	LKSYCNDQSTGDIK	[R].LKSYCNDQSTGDIK.[V]	1xCarbamidomethyl [C5]; 1xTMT6plex [K14]; 1xTMT6plex [N-Term]; 1xlactylation [K2]		0.00358019	0.000774383	1	1	1	P00492	Hypoxanthine-guanine phosphoribosyltransferase OS=Homo sapiens OX=9606 GN=HPRT1 PE=1 SV=2	P00492 [102-115]	1	2159.11	14	0															No Quan Values	High	High	High	High	High	High	High	0.001458	0.003958	3.01
FALSE	High	SAAVAKQALAHGLK	[R].SAAVAKQALAHGLK.[C]	1xTMT6plex [K14]; 1xTMT6plex [N-Term]; 1xlactylation [K6]		0.00243676	0.000774383	1	1	1	Q99798	Aconitate hydratase, mitochondrial OS=Homo sapiens OX=9606 GN=ACO2 PE=1 SV=2	Q99798 [396-409]	1	1895.15	14	0	1.455	0.54	0.000722049	0.0166882	47	32.3	5.65	4.82	47	50.9	45.7	32.3	30	32.9		High	High	High	High	High	High	High	0.001458	0.002967	2.93
FALSE	High	LKNVQSETK	[K].LKNVQSETK.[G]	1xTMT6plex [K9]; 1xTMT6plex [N-Term]; 1xlactylation [K2]		0.00137604	0.000774383	1	1	1	Q14527	Helicase-like transcription factor OS=Homo sapiens OX=9606 GN=HLTF PE=1 SV=2	Q14527 [416-424]	1	1576.93	9	0	1.504	0.59	0.00842484	0.0268106	60.6	40.3	4.03	9.61	57.6	62.4	60.6	41.8	40.3	34.7		High	High	High	High	High	High	High	0.001458	0.002024	2.89
FALSE	High	LKMAPVPLDDSNRPASLTK	[K].LKMAPVPLDDSNRPASLTK.[D]	1xTMT6plex [K19]; 1xTMT6plex [N-Term]; 1xlactylation [K2]		0.00112693	0.000774383	1	1	1	Q9NYF8	Bcl-2-associated transcription factor 1 OS=Homo sapiens OX=9606 GN=BCLAF1 PE=1 SV=2	Q9NYF8 [549-567]	1	2583.46	19	0	1.108	0.15	0.277597	0.294706	24.7	22.3	14.18	12.75	22.1	29.2	24.7	24.7	19.1	22.3		High	High	High	High	High	High	High	0.001458	0.001747	1.4
FALSE	High	IKIIAPPERK	[K].IKIIAPPERK.[Y]	1xTMT6plex [K10]; 1xTMT6plex [N-Term]; 1xlactylation [K2]		0.00136722	0.000774383	3	7	1	P60709; P62736; Q562R1	Actin, cytoplasmic 1 OS=Homo sapiens OX=9606 GN=ACTB PE=1 SV=1 Actin, aortic smooth muscle OS=Homo sapiens OX=9606 GN=ACTA2 PE=1 SV=1 Beta-actin-like protein 2 OS=Homo sapiens OX=9606 GN=ACTBL2 PE=1 SV=2	P60709 [327-336]; P62736 [329-338]; Q562R1 [328-337]	2	1695.09	10	0	2.194	1.13	0.000612074	0.0164597	158	72	11.33	8.07	153.1	187.9	158	74.5	63.7	72	Shared	High	High	High	High	High	High	High	0.001458	0.002017	3.61
FALSE	High	IKKTQDQISNIK	[R].IKKTQDQISNIK.[Y]	2xTMT6plex [K3; K12]; 1xTMT6plex [N-Term]; 1xlactylation [K2]		0.00237499	0.000774383	1	1	1	Q14847	LIM and SH3 domain protein 1 OS=Homo sapiens OX=9606 GN=LASP1 PE=1 SV=2	Q14847 [110-121]	2	2175.33	12	0	1.964	0.97	0.0016947	0.0172237	98.6	50.2	6.96	11.29	98.6	109	95.6	50.7	50.2	41.2		High	High	High	High	High	High	High	0.001458	0.002913	2.87
FALSE	High	IISKIENHEGVR	[K].IISKIENHEGVR.[R]	1xTMT6plex [N-Term]; 1xlactylation [K4]		0.00126585	0.000774383	1	1	1	P14618	Pyruvate kinase PKM OS=Homo sapiens OX=9606 GN=PKM PE=1 SV=4	P14618 [267-278]	1	1695.96	12	0	1.49	0.58	0.00364522	0.0210461	81.2	54.5	7.01	3.21	81.2	87	75.6	54.5	52.2	55.6		High	High	High	High	High	High	High	0.001458	0.00191	3.41
FALSE	High	ITLSKHQNVQLPR	[R].ITLSKHQNVQLPR.[E]	1xTMT6plex [N-Term]; 1xlactylation [K5]		0.002294	0.000774383	1	1	1	P26599	Polypyrimidine tract-binding protein 1 OS=Homo sapiens OX=9606 GN=PTBP1 PE=1 SV=1	P26599 [406-418]	1	1835.07	13	0															No Quan Values	High	High	High	High	High	High	High	0.001458	0.002843	2.49
FALSE	High	IVKDLMSK	[K].IVKDLMSK.[A]	1xTMT6plex [K8]; 1xTMT6plex [N-Term]; 1xlactylation [K3]		0.00259379	0.000774383	1	1	1	P00558	Phosphoglycerate kinase 1 OS=Homo sapiens OX=9606 GN=PGK1 PE=1 SV=3	P00558 [265-272]	1	1463.89	8	0	1.475	0.56	0.0138075	0.0324637	58.4	39.6	1.58	9.27	57.9	58.4	59.7	39.6	34.1	40.7		High	High	High	High	High	High	High	0.001458	0.003098	2.89
FALSE	High	QNSVQEQPGTACLSKFSSASGASAR	[K].QNSVQEQPGTACLSKFSSASGASAR.[I]	1xCarbamidomethyl [C12]; 1xTMT6plex [N-Term]; 1xlactylation [K15]		0.00126585	0.000774383	1	1	1	Q9NQW6	Anillin OS=Homo sapiens OX=9606 GN=ANLN PE=1 SV=2	Q9NQW6 [223-247]	1	2869.39	25	0															No Quan Values	High	High	High	High	High	High	High	0.001458	0.001911	2.72
FALSE	High	QAGRPKGSK	[K].QAGRPKGSK.[G]	1xTMT6plex [K9]; 1xTMT6plex [N-Term]; 1xlactylation [K6]		0.00335837	0.000774383	1	1	1	Q15291	Retinoblastoma-binding protein 5 OS=Homo sapiens OX=9606 GN=RBBP5 PE=1 SV=2	Q15291 [483-491]	1	1458.88	9	0	0.938	-0.09	0.694745	0.709278	48.1	51.3	15.53	20.1	41.5	56.6	48.1	51.3	35.3	51.3		High	High	High	High	High	High	High	0.001458	0.003766	2.02
FALSE	High	NVLINKDIR	[K].NVLINKDIR.[C]	1xTMT6plex [N-Term]; 1xlactylation [K6]		0.00153563	0.000774383	1	1	1	P27797	Calreticulin OS=Homo sapiens OX=9606 GN=CALR PE=1 SV=1	P27797 [154-162]	1	1385.83	9	0	1.99	0.99	0.0125865	0.0315819	118.4	59.5	11.65	20.11	117.4	143.4	118.4	82.3	58.6	59.5		High	High	High	High	High	High	High	0.001458	0.002178	3.47
FALSE	High	NVICDKCEGR	[K].NVICDKCEGR.[G]	2xCarbamidomethyl [C4; C7]; 1xTMT6plex [N-Term]; 1xlactylation [K6]		0.00313169	0.000774383	1	1	1	P31689	DnaJ homolog subfamily A member 1 OS=Homo sapiens OX=9606 GN=DNAJA1 PE=1 SV=2	P31689 [131-140]	1	1551.75	10	0	2.905	1.54	1.75231e-07	0.000307881	49.1	16.9	1.72	1.57	49.2	49.1	47.7	16.9	17	16.5		High	High	High	High	High	High	High	0.001458	0.003566	2.17
FALSE	High	NSQLFAASQKFR	[K].NSQLFAASQKFR.[K]	1xTMT6plex [N-Term]; 1xlactylation [K10]		0.00241331	0.000774383	1	1	1	Q9Y232	Chromodomain Y-like protein OS=Homo sapiens OX=9606 GN=CDYL PE=1 SV=2	Q9Y232 [163-174]	1	1697.92	12	0	1.895	0.92	0.0468593	0.0664502	32.6	17.2	12.33	29.53	32.6	36.4	28.4	21.3	17.2	11.5		High	High	High	High	High	High	High	0.001458	0.002944	2.02
FALSE	High	NSGNFQKK	[K].NSGNFQKK.[A]	1xTMT6plex [K8]; 1xTMT6plex [N-Term]; 1xlactylation [K7]		0.00353968	0.000774383	1	1	2	P46063	ATP-dependent DNA helicase Q1 OS=Homo sapiens OX=9606 GN=RECQL PE=1 SV=3	P46063 [619-626]	1	1452.82	8	0	1.973	0.98	0.073341	0.0921087	167.9	85.1	7.5	32.71	167.9	184	158.8	132.7	85.1	72.7		High	High	High	High	High	High	High	0.001458	0.003924	2.49
FALSE	High	NNLASCYLKQGK	[K].NNLASCYLKQGK.[YF]	1xCarbamidomethyl [C6]; 1xTMT6plex [K12]; 1xTMT6plex [N-Term]; 1xlactylation [K9]		0.00209436	0.000774383	1	3	1	Q9H0B6	Kinesin light chain 2 OS=Homo sapiens OX=9606 GN=KLC2 PE=1 SV=1	Q9H0B6 [370-381]	1	1926.05	12	0	2.198	1.14	0.0172634	0.0355091	57.8	26.3	8.13	20.75	51.2	57.8	60	36.6	26.3	25.7		High	High	High	High	High	High	High	0.001458	0.00267	2.99
FALSE	High	NISFNDKK	[R].NISFNDKK.[F]	1xTMT6plex [K8]; 1xTMT6plex [N-Term]; 1xlactylation [K7]		0.00344745	0.000774383	2	3	1	P26038; P15311	Moesin OS=Homo sapiens OX=9606 GN=MSN PE=1 SV=3 Ezrin OS=Homo sapiens OX=9606 GN=EZR PE=1 SV=4	P26038 [247-254]; P15311 [247-254]	1	1495.85	8	0	2.377	1.25	0.000504079	0.0160884	135.7	57.1	10.35	10.72	135.7	157.2	129.4	66.1	57.1	53.9	Shared	High	High	High	High	High	High	High	0.001458	0.003837	2.47
FALSE	High	NIIHGSDSVKSAEK	[R].NIIHGSDSVKSAEK.[E]	1xTMT6plex [K14]; 1xTMT6plex [N-Term]; 1xlactylation [K10]		0.0012531	0.000774383	1	2	1	P22392	Nucleoside diphosphate kinase B OS=Homo sapiens OX=9606 GN=NME2 PE=1 SV=1	P22392 [115-128]	1	2015.12	14	0	1.685	0.75	0.0100293	0.028444	54.1	32.1	10.25	13.43	55.7	54.1	45.8	28.3	32.1	37		High	High	High	High	High	High	High	0.001458	0.001896	3.53
FALSE	High	NILDSKPTANKK	[K].NILDSKPTANKK.[C]	2xTMT6plex [K6; K11]; 1xTMT6plex [N-Term]; 1xlactylation [K12]		0.00205785	0.000774383	1	1	2	Q9ULV4	Coronin-1C OS=Homo sapiens OX=9606 GN=CORO1C PE=1 SV=1	Q9ULV4 [408-419]	1	2088.26	12	0															No Quan Values	High	High	High	High	High	High	High	0.003379	0.006469	2.36
FALSE	High	NLACEESKR	[K].NLACEESKR.[K]	1xCarbamidomethyl [C4]; 1xTMT6plex [N-Term]; 1xlactylation [K8]		0.00220384	0.000774383	1	1	1	O95347	Structural maintenance of chromosomes protein 2 OS=Homo sapiens OX=9606 GN=SMC2 PE=1 SV=2	O95347 [323-331]	1	1407.71	9	0	1.805	0.85	0.00970222	0.0280837	61.9	34.3	6.72	14.17	57	65.2	61.9	41.5	31.7	34.3		High	High	High	High	High	High	High	0.001458	0.002765	2.31
FALSE	High	QHSITKNTAK	[K].QHSITKNTAK.[L]	1xTMT6plex [K10]; 1xTMT6plex [N-Term]; 1xlactylation [K6]		0.00190081	0.000774383	1	1	1	O60869	Endothelial differentiation-related factor 1 OS=Homo sapiens OX=9606 GN=EDF1 PE=1 SV=1	O60869 [51-60]	1	1657.96	10	0	0.97	-0.04	0.831068	0.842046	57.9	59.7	19.01	16.94	75.9	57.9	53.5	50.4	70.8	59.7		High	High	High	High	High	High	High	0.001458	0.002502	3.75
FALSE	High	QKDQHAGAR	[K].QKDQHAGAR.[Q]	1xTMT6plex [N-Term]; 1xlactylation [K2]		0.00291526	0.000774383	1	1	1	Q9BTE3	Mini-chromosome maintenance complex-binding protein OS=Homo sapiens OX=9606 GN=MCMBP PE=1 SV=2	Q9BTE3 [181-189]	1	1311.7	9	0															No Quan Values	High	High	High	High	High	High	High	0.001458	0.003377	1.97
FALSE	High	NGFVVLKGRPCK	[K].NGFVVLKGRPCK.[I]	1xCarbamidomethyl [C11]; 1xTMT6plex [K12]; 1xTMT6plex [N-Term]; 1xlactylation [K7]		0.00391134	0.000774383	1	2	1	P63241	Eukaryotic translation initiation factor 5A-1 OS=Homo sapiens OX=9606 GN=EIF5A PE=1 SV=2	P63241 [28-39]	1	1905.11	12	0	2.179	1.12	0.00715895	0.025207	74.3	34.1	11.39	19.16	69.9	86.8	74.3	44.8	34.1	31.5		High	High	High	High	High	High	High	0.001458	0.004248	1.93
FALSE	High	NFQANTKGK	[R].NFQANTKGK.[K]	1xTMT6plex [K9]; 1xTMT6plex [N-Term]; 1xlactylation [K7]		0.00315455	0.000774383	1	1	1	O75937	DnaJ homolog subfamily C member 8 OS=Homo sapiens OX=9606 GN=DNAJC8 PE=1 SV=2	O75937 [225-233]	1	1537.87	9	0	1.621	0.7	0.167196	0.183971	104.7	64.6	12.15	30.48	104.7	118.8	93.2	104.3	62.6	64.6		High	High	High	High	High	High	High	0.001458	0.00358	3.01
FALSE	High	NFGTKISAR	[R].NFGTKISAR.[A]	1xTMT6plex [N-Term]; 1xlactylation [K5]		0.00216415	0.000774383	1	1	1	Q01813	ATP-dependent 6-phosphofructokinase, platelet type OS=Homo sapiens OX=9606 GN=PFKP PE=1 SV=2	Q01813 [684-692]	1	1294.73	9	0	1.888	0.92	0.0472018	0.0667205	170.3	90.2	6.68	24.52	170.3	190.5	169.8	134.3	89.5	90.2		High	High	High	High	High	High	High	0.001458	0.002729	2.4
FALSE	High	NAEQYKDQADK	[R].NAEQYKDQADK.[A]	1xTMT6plex [K11]; 1xTMT6plex [N-Term]; 1xlactylation [K6]		0.00132454	0.000774383	1	1	1	P35579	Myosin-9 OS=Homo sapiens OX=9606 GN=MYH9 PE=1 SV=4	P35579 [1857-1867]	1	1839.95	11	0	1.822	0.87	0.00695938	0.0248529	72.5	39.8	11.38	14.37	62.4	78.4	72.5	47.1	39.8	35.5		High	High	High	High	High	High	High	0.001458	0.001974	2.27
FALSE	High	MTAKSVPADLSRPK	[K].MTAKSVPADLSRPK.[S]	1xTMT6plex [K14]; 1xTMT6plex [N-Term]; 1xlactylation [K4]		0.00114668	0.000774383	1	1	1	P27816	Microtubule-associated protein 4 OS=Homo sapiens OX=9606 GN=MAP4 PE=1 SV=3	P27816 [849-862]	1	2031.17	14	0	1.57	0.65	0.000277455	0.0157094	64.7	41.2	4.44	3.62	64.7	66.6	61	43.6	40.8	41.2		High	High	High	High	High	High	High	0.001458	0.001771	2.91
FALSE	High	QLAAKEAK	[K].QLAAKEAK.[L]	1xTMT6plex [K8]; 1xTMT6plex [N-Term]; 1xlactylation [K5]		0.00216415	0.000774383	1	1	1	P02545	Prelamin-A/C OS=Homo sapiens OX=9606 GN=LMNA PE=1 SV=1	P02545 [312-319]	1	1388.85	8	0	2.444	1.29	0.00063962	0.0164597	127.1	52	10	5.92	117	142.6	127.1	57.1	52	51.3		High	High	High	High	High	High	High	0.001458	0.00273	2.91
FALSE	High	MPKFSMPGFK	[K].MPKFSMPGFK.[AG]	1xTMT6plex [K10]; 1xTMT6plex [N-Term]; 1xlactylation [K3]		0.00209436	0.000774383	1	1	2	Q09666	Neuroblast differentiation-associated protein AHNAK OS=Homo sapiens OX=9606 GN=AHNAK PE=1 SV=2	Q09666 [882-891]; [1259-1268]; [1387-1396]; [1515-1524]; [1717-1726]; [2053-2062]; [2248-2257]; [2515-2524]; [2643-2652]; [2899-2908]; [3027-3036]; [3607-3616]; [3809-3818]; [4065-4074]; [4193-4202]; [4321-4330]; [4657-4666]; [4785-4794]	1	1699.93	10	0	1.149	0.2	0.0774989	0.0961621	50.2	43.7	9.17	3.32	50.2	56.6	47.4	42.2	45.1	43.7		High	High	High	High	High	High	High	0.003379	0.007724	2.1
FALSE	High	MIKPFFHSLSEK	[K].MIKPFFHSLSEK.[Y]	1xOxidation [M1]; 1xTMT6plex [K12]; 1xTMT6plex [N-Term]; 1xlactylation [K3]		0.0019823	0.000774383	1	1	1	P10599	Thioredoxin OS=Homo sapiens OX=9606 GN=TXN PE=1 SV=3	P10599 [37-48]	0	2010.11	12	0	1.579	0.66	0.0156729	0.0342504	46.1	29.2	13.88	4.65	44.7	57.2	46.1	29	31.5	29.2		High	High	High	High	High	High	High	0.001458	0.002572	2.33
FALSE	High	QIATLHAQVADMKK	[K].QIATLHAQVADMKK.[K]	1xTMT6plex [K14]; 1xTMT6plex [N-Term]; 1xlactylation [K13]		0.00114668	0.000774383	1	1	1	P35579	Myosin-9 OS=Homo sapiens OX=9606 GN=MYH9 PE=1 SV=4	P35579 [1358-1371]	1	2084.19	14	0															No Quan Values	High	High	High	High	High	High	High	0.001458	0.001771	2.98
FALSE	High	IYTTKIKPR	[R].IYTTKIKPR.[L]	1xTMT6plex [K7]; 1xTMT6plex [N-Term]; 1xlactylation [K5]		0.00167127	0.000774383	1	1	1	Q09666	Neuroblast differentiation-associated protein AHNAK OS=Homo sapiens OX=9606 GN=AHNAK PE=1 SV=2	Q09666 [124-132]	1	1650.04	9	0	1.601	0.68	0.00221969	0.0178507	139.6	87.2	6.43	2.33	136.1	153.5	139.6	87.7	84	87.2		High	High	High	High	High	High	High	0.001458	0.002301	2.59
FALSE	High	IVSKAVTSK	[K].IVSKAVTSK.[K]	1xTMT6plex [K9]; 1xTMT6plex [N-Term]; 1xlactylation [K4]		0.00234503	0.000774383	1	1	1	P11388	DNA topoisomerase 2-alpha OS=Homo sapiens OX=9606 GN=TOP2A PE=1 SV=3	P11388 [1481-1489]	1	1462.92	9	0	1.487	0.57	0.0109187	0.029375	113.9	76.6	13.46	10.9	110.1	140.1	113.9	86	76.6	69.2		High	High	High	High	High	High	High	0.001458	0.002882	2.84
FALSE	High	LVIQDKNK	[R].LVIQDKNK.[Y]	1xTMT6plex [K8]; 1xTMT6plex [N-Term]; 1xlactylation [K6]		0.00179602	0.000774383	1	1	1	P46777	60S ribosomal protein L5 OS=Homo sapiens OX=9606 GN=RPL5 PE=1 SV=3	P46777 [36-43]	1	1487.92	8	0	1.428	0.51	0.0469662	0.066548	55.4	38.8	18.69	18.56	55.4	70.6	49.4	44.5	30.5	38.8		High	High	High	High	High	High	High	0.001458	0.00241	2.68
FALSE	High	LVIKNQQFHK	[K].LVIKNQQFHK.[E]	1xTMT6plex [K10]; 1xTMT6plex [N-Term]; 1xlactylation [K4]		0.00271024	0.000774383	1	1	1	Q15233	Non-POU domain-containing octamer-binding protein OS=Homo sapiens OX=9606 GN=NONO PE=1 SV=4	Q15233 [240-249]	1	1785.08	10	0	1.521	0.6	0.0336456	0.0533252	51.7	34	12	1.62	53.9	51.7	42.7	33.4	34.5	34		High	High	High	High	High	High	High	0.001458	0.003196	2.59
FALSE	High	SAKSSIISK	[K].SAKSSIISK.[K]	1xTMT6plex [K9]; 1xTMT6plex [N-Term]; 1xlactylation [K3]		0.00118993	0.000774383	1	1	1	P46100	Transcriptional regulator ATRX OS=Homo sapiens OX=9606 GN=ATRX PE=1 SV=6	P46100 [797-805]	1	1450.89	9	0	1.404	0.49	0.0206642	0.0394213	68.5	48.8	9.43	11.78	68.5	76.1	63.1	48.8	44.7	56.3		High	High	High	High	High	High	High	0.001458	0.001824	2.87
FALSE	High	KNGFVVLK	[R].KNGFVVLK.[G]	1xTMT6plex [K8]; 1xTMT6plex [N-Term]; 1xlactylation [K1]		0.00279545	0.000774383	1	3	1	P63241	Eukaryotic translation initiation factor 5A-1 OS=Homo sapiens OX=9606 GN=EIF5A PE=1 SV=2	P63241 [27-34]	1	1434.91	8	0	1.936	0.95	0.000950206	0.0166882	150.4	77.7	8.64	9.54	150.4	169.6	143.9	90.4	77.7	76.3		High	High	High	High	High	High	High	0.001458	0.003273	3.33
FALSE	High	SAPAPKKGSK	[K].SAPAPKKGSK.[K]	2xTMT6plex [K7; K10]; 1xTMT6plex [N-Term]; 1xlactylation [K6]		0.00353968	0.000774383	3	13	2	Q5QNW6; P33778; O60814	Histone H2B type 2-F OS=Homo sapiens OX=9606 GN=H2BC18 PE=1 SV=3 Histone H2B type 1-B OS=Homo sapiens OX=9606 GN=H2BC3 PE=1 SV=2 Histone H2B type 1-K OS=Homo sapiens OX=9606 GN=H2BC12 PE=1 SV=3	Q5QNW6 [7-16]; P33778 [7-16]; O60814 [7-16]	2	1730.08	10	0	2.291	1.2	0.000618879	0.0164597	439.8	192	6.66	10.11	439.8	478.8	420.4	218.7	179.8	192	Shared	High	High	High	High	High	High	High	0.001458	0.003922	3.18
FALSE	High	IGKPHTVPCKVTGR	[K].IGKPHTVPCKVTGR.[C]	1xCarbamidomethyl [C9]; 1xTMT6plex [K3]; 1xTMT6plex [N-Term]; 1xlactylation [K10]		0.00185463	0.000774383	1	1	1	P15880	40S ribosomal protein S2 OS=Homo sapiens OX=9606 GN=RPS2 PE=1 SV=2	P15880 [174-187]	1	2080.21	14	0	1.679	0.75	0.0040483	0.0210461	151.6	90.3	12.85	11.88	151.6	178.7	139.4	92.3	73.8	90.3		High	High	High	High	High	High	High	0.001458	0.002463	3.28
FALSE	High	KTETQEKNPLPSK	[K].KTETQEKNPLPSK.[E]	2xTMT6plex [K7; K13]; 1xTMT6plex [N-Term]; 1xlactylation [K1]		0.00176332	0.000774383	1	1	2	P62328	Thymosin beta-4 OS=Homo sapiens OX=9606 GN=TMSB4X PE=1 SV=2	P62328 [20-32]	2	2259.32	13	0	1.588	0.67	0.00243624	0.01833	208.3	131.2	4.02	7.39	208.3	212.6	196.6	143.7	131.2	124.3		High	High	High	High	High	High	High	0.001458	0.002383	2.83
FALSE	High	SKSAASEQHVFK	[K].SKSAASEQHVFK.[A]	1xTMT6plex [K12]; 1xTMT6plex [N-Term]; 1xlactylation [K2]		0.0024289	0.000774383	1	1	1	Q92620	Pre-mRNA-splicing factor ATP-dependent RNA helicase PRP16 OS=Homo sapiens OX=9606 GN=DHX38 PE=1 SV=2	Q92620 [29-40]	1	1849.02	12	0															No Quan Values	High	High	High	High	High	High	High	0.001458	0.002956	2.82
FALSE	High	KTATAVAHCK	[K].KTATAVAHCK.[R]	1xCarbamidomethyl [C9]; 1xTMT6plex [K10]; 1xTMT6plex [N-Term]; 1xlactylation [K1]		0.0012017	0.000774383	1	1	1	P62249	40S ribosomal protein S16 OS=Homo sapiens OX=9606 GN=RPS16 PE=1 SV=2	P62249 [17-26]	1	1616.92	10	0															No Quan Values	High	High	High	High	High	High	High	0.001458	0.001835	3.22
FALSE	High	KTAAVCVAK	[R].KTAAVCVAK.[L]	1xCarbamidomethyl [C6]; 1xTMT6plex [K9]; 1xTMT6plex [N-Term]; 1xlactylation [K1]		0.00265554	0.000774383	1	2	1	Q10567	AP-1 complex subunit beta-1 OS=Homo sapiens OX=9606 GN=AP1B1 PE=1 SV=3	Q10567 [139-147]	1	1477.88	9	0	1.913	0.94	0.000241986	0.0157094	92.4	48.3	6.24	5.66	83	92.9	92.4	50.5	48.3	45.1		High	High	High	High	High	High	High	0.001458	0.003156	2.98
FALSE	High	SKTFNPGAGLPTDKK	[R].SKTFNPGAGLPTDKK.[K]	2xTMT6plex [K14; K15]; 1xTMT6plex [N-Term]; 1xlactylation [K2]		0.00255947	0.000774383	1	1	1	P09661	U2 small nuclear ribonucleoprotein A' OS=Homo sapiens OX=9606 GN=SNRPA1 PE=1 SV=2	P09661 [178-192]	2	2320.35	15	0															No Quan Values	High	High	High	High	High	High	High	0.001458	0.003072	2.17
FALSE	High	KSVLADQGK	[R].KSVLADQGK.[S]	1xTMT6plex [K9]; 1xTMT6plex [N-Term]; 1xlactylation [K1]		0.00132454	0.000774383	1	1	2	Q9NYF8	Bcl-2-associated transcription factor 1 OS=Homo sapiens OX=9606 GN=BCLAF1 PE=1 SV=2	Q9NYF8 [413-421]	1	1475.88	9	0	1.343	0.43	0.0204095	0.0391478	215.7	160.6	10.23	4.46	215.7	241	196.6	165.1	151.2	160.6		High	High	High	High	High	High	High	0.001458	0.001974	3.31
FALSE	High	SLDNFFAKR	[R].SLDNFFAKR.[D]	1xTMT6plex [N-Term]; 1xlactylation [K8]		0.00175417	0.000774383	1	1	1	Q9UKY7	Protein CDV3 homolog OS=Homo sapiens OX=9606 GN=CDV3 PE=1 SV=1	Q9UKY7 [8-16]	1	1398.76	9	0	1.342	0.42	0.0852306	0.103347	58.9	43.9	6.83	13.21	58.9	60.6	53.1	53.9	42.6	43.9		High	High	High	High	High	High	High	0.001458	0.002376	2.54
FALSE	High	SIGAAAKSQVISNAK	[R].SIGAAAKSQVISNAK.[N]	1xTMT6plex [K15]; 1xTMT6plex [N-Term]; 1xlactylation [K7]		0.00221733	0.000774383	1	1	1	P34932	Heat shock 70 kDa protein 4 OS=Homo sapiens OX=9606 GN=HSPA4 PE=1 SV=4	P34932 [47-61]	1	1975.16	15	0	2.039	1.03	0.00296315	0.0189101	52.6	25.8	9.67	12.73	52.6	52.7	44.3	30.6	25.8	24		High	High	High	High	High	High	High	0.001458	0.002778	2.71
FALSE	High	KSNQQNLGTIK	[R].KSNQQNLGTIK.[C]	1xTMT6plex [K11]; 1xTMT6plex [N-Term]; 1xlactylation [K1]		0.00182491	0.000774383	1	1	1	P23921	Ribonucleoside-diphosphate reductase large subunit OS=Homo sapiens OX=9606 GN=RRM1 PE=1 SV=1	P23921 [414-424]	1	1761.03	11	0															No Quan Values	High	High	High	High	High	High	High	0.001458	0.002437	2.67
FALSE	High	KSLGTQPPK	[K].KSLGTQPPK.[K]	1xTMT6plex [K9]; 1xTMT6plex [N-Term]; 1xlactylation [K1]		0.00440196	0.000774383	1	1	2	Q14978	Nucleolar and coiled-body phosphoprotein 1 OS=Homo sapiens OX=9606 GN=NOLC1 PE=1 SV=2	Q14978 [302-310]	1	1485.9	9	0	1.348	0.43	0.0156378	0.0342384	140.7	104.4	9.63	9.9	135.3	161.9	140.7	117.6	104.4	96.8		High	High	High	High	High	High	High	0.001458	0.004681	2.52
FALSE	High	YQKSTELLIR	[R].YQKSTELLIR.[K]	1xTMT6plex [N-Term]; 1xlactylation [K3]		0.00221733	0.000774383	2	6	1	P84243; P68431	Histone H3.3 OS=Homo sapiens OX=9606 GN=H3-3A PE=1 SV=2 Histone H3.1 OS=Homo sapiens OX=9606 GN=H3C1 PE=1 SV=2	P84243 [55-64]; P68431 [55-64]	1	1551.89	10	0	1.643	0.72	0.00437331	0.0213925	53.4	32.5	9.05	12.24	60.8	53.4	51.3	34.2	26.9	32.5	Shared	High	High	High	High	High	High	High	0.001458	0.002774	2.36
FALSE	High	KTGCNVLLIQK	[K].KTGCNVLLIQK.[S]	1xCarbamidomethyl [C4]; 1xTMT6plex [K11]; 1xTMT6plex [N-Term]; 1xlactylation [K1]		0.00124305	0.000774383	1	1	1	P50991	T-complex protein 1 subunit delta OS=Homo sapiens OX=9606 GN=CCT4 PE=1 SV=4	P50991 [292-302]	1	1804.08	11	0	1.546	0.63	0.0274901	0.0464859	62.3	40.3	8.83	14.62	54.3	62.3	64.4	49	40.3	37.1		High	High	High	High	High	High	High	0.001458	0.001885	3.1
FALSE	High	KSDPVVSYR	[K].KSDPVVSYR.[E]	1xTMT6plex [N-Term]; 1xlactylation [K1]		0.00334589	0.000774383	1	1	1	P13639	Elongation factor 2 OS=Homo sapiens OX=9606 GN=EEF2 PE=1 SV=4	P13639 [572-580]	1	1351.74	9	0	1.705	0.77	0.0279909	0.0468828	153.1	89.8	5.69	16.84	153.1	155.1	139.5	80.9	89.8	111.7		High	High	High	High	High	High	High	0.001458	0.003755	2.66
FALSE	High	KSAPATGGVK	[R].KSAPATGGVK.[K]	1xTMT6plex [K10]; 1xTMT6plex [N-Term]; 1xlactylation [K1]		0.00123807	0.000774383	1	4	1	P68431	Histone H3.1 OS=Homo sapiens OX=9606 GN=H3C1 PE=1 SV=2	P68431 [28-37]	1	1445.87	10	0	1.532	0.61	0.00057945	0.0164597	63.1	41.2	5.66	4.63	61.3	68.3	63.1	41.2	43.6	39.8		High	High	High	High	High	High	High	0.001458	0.00188	2.59
FALSE	High	KSAGAAK	[R].KSAGAAK.[R]	1xTMT6plex [K7]; 1xTMT6plex [N-Term]; 1xlactylation [K1]		0.00414795	0.000774383	1	1	1	P10412	Histone H1.4 OS=Homo sapiens OX=9606 GN=H1-4 PE=1 SV=2	P10412 [26-32]	1	1162.72	7	0	1.219	0.29	0.207081	0.224593	90.2	74	6.56	16.85	89.1	100.2	90.2	94.5	74	69.4		High	High	High	High	High	High	High	0.001458	0.004454	2.19
FALSE	High	KQQDGGTTGTTK	[R].KQQDGGTTGTTK.[K]	1xTMT6plex [K12]; 1xTMT6plex [N-Term]; 1xlactylation [K1]		0.00247664	0.000774383	1	1	1	Q9UBL3	Set1/Ash2 histone methyltransferase complex subunit ASH2 OS=Homo sapiens OX=9606 GN=ASH2L PE=1 SV=1	Q9UBL3 [301-312]	1	1751.95	12	0	1.358	0.44	0.0601522	0.0791074	33.4	24.6	7.19	14.53	30	34.5	33.4	28.5	21.3	24.6		High	High	High	High	High	High	High	0.001458	0.002999	1.8
FALSE	High	SNLPAKAIGHR	[R].SNLPAKAIGHR.[I]	1xTMT6plex [N-Term]; 1xlactylation [K6]		0.00266454	0.000774383	1	1	1	P18077	60S ribosomal protein L35a OS=Homo sapiens OX=9606 GN=RPL35A PE=1 SV=2	P18077 [90-100]	1	1464.85	11	0	1.535	0.62	0.00596267	0.0235674	92.7	60.4	10.24	10.77	84.5	103.6	92.7	64.3	51.9	60.4		High	High	High	High	High	High	High	0.001458	0.003157	3.1
FALSE	High	KQLATKAAR	[R].KQLATKAAR.[K]	1xTMT6plex [K1]; 1xTMT6plex [N-Term]; 1xlactylation [K6]		0.00124305	0.000774383	2	5	3	P84243; P68431	Histone H3.3 OS=Homo sapiens OX=9606 GN=H3-3A PE=1 SV=2 Histone H3.1 OS=Homo sapiens OX=9606 GN=H3C1 PE=1 SV=2	P84243 [19-27]; P68431 [19-27]	2	1516.96	9	0	1.382	0.47	0.00757768	0.0257652	407	294.4	9.19	5.94	407	472.7	402.5	321.4	287.6	294.4	Shared	High	High	High	High	High	High	High	0.001458	0.001885	3.2
FALSE	High	KQEGPATQVSKK	[K].KQEGPATQVSKK.[N]	2xTMT6plex [K1; K11]; 1xTMT6plex [N-Term]; 1xlactylation [K12]		0.00159509	0.000774383	1	1	1	Q13428	Treacle protein OS=Homo sapiens OX=9606 GN=TCOF1 PE=1 SV=3	Q13428 [1054-1065]	2	2060.23	12	0	1.088	0.12	0.0989067	0.11663	42.1	38.7	4.45	6.13	39.9	43.6	42.1	38.7	35.4	39.9		High	High	High	High	High	High	High	0.001458	0.002234	1.78
FALSE	High	KQDKGGFGFR	[R].KQDKGGFGFR.[K]	1xTMT6plex [K1]; 1xTMT6plex [N-Term]; 1xlactylation [K4]		0.00109706	0.000774383	1	1	1	Q15056	Eukaryotic translation initiation factor 4H OS=Homo sapiens OX=9606 GN=EIF4H PE=1 SV=5	Q15056 [120-129]	2	1669.94	10	0	1.089	0.12	0.18691	0.20423	151.9	139.5	12.02	9.81	135.9	172.7	151.9	139.5	117.6	140.7		High	High	High	High	High	High	High	0.001458	0.001708	3.43
FALSE	High	KQAGVAIGR	[R].KQAGVAIGR.[L]	1xTMT6plex [N-Term]; 1xlactylation [K1]		0.0016067	0.000774383	1	1	1	Q7RTV0	PHD finger-like domain-containing protein 5A OS=Homo sapiens OX=9606 GN=PHF5A PE=1 SV=1	Q7RTV0 [13-21]	1	1200.73	9	0	2.066	1.05	0.00148802	0.0166882	121.3	58.7	12.04	10.87	121.3	143.1	113.9	56.5	58.7	69		High	High	High	High	High	High	High	0.001458	0.002243	2.62
FALSE	High	KQAEILQESR	[K].KQAEILQESR.[M]	1xTMT6plex [N-Term]; 1xlactylation [K1]		0.0018698	0.000774383	1	1	1	O75347	Tubulin-specific chaperone A OS=Homo sapiens OX=9606 GN=TBCA PE=1 SV=3	O75347 [52-61]	1	1502.84	10	0	1.945	0.96	0.0167827	0.0351893	42.4	21.8	6.77	18.77	42.4	47.4	42.1	28.6	20.3	21.8		High	High	High	High	High	High	High	0.001458	0.002474	2.5
FALSE	High	KPAAAGVKK	[K].KPAAAGVKK.[V]	2xTMT6plex [K1; K8]; 1xTMT6plex [N-Term]; 1xlactylation [K9]		0.0012531	0.000774383	1	1	1	P16401	Histone H1.5 OS=Homo sapiens OX=9606 GN=H1-5 PE=1 SV=3	P16401 [161-169]	1	1629.07	9	0	1.317	0.4	0.00525927	0.022549	191.4	145.3	7.97	5.62	191.4	215.8	186.3	145.3	132.5	147.1		High	High	High	High	High	High	High	0.001458	0.001896	3.63
FALSE	High	SPAPKPSDLRPGDVSSKR	[K].SPAPKPSDLRPGDVSSKR.[N]	1xTMT6plex [K5]; 1xTMT6plex [N-Term]; 1xlactylation [K17]		0.002551	0.000774383	1	1	1	Q05682	Caldesmon OS=Homo sapiens OX=9606 GN=CALD1 PE=1 SV=3	Q05682 [759-776]	1	2424.36	18	0	1.586	0.67	0.00850368	0.0268106	108.3	68.3	11.91	10.31	99.9	125.9	108.3	80.3	68.3	66.8		High	High	High	High	High	High	High	0.001458	0.003059	2.48
FALSE	High	KSAPSTGGVK	[R].KSAPSTGGVK.[K]	1xTMT6plex [K10]; 1xTMT6plex [N-Term]; 1xlactylation [K1]		0.00145683	0.000774383	1	1	1	P84243	Histone H3.3 OS=Homo sapiens OX=9606 GN=H3-3A PE=1 SV=2	P84243 [28-37]	1	1461.87	10	0	1.261	0.33	0.00148656	0.0166882	104	82.5	3.16	4.04	108.7	104	102.3	85.2	78.6	82.5		High	High	High	High	High	High	High	0.001458	0.002105	2.85
FALSE	High	KTGQAPGYSYTAANK	[R].KTGQAPGYSYTAANK.[N]	1xTMT6plex [K15]; 1xTMT6plex [N-Term]; 1xlactylation [K1]		0.00237499	0.000774383	1	1	1	P99999	Cytochrome c OS=Homo sapiens OX=9606 GN=CYCS PE=1 SV=2	P99999 [40-54]	1	2087.12	15	0															No Quan Values	High	High	High	High	High	High	High	0.001458	0.002915	3.3
FALSE	High	KTSATVGPK	[K].KTSATVGPK.[A]	1xTMT6plex [K9]; 1xTMT6plex [N-Term]; 1xlactylation [K1]		0.0013357	0.000774383	1	1	2	P16104	Histone H2AX OS=Homo sapiens OX=9606 GN=H2AX PE=1 SV=2	P16104 [120-128]	1	1418.86	9	0	1.344	0.43	0.0109214	0.029375	208.3	155	9.47	4.67	208.3	243.6	206.9	163	148.5	155		High	High	High	High	High	High	High	0.001458	0.001983	3.01
FALSE	High	KVAPAPAVVK	[K].KVAPAPAVVK.[K]	1xTMT6plex [K10]; 1xTMT6plex [N-Term]; 1xlactylation [K1]		0.00274763	0.000774383	1	1	1	P62424	60S ribosomal protein L7a OS=Homo sapiens OX=9606 GN=RPL7A PE=1 SV=2	P62424 [11-20]	1	1509.98	10	0	1.171	0.23	0.0474664	0.0670405	65.2	55.7	10.19	12	65.2	76.6	63.9	55.7	45.4	56.9		High	High	High	High	High	High	High	0.001458	0.003235	2.59
FALSE	High	IGKPHTVPCK	[K].IGKPHTVPCK.[V]	1xCarbamidomethyl [C9]; 1xTMT6plex [K10]; 1xTMT6plex [N-Term]; 1xlactylation [K3]		0.00152138	0.000774383	1	1	1	P15880	40S ribosomal protein S2 OS=Homo sapiens OX=9606 GN=RPS2 PE=1 SV=2	P15880 [174-183]	0	1666.97	10	0	1.754	0.81	0.000236908	0.0157094	158.7	90.5	6.23	4.78	155	174.1	158.7	83.3	90.5	90.7		High	High	High	High	High	High	High	0.001458	0.002167	3.18
FALSE	High	SDVYYFSPSGKK	[K].SDVYYFSPSGKK.[F]	1xTMT6plex [K12]; 1xTMT6plex [N-Term]; 1xlactylation [K11]		0.00292557	0.000774383	1	1	1	Q9UBB5	Methyl-CpG-binding domain protein 2 OS=Homo sapiens OX=9606 GN=MBD2 PE=1 SV=1	Q9UBB5 [175-186]	1	1908.02	12	0	1.191	0.25	0.0993294	0.11705	50.4	42.3	14.23	3.56	50.4	60.7	46.2	42.3	39.9	42.6		High	High	High	High	High	High	High	0.001458	0.003384	2.82
FALSE	High	LFACSNKIGR	[R].LFACSNKIGR.[F]	1xCarbamidomethyl [C4]; 1xTMT6plex [N-Term]; 1xlactylation [K7]		0.00157984	0.000774383	1	1	1	P06396	Gelsolin OS=Homo sapiens OX=9606 GN=GSN PE=1 SV=1	P06396 [669-678]	1	1466.8	10	0	1.924	0.94	0.00271283	0.0186781	91.4	47.5	8.22	12	91.4	98	83.1	56	47.5	44.6		High	High	High	High	High	High	High	0.001458	0.002221	2.82
FALSE	High	SELVQKAK	[K].SELVQKAK.[L]	1xTMT6plex [K8]; 1xTMT6plex [N-Term]; 1xlactylation [K6]		0.00352631	0.000774383	1	1	1	P31946	14-3-3 protein beta/alpha OS=Homo sapiens OX=9606 GN=YWHAB PE=1 SV=3	P31946 [6-13]	1	1432.88	8	0	2.01	1.01	0.00293947	0.0189101	81.2	40.4	9.85	13.81	81.2	91	74.9	47.3	36	40.4		High	High	High	High	High	High	High	0.001458	0.003904	2.41
FALSE	High	IEEELGSKAK	[R].IEEELGSKAK.[F]	1xTMT6plex [K10]; 1xTMT6plex [N-Term]; 1xlactylation [K8]		0.00121364	0.000774383	1	1	2	P06733	Alpha-enolase OS=Homo sapiens OX=9606 GN=ENO1 PE=1 SV=2	P06733 [413-422]	1	1633.94	10	0	1.709	0.77	0.00195022	0.0172237	95.9	56.1	9.6	6.27	89.4	107.9	95.9	56.1	52.3	59.3		High	High	High	High	High	High	High	0.001458	0.00316	2.52
FALSE	High	IDEMPEAAVKSTANK	[R].IDEMPEAAVKSTANK.[Y]	1xTMT6plex [K15]; 1xTMT6plex [N-Term]; 1xlactylation [K10]		0.00176793	0.000774383	1	1	1	P51858	Hepatoma-derived growth factor OS=Homo sapiens OX=9606 GN=HDGF PE=1 SV=1	P51858 [30-44]	1	2134.15	15	0															No Quan Values	High	High	High	High	High	High	High	0.001458	0.002388	3.56
FALSE	High	LCEKMAQFDAK	[K].LCEKMAQFDAK.[K]	1xCarbamidomethyl [C2]; 1xTMT6plex [K11]; 1xTMT6plex [N-Term]; 1xlactylation [K4]		0.00215765	0.000774383	1	1	1	P26641	Elongation factor 1-gamma OS=Homo sapiens OX=9606 GN=EEF1G PE=1 SV=3	P26641 [209-219]	1	1870.98	11	0	1.844	0.88	0.0230334	0.0417213	80.4	43.6	2.06	16.65	81	77.9	80.4	51.3	36.7	43.6		High	High	High	High	High	High	High	0.001458	0.002724	2.71
FALSE	High	SGFNSKSGQR	[K].SGFNSKSGQR.[G]	1xTMT6plex [N-Term]; 1xlactylation [K6]		0.00363515	0.000774383	1	1	2	P07910	Heterogeneous nuclear ribonucleoproteins C1/C2 OS=Homo sapiens OX=9606 GN=HNRNPC PE=1 SV=4	P07910 [171-180]	1	1368.71	10	0	1.37	0.45	0.0201474	0.0387721	98.2	71.7	5.73	10.16	96.6	107.3	98.2	84.8	71.2	71.7		High	High	High	High	High	High	High	0.003379	0.008523	2.64
FALSE	High	LAKYNQLLR	[R].LAKYNQLLR.[I]	1xTMT6plex [N-Term]; 1xlactylation [K3]		0.00262881	0.000774383	1	1	1	P06733	Alpha-enolase OS=Homo sapiens OX=9606 GN=ENO1 PE=1 SV=2	P06733 [404-412]	1	1419.85	9	0	1.742	0.8	0.00160576	0.0169512	90.4	51.9	10.3	6.71	88.3	106.2	90.4	51.9	47.3	54		High	High	High	High	High	High	High	0.001458	0.003128	3.04
FALSE	High	IAKAVNEK	[R].IAKAVNEK.[S]	1xTMT6plex [K8]; 1xTMT6plex [N-Term]; 1xlactylation [K3]		0.00408319	0.000774383	1	1	1	P06733	Alpha-enolase OS=Homo sapiens OX=9606 GN=ENO1 PE=1 SV=2	P06733 [328-335]	1	1402.87	8	0	1.79	0.84	0.00214195	0.0177548	212.6	118.8	6.6	9.73	198.9	227	212.6	139.4	117.8	118.8		High	High	High	High	High	High	High	0.001458	0.004402	3.46
FALSE	High	KYQGLEIK	[R].KYQGLEIK.[S]	1xTMT6plex [K8]; 1xTMT6plex [N-Term]; 1xlactylation [K1]		0.00161061	0.000774383	1	1	1	Q9ULW0	Targeting protein for Xklp2 OS=Homo sapiens OX=9606 GN=TPX2 PE=1 SV=2	Q9ULW0 [720-727]	1	1508.91	8	0	1.135	0.18	0.136931	0.153144	148.2	130.6	7.3	8.9	141.7	163.2	148.2	146.8	123.6	130.6		High	High	High	High	High	High	High	0.001458	0.002247	2.82
FALSE	High	SHAQKNENAR	[R].SHAQKNENAR.[Q]	1xTMT6plex [N-Term]; 1xlactylation [K5]		0.00104593	0.000774383	1	1	1	P35579	Myosin-9 OS=Homo sapiens OX=9606 GN=MYH9 PE=1 SV=4	P35579 [1771-1780]	1	1455.75	10	0															No Quan Values	High	High	High	High	High	High	High	0.001458	0.001638	2.9
FALSE	High	KWAAGQNK	[K].KWAAGQNK.[Q]	1xTMT6plex [K8]; 1xTMT6plex [N-Term]; 1xlactylation [K1]		0.00193271	0.000774383	1	1	1	O60869	Endothelial differentiation-related factor 1 OS=Homo sapiens OX=9606 GN=EDF1 PE=1 SV=1	O60869 [43-50]	1	1432.83	8	0	1.438	0.52	0.0556022	0.074746	100.5	69.9	12.81	3.52	80.6	100.5	102.5	73	69.9	68.1		High	High	High	High	High	High	High	0.001458	0.002529	2.56
FALSE	High	SHNKVLNPPGGK	[R].SHNKVLNPPGGK.[S]	1xTMT6plex [K12]; 1xTMT6plex [N-Term]; 1xlactylation [K4]		0.0010681	0.000774383	1	1	1	Q9H910	Jupiter microtubule associated homolog 2 OS=Homo sapiens OX=9606 GN=JPT2 PE=1 SV=1	Q9H910 [173-184]	1	1778.03	12	0															No Quan Values	High	High	High	High	High	High	High	0.001458	0.001669	2.95
FALSE	High	SKAAASATR	[K].SKAAASATR.[E]	1xTMT6plex [N-Term]; 1xlactylation [K2]		0.00235994	0.000774383	1	1	1	Q8TAQ2	SWI/SNF complex subunit SMARCC2 OS=Homo sapiens OX=9606 GN=SMARCC2 PE=1 SV=1	Q8TAQ2 [591-599]	1	1163.66	9	0	1.004	0.01	0.862074	0.869996	55.5	55.3	11.47	13.57	55.5	55.6	45.2	59.2	45.2	55.3		High	High	High	High	High	High	High	0.001458	0.002902	2.74
FALSE	High	SKGAGGQGK	[K].SKGAGGQGK.[V]	1xTMT6plex [K9]; 1xTMT6plex [N-Term]; 1xlactylation [K2]		0.00233027	0.000774383	1	1	1	P21333	Filamin-A OS=Homo sapiens OX=9606 GN=FLNA PE=1 SV=4	P21333 [995-1003]	1	1319.77	9	0	1.651	0.72	0.0155408	0.0341265	61.6	37.3	12.99	13.92	61.6	65.9	50.9	43.5	33	37.3		High	High	High	High	High	High	High	0.001458	0.002875	2.23
FALSE	High	KVIDDTNITR	[R].KVIDDTNITR.[L]	1xTMT6plex [N-Term]; 1xlactylation [K1]		0.00364906	0.000774383	1	1	1	P05783	Keratin, type I cytoskeletal 18 OS=Homo sapiens OX=9606 GN=KRT18 PE=1 SV=2	P05783 [187-196]	1	1475.83	10	0	1.915	0.94	0.00758145	0.0257652	47.5	24.8	14.15	16.99	44.9	58.3	47.5	32.1	24.8	23.7		High	High	High	High	High	High	High	0.001458	0.004014	2.25
FALSE	High	KVHVIFNYK	[K].KVHVIFNYK.[G]	1xTMT6plex [K9]; 1xTMT6plex [N-Term]; 1xlactylation [K1]		0.00235246	0.000774383	1	1	1	P27797	Calreticulin OS=Homo sapiens OX=9606 GN=CALR PE=1 SV=1	P27797 [143-151]	1	1678.01	9	0															No Quan Values	High	High	High	High	High	High	High	0.001458	0.002893	2.73
FALSE	High	KVESTKTDSR	[R].KVESTKTDSR.[D]	1xTMT6plex [K1]; 1xTMT6plex [N-Term]; 1xlactylation [K6]		0.0018698	0.000774383	1	1	1	P23284	Peptidyl-prolyl cis-trans isomerase B OS=Homo sapiens OX=9606 GN=PPIB PE=1 SV=2	P23284 [181-190]	2	1680.95	10	0	1.883	0.91	0.00578894	0.0234359	138.8	73.7	11.14	13.92	119.6	149.5	138.8	89.9	69.4	73.7		High	High	High	High	High	High	High	0.001458	0.002475	3.05
FALSE	High	KVEKVVVSNR	[K].KVEKVVVSNR.[L]	1xTMT6plex [K1]; 1xTMT6plex [N-Term]; 1xlactylation [K4]		0.00151786	0.000774383	1	1	1	P07900	Heat shock protein HSP 90-alpha OS=Homo sapiens OX=9606 GN=HSP90AA1 PE=1 SV=5	P07900 [582-591]	2	1688.05	10	0															No Quan Values	High	High	High	High	High	High	High	0.001458	0.002163	2.79
FALSE	High	KVEKVTISNR	[K].KVEKVTISNR.[L]	1xTMT6plex [K1]; 1xTMT6plex [N-Term]; 1xlactylation [K4]		0.00191134	0.000774383	1	2	1	P08238	Heat shock protein HSP 90-beta OS=Homo sapiens OX=9606 GN=HSP90AB1 PE=1 SV=4	P08238 [574-583]	2	1704.04	10	0	1.961	0.97	0.00112578	0.0166882	165.7	84.5	9.58	7.42	149.6	181.3	165.7	95.3	84.5	83.6		High	High	High	High	High	High	High	0.001458	0.00251	2.89
FALSE	High	KASAISIK	[K].KASAISIK.[L]	1xTMT6plex [K8]; 1xTMT6plex [N-Term]; 1xlactylation [K1]		0.00205187	0.000774383	1	1	1	Q8WW12	PEST proteolytic signal-containing nuclear protein OS=Homo sapiens OX=9606 GN=PCNP PE=1 SV=2	Q8WW12 [82-89]	1	1347.86	8	0	1.814	0.86	0.00145262	0.0166882	151.1	83.3	9	8.87	136.9	164	151.1	93.8	79.1	83.3		High	High	High	High	High	High	High	0.001458	0.002632	3.06
FALSE	High	SKGCGVVK	[K].SKGCGVVK.[F]	1xCarbamidomethyl [C4]; 1xTMT6plex [K8]; 1xTMT6plex [N-Term]; 1xlactylation [K2]		0.00310906	0.000774383	1	1	1	P52272	Heterogeneous nuclear ribonucleoprotein M OS=Homo sapiens OX=9606 GN=HNRNPM PE=1 SV=3	P52272 [691-698]	1	1364.8	8	0	1.955	0.97	0.00255501	0.01833	213.5	109.2	9.51	12.59	195.1	235.9	213.5	128.6	100.9	109.2		High	High	High	High	High	High	High	0.001458	0.003541	3.04
FALSE	High	SKGGVVGIK	[K].SKGGVVGIK.[V]	1xTMT6plex [K9]; 1xTMT6plex [N-Term]; 1xlactylation [K2]		0.00145032	0.000774383	1	1	1	P04075	Fructose-bisphosphate aldolase A OS=Homo sapiens OX=9606 GN=ALDOA PE=1 SV=2	P04075 [100-108]	1	1374.87	9	0	2.046	1.03	0.000416298	0.0160884	133.8	65.4	8.19	6.8	133.8	147.1	125.1	73	65.4	64.7		High	High	High	High	High	High	High	0.001458	0.002097	3.11
FALSE	High	KVAVATPAK	[K].KVAVATPAK.[K]	1xTMT6plex [K9]; 1xTMT6plex [N-Term]; 1xlactylation [K1]		0.0018698	0.000774383	1	1	1	P19338	Nucleolin OS=Homo sapiens OX=9606 GN=NCL PE=1 SV=3	P19338 [71-79]	1	1414.9	9	0	1.196	0.26	0.0171585	0.0353844	118.8	99.3	7.37	5.27	115.5	132.5	118.8	103.3	93	99.3		High	High	High	High	High	High	High	0.001458	0.002474	3.15
FALSE	High	SAPGGGSKVPQK	[R].SAPGGGSKVPQK.[K]	1xTMT6plex [K12]; 1xTMT6plex [N-Term]; 1xlactylation [K8]		0.00141853	0.000774383	1	1	2	P06748	Nucleophosmin OS=Homo sapiens OX=9606 GN=NPM1 PE=1 SV=2	P06748 [143-154]	1	1642.95	12	0	1.213	0.28	0.0595273	0.078714	144.9	119.5	9.24	8.05	132.7	159.6	144.9	131.4	112.1	119.5		High	High	High	High	High	High	High	0.001458	0.002067	2.87
FALSE	High	TGKTVSYLGLE	[K].TGKTVSYLGLE.[-]	1xTMT6plex [N-Term]; 1xlactylation [K3]		0.00183967	0.000774383	1	1	1	O00244	Copper transport protein ATOX1 OS=Homo sapiens OX=9606 GN=ATOX1 PE=1 SV=1	O00244 [58-68]	1	1468.81	11	0	2.327	1.22	0.0155342	0.0341265	47.7	20.5	5.39	20.93	52	47.7	47.2	27.6	18.8	20.5		High	High	High	High	High	High	High	0.001458	0.002448	2.65
FALSE	High	KAVVDSDKK	[K].KAVVDSDKK.[K]	2xTMT6plex [K8; K9]; 1xTMT6plex [N-Term]; 1xlactylation [K1]		0.00182004	0.000774383	1	1	1	Q7L014	Probable ATP-dependent RNA helicase DDX46 OS=Homo sapiens OX=9606 GN=DDX46 PE=1 SV=2	Q7L014 [272-280]	2	1749.07	9	0															No Quan Values	High	High	High	High	High	High	High	0.001458	0.002431	3.02
FALSE	High	EETQEDKDCPIKEEK	[K].EETQEDKDCPIKEEK.[G]	1xCarbamidomethyl [C9]; 2xTMT6plex [K12; K15]; 1xTMT6plex [N-Term]; 1xlactylation [K7]		0.00132731	0.000774383	1	1	2	P18031	Tyrosine-protein phosphatase non-receptor type 1 OS=Homo sapiens OX=9606 GN=PTPN1 PE=1 SV=1	P18031 [336-350]	2	2637.35	15	0	2.086	1.06	0.0351706	0.054589	137.7	66	6.23	27.98	137.7	152.7	137	80.2	66	44.8		High	High	High	High	High	High	High	0.001458	0.001976	2.77
FALSE	High	VGLKAPGIIPR	[R].VGLKAPGIIPR.[I]	1xTMT6plex [N-Term]; 1xlactylation [K4]		0.00327234	0.000774383	1	1	1	P25705	ATP synthase subunit alpha, mitochondrial OS=Homo sapiens OX=9606 GN=ATP5F1A PE=1 SV=1	P25705 [172-182]	1	1421.9	11	0	2.517	1.33	0.00251631	0.01833	52.1	20.7	1.16	8.66	53.1	52.1	52	20.7	22.9	19.3		High	High	High	High	High	High	High	0.001458	0.003688	2.54
FALSE	High	VGIVGKYGTR	[K].VGIVGKYGTR.[Y]	1xTMT6plex [N-Term]; 1xlactylation [K6]		0.0042982	0.000774383	1	1	1	P61513	60S ribosomal protein L37a OS=Homo sapiens OX=9606 GN=RPL37A PE=1 SV=2	P61513 [8-17]	1	1350.79	10	0	1.963	0.97	0.00286871	0.0188776	64.4	32.8	10.34	4.71	55.9	68.7	64.4	32.8	30.4	33.2		High	High	High	High	High	High	High	0.001458	0.004582	2.2
FALSE	High	DVKNGECFR	[K].DVKNGECFR.[A]	1xCarbamidomethyl [C7]; 1xTMT6plex [N-Term]; 1xlactylation [K3]		0.00405127	0.000774383	1	1	1	P41250	Glycine--tRNA ligase OS=Homo sapiens OX=9606 GN=GARS1 PE=1 SV=3	P41250 [205-213]	1	1425.7	9	0	1.721	0.78	0.00159705	0.0169512	75.2	43.7	9.69	7.85	75.2	82	67.5	43.7	44.1	38.2		High	High	High	High	High	High	High	0.001458	0.004367	2.76
FALSE	High	VKCSGPGLER	[K].VKCSGPGLER.[A]	1xCarbamidomethyl [C3]; 1xTMT6plex [N-Term]; 1xlactylation [K2]		0.00257654	0.000774383	1	1	1	P21333	Filamin-A OS=Homo sapiens OX=9606 GN=FLNA PE=1 SV=4	P21333 [1163-1172]	1	1403.75	10	0	2.171	1.12	0.00295674	0.0189101	108.1	49.8	9.22	14.78	108.1	123	103.3	61.2	49.8	46.4		High	High	High	High	High	High	High	0.001458	0.003087	3
FALSE	High	DTPAKNAQK	[R].DTPAKNAQK.[S]	1xTMT6plex [K9]; 1xTMT6plex [N-Term]; 1xlactylation [K5]		0.00227975	0.000774383	1	1	2	P06748	Nucleophosmin OS=Homo sapiens OX=9606 GN=NPM1 PE=1 SV=2	P06748 [198-206]	1	1502.86	9	0	1.172	0.23	0.0758414	0.0946401	229.2	195.6	12.27	4.44	229.2	276.7	221.9	203.6	195.6	186.3		High	High	High	High	High	High	High	0.001458	0.002827	3.3
FALSE	High	DTCGANAKQSR	[K].DTCGANAKQSR.[D]	1xCarbamidomethyl [C3]; 1xTMT6plex [N-Term]; 1xlactylation [K8]		0.00225166	0.000774383	1	1	1	O75531	Barrier-to-autointegration factor OS=Homo sapiens OX=9606 GN=BANF1 PE=1 SV=1	O75531 [65-75]	1	1508.73	11	0	1.029	0.04	0.902755	0.908443	14.3	13.9	12.46	8.02	11.6	14.7	14.3	13.9	12.1	14		High	High	High	High	High	High	High	0.001458	0.002807	2.3
FALSE	High	VKCSGPGLSPGMVR	[K].VKCSGPGLSPGMVR.[A]	1xCarbamidomethyl [C3]; 1xTMT6plex [N-Term]; 1xlactylation [K2]		0.001379	0.000774383	1	1	2	P21333	Filamin-A OS=Homo sapiens OX=9606 GN=FLNA PE=1 SV=4	P21333 [1451-1464]	1	1745.92	14	0	2.26	1.18	0.0190127	0.0376856	51.3	22.7	7.59	24.29	51.3	55.3	47.5	22.7	14.8	24		High	High	High	High	High	High	High	0.001458	0.002029	3.35
FALSE	High	DRDGCPKIVNLGSSK	[K].DRDGCPKIVNLGSSK.[T]	1xCarbamidomethyl [C5]; 1xTMT6plex [K15]; 1xTMT6plex [N-Term]; 1xlactylation [K7]		0.00163039	0.000774383	1	1	1	Q7RTV0	PHD finger-like domain-containing protein 5A OS=Homo sapiens OX=9606 GN=PHF5A PE=1 SV=1	Q7RTV0 [81-95]	2	2176.18	15	0	1.686	0.75	0.00584464	0.0234989	49.9	29.6	11.72	14.59	49.8	60.7	49.9	32.9	29.6	24.5		High	High	High	High	High	High	High	0.001458	0.002264	2.64
FALSE	High	DQECDKFNQCGTCNEFK	[K].DQECDKFNQCGTCNEFK.[E]	3xCarbamidomethyl [C4; C10; C13]; 1xTMT6plex [K17]; 1xTMT6plex [N-Term]; 1xlactylation [K6]		0.00383618	0.000774383	1	1	1	Q9UBR2	Cathepsin Z OS=Homo sapiens OX=9606 GN=CTSZ PE=1 SV=1	Q9UBR2 [161-177]	1	2710.19	17	0															No Quan Values	High	High	High	High	High	High	High	0.001458	0.004174	1.54
FALSE	High	DNIKHVPGGGNVQIQNK	[K].DNIKHVPGGGNVQIQNK.[K]	1xTMT6plex [K17]; 1xTMT6plex [N-Term]; 1xlactylation [K4]		0.00128143	0.000774383	1	1	1	P27816	Microtubule-associated protein 4 OS=Homo sapiens OX=9606 GN=MAP4 PE=1 SV=3	P27816 [1012-1028]	1	2348.31	17	0	1.913	0.94	0.0198532	0.0384295	28.7	15	17.47	6.85	30.3	28.7	21.5	15	13.5	15.4		High	High	High	High	High	High	High	0.001458	0.001928	2.75
FALSE	High	DLSLEEIQKK	[K].DLSLEEIQKK.[L]	1xTMT6plex [K10]; 1xTMT6plex [N-Term]; 1xlactylation [K9]		0.00400396	0.000774383	1	2	1	P16949	Stathmin OS=Homo sapiens OX=9606 GN=STMN1 PE=1 SV=3	P16949 [44-53]	1	1733.01	10	0	1.402	0.49	0.0378673	0.0577542	38.7	27.6	22.82	10.03	38	55.8	38.7	27.9	23.2	27.6		High	High	High	High	High	High	High	0.001458	0.004327	2.09
FALSE	High	VKETADFK	[R].VKETADFK.[V]	1xTMT6plex [K8]; 1xTMT6plex [N-Term]; 1xlactylation [K2]		0.00129732	0.000774383	1	1	1	P21333	Filamin-A OS=Homo sapiens OX=9606 GN=FLNA PE=1 SV=4	P21333 [497-504]	1	1467.85	8	0	2.074	1.05	0.00757886	0.0257652	205.1	98.9	8.32	16.25	205.1	221.1	187.1	127.9	96.4	98.9		High	High	High	High	High	High	High	0.001458	0.001945	3.31
FALSE	High	DLPEHAVLKMK	[K].DLPEHAVLKMK.[G]	1xTMT6plex [K11]; 1xTMT6plex [N-Term]; 1xlactylation [K9]		0.00152848	0.000774383	1	1	1	Q00839	Heterogeneous nuclear ribonucleoprotein U OS=Homo sapiens OX=9606 GN=HNRNPU PE=1 SV=6	Q00839 [627-637]	1	1811.05	11	0	1.923	0.94	0.00461403	0.0218603	87.3	45.4	13.22	12.53	73.2	95.5	87.3	45.4	41	52.5		High	High	High	High	High	High	High	0.001458	0.002172	2.96
FALSE	High	DLMSKAEK	[K].DLMSKAEK.[N]	1xTMT6plex [K8]; 1xTMT6plex [N-Term]; 1xlactylation [K5]		0.00344745	0.000774383	1	1	1	P00558	Phosphoglycerate kinase 1 OS=Homo sapiens OX=9606 GN=PGK1 PE=1 SV=3	P00558 [268-275]	1	1451.82	8	0	1.599	0.68	0.00681419	0.0248529	54.7	34.2	11.44	7.36	47.2	59.4	54.7	35.6	34.2	30.8		High	High	High	High	High	High	High	0.001458	0.003837	2.26
FALSE	High	VKFTLAK	[R].VKFTLAK.[I]	1xTMT6plex [K7]; 1xTMT6plex [N-Term]; 1xlactylation [K2]		0.00330884	0.000774383	1	1	1	P46781	40S ribosomal protein S9 OS=Homo sapiens OX=9606 GN=RPS9 PE=1 SV=3	P46781 [46-52]	1	1336.86	7	0	2.215	1.15	0.00129271	0.0166882	86.4	39	10.31	12.08	77.4	95.2	86.4	46.9	39	37.7		High	High	High	High	High	High	High	0.001458	0.003715	2.6
FALSE	High	VKVFGPGVER	[K].VKVFGPGVER.[S]	1xTMT6plex [N-Term]; 1xlactylation [K2]		0.00394192	0.000774383	1	1	1	O75369	Filamin-B OS=Homo sapiens OX=9606 GN=FLNB PE=1 SV=2	O75369 [745-754]	1	1388.81	10	0	1.953	0.97	0.0102166	0.0287652	74	37.9	1.96	12.23	74	75.7	72.8	45.2	37.9	36		High	High	High	High	High	High	High	0.001458	0.004276	2.31
FALSE	High	DGADFAKWR	[K].DGADFAKWR.[C]	1xTMT6plex [N-Term]; 1xlactylation [K7]		0.00452673	0.000774383	2	2	1	P04075; P09972	Fructose-bisphosphate aldolase A OS=Homo sapiens OX=9606 GN=ALDOA PE=1 SV=2 Fructose-bisphosphate aldolase C OS=Homo sapiens OX=9606 GN=ALDOC PE=1 SV=2	P04075 [141-149]; P09972 [141-149]	1	1366.7	9	0	1.303	0.38	0.0583889	0.0775429	81.7	62.7	12.97	4.27	71.1	92.3	81.7	62.7	59.2	64.4	Shared	High	High	High	High	High	High	High	0.001458	0.004796	2.68
FALSE	High	VKVGVNGFGR	[K].VKVGVNGFGR.[I]	1xTMT6plex [N-Term]; 1xlactylation [K2]		0.00147334	0.000774383	1	1	1	P04406	Glyceraldehyde-3-phosphate dehydrogenase OS=Homo sapiens OX=9606 GN=GAPDH PE=1 SV=3	P04406 [4-13]	1	1333.78	10	0	2.16	1.11	0.00267609	0.0185912	181	83.8	7.52	12.93	165.5	192.4	181	103.7	83.2	83.8		High	High	High	High	High	High	High	0.001458	0.002121	3.48
FALSE	High	DAAEAIKK	[K].DAAEAIKK.[H]	1xTMT6plex [K8]; 1xTMT6plex [N-Term]; 1xlactylation [K7]		0.00339616	0.000774383	1	1	1	O75874	Isocitrate dehydrogenase [NADP] cytoplasmic OS=Homo sapiens OX=9606 GN=IDH1 PE=1 SV=2	O75874 [59-66]	1	1375.82	8	0	1.782	0.83	0.0057665	0.0234359	130.6	73.3	8.01	13.15	118.4	139	130.6	83.1	73.3	63.8		High	High	High	High	High	High	High	0.001458	0.003793	2.78
FALSE	High	VLGKVGEPGR	[R].VLGKVGEPGR.[G]	1xTMT6plex [N-Term]; 1xlactylation [K4]		0.00200505	0.000774383	1	1	1	Q9Y5U2	Protein TSSC4 OS=Homo sapiens OX=9606 GN=TSSC4 PE=1 SV=3	Q9Y5U2 [231-240]	1	1312.78	10	0	1.375	0.46	0.018527	0.0369488	62.3	45.3	12	7.95	58.8	73.7	62.3	50.1	42.9	45.3		High	High	High	High	High	High	High	0.001458	0.002591	2.62
FALSE	High	CGSKANIK	[K].CGSKANIK.[H]	1xCarbamidomethyl [C1]; 1xTMT6plex [K8]; 1xTMT6plex [N-Term]; 1xlactylation [K4]		0.0020882	0.000774383	1	1	1	P27816	Microtubule-associated protein 4 OS=Homo sapiens OX=9606 GN=MAP4 PE=1 SV=3	P27816 [1039-1046]	1	1407.8	8	0	2.979	1.57	0.0482894	0.06793	100.7	33.8	7.78	43.58	99.7	114.3	100.7	61.4	33.8	27.9		High	High	High	High	High	High	High	0.001458	0.002667	2.09
FALSE	High	VLQHMKAVQADQER	[K].VLQHMKAVQADQER.[E]	1xTMT6plex [N-Term]; 1xlactylation [K6]		0.00248474	0.000774383	1	1	1	Q96AG4	Leucine-rich repeat-containing protein 59 OS=Homo sapiens OX=9606 GN=LRRC59 PE=1 SV=1	Q96AG4 [144-157]	1	1954.04	14	0															No Quan Values	High	High	High	High	High	High	High	0.001458	0.003008	2.8
FALSE	High	AYGLKSGLK	[R].AYGLKSGLK.[K]	1xTMT6plex [K9]; 1xTMT6plex [N-Term]; 1xlactylation [K5]		0.00131902	0.000774383	1	1	2	P12956	X-ray repair cross-complementing protein 6 OS=Homo sapiens OX=9606 GN=XRCC6 PE=1 SV=2	P12956 [587-595]	1	1466.9	9	0	1.881	0.91	0.00319781	0.0195768	144.8	77	9.8	3.29	144.8	168.8	141.6	78.9	73.9	77		High	High	High	High	High	High	High	0.001458	0.001967	3.39
FALSE	High	AVVVCPKDEDYKQR	[K].AVVVCPKDEDYKQR.[T]	1xCarbamidomethyl [C5]; 1xTMT6plex [K12]; 1xTMT6plex [N-Term]; 1xlactylation [K7]		0.00167966	0.000774383	1	1	1	Q00839	Heterogeneous nuclear ribonucleoprotein U OS=Homo sapiens OX=9606 GN=HNRNPU PE=1 SV=6	Q00839 [603-616]	2	2237.2	14	0	2.139	1.1	0.014866	0.033616	47.7	22.3	2.52	15.84	46	47.7	48.3	28.9	22.1	22.3		High	High	High	High	High	High	High	0.001458	0.002309	1.7
FALSE	High	AVVSKATTKPPPAK	[K].AVVSKATTKPPPAK.[K]	2xTMT6plex [K9; K14]; 1xTMT6plex [N-Term]; 1xlactylation [K5]		0.0021193	0.000774383	1	1	2	Q14978	Nucleolar and coiled-body phosphoprotein 1 OS=Homo sapiens OX=9606 GN=NOLC1 PE=1 SV=2	Q14978 [343-356]	1	2154.35	14	0	1.336	0.42	0.0302499	0.0495332	126	94.3	9.9	12.22	125.3	148.5	126	113	90.3	94.3		High	High	High	High	High	High	High	0.001458	0.002694	2.74
FALSE	High	VGGTSDVEVNEKKDR	[K].VGGTSDVEVNEKKDR.[V]	1xTMT6plex [K]; 1xTMT6plex [N-Term]; 1xlactylation [K]		0.00280516	0.000774383	1	1	2	P10809	60 kDa heat shock protein, mitochondrial OS=Homo sapiens OX=9606 GN=HSPD1 PE=1 SV=2	P10809 [406-420]	2	2163.17	15	0	2.543	1.35	0.0171471	0.0353844	104.5	41.1	10.56	26.56	104.5	119.1	96.9	61.2	41.1	38.4		High	High	High	High	High	High	High	0.001458	0.003279	2.59
FALSE	High	VITNKAVK	[K].VITNKAVK.[G]	1xTMT6plex [K8]; 1xTMT6plex [N-Term]; 1xlactylation [K5]		0.00279545	0.000774383	1	1	1	P55081	Microfibrillar-associated protein 1 OS=Homo sapiens OX=9606 GN=MFAP1 PE=1 SV=2	P55081 [325-332]	1	1402.9	8	0	1.22	0.29	0.0297052	0.0488233	116.1	95.2	9.83	11.06	115.5	136.7	116.1	100.5	80.8	95.2		High	High	High	High	High	High	High	0.001458	0.003278	2.95
FALSE	High	VEGKGNGIK	[K].VEGKGNGIK.[T]	1xTMT6plex [K9]; 1xTMT6plex [N-Term]; 1xlactylation [K4]		0.00109916	0.000774383	1	1	1	P55010	Eukaryotic translation initiation factor 5 OS=Homo sapiens OX=9606 GN=EIF5 PE=1 SV=2	P55010 [25-33]	1	1431.86	9	0	1.497	0.58	0.0459532	0.0656696	87.1	58.2	11.93	18.44	87.1	104.4	84.1	77.1	55.6	58.2		High	High	High	High	High	High	High	0.001458	0.001711	2.56
FALSE	High	EKDFSPEALKK	[K].EKDFSPEALKK.[A]	2xTMT6plex [K10; K11]; 1xTMT6plex [N-Term]; 1xlactylation [K2]		0.00428119	0.000774383	1	1	1	O15372	Eukaryotic translation initiation factor 3 subunit H OS=Homo sapiens OX=9606 GN=EIF3H PE=1 SV=1	O15372 [179-189]	2	2051.2	11	0	1.746	0.8	0.00116716	0.0166882	90.6	51.9	8.84	9.65	90.6	104.8	89.9	53.9	51.9	44.7		High	High	High	High	High	High	High	0.001458	0.004567	1.9
FALSE	High	GCGVVKFESPEVAER	[K].GCGVVKFESPEVAER.[A]	1xCarbamidomethyl [C2]; 1xTMT6plex [N-Term]; 1xlactylation [K6]		0.00440196	0.000774383	1	1	1	P52272	Heterogeneous nuclear ribonucleoprotein M OS=Homo sapiens OX=9606 GN=HNRNPM PE=1 SV=3	P52272 [693-707]	1	1964.99	15	0	1.372	0.46	0.0706931	0.0893581	71.2	51.9	3.44	15.56	71.2	73.9	69	62	51.9	45.6		High	High	High	High	High	High	High	0.001458	0.004678	2.35
FALSE	High	GAVDGGLSIPHSTKR	[K].GAVDGGLSIPHSTKR.[F]	1xTMT6plex [N-Term]; 1xlactylation [K14]		0.00129732	0.000774383	1	1	1	P46777	60S ribosomal protein L5 OS=Homo sapiens OX=9606 GN=RPL5 PE=1 SV=3	P46777 [165-179]	1	1795.99	15	0	1.413	0.5	0.012319	0.0313234	69.1	48.9	10.39	10.57	67.5	81.3	69.1	46.2	48.9	56.5		High	High	High	High	High	High	High	0.001458	0.001944	2.15
FALSE	High	GATPGKALVATPGK	[K].GATPGKALVATPGK.[K]	1xTMT6plex [K14]; 1xTMT6plex [N-Term]; 1xlactylation [K6]		0.00217725	0.000774383	1	1	1	P19338	Nucleolin OS=Homo sapiens OX=9606 GN=NCL PE=1 SV=3	P19338 [111-124]	1	1798.08	14	0	1.433	0.52	0.0165441	0.0349795	93.7	65.4	8.18	9.96	82.7	93.7	96.9	75.2	65.4	62.3		High	High	High	High	High	High	High	0.001458	0.002742	2.91
FALSE	High	TTTGNKVFGALK	[R].TTTGNKVFGALK.[G]	1xTMT6plex [K12]; 1xTMT6plex [N-Term]; 1xlactylation [K6]		0.00309783	0.000774383	1	1	1	P46777	60S ribosomal protein L5 OS=Homo sapiens OX=9606 GN=RPL5 PE=1 SV=3	P46777 [153-164]	1	1767.04	12	0	2.895	1.53	0.00223447	0.0178507	49.8	17.2	8.81	16.51	49.8	51.6	43.5	21.9	16.2	17.2		High	High	High	High	High	High	High	0.001458	0.003531	2.21
FALSE	High	GAPQHYPKTAGNSEFLGK	[R].GAPQHYPKTAGNSEFLGK.[T]	1xTMT6plex [K18]; 1xTMT6plex [N-Term]; 1xlactylation [K8]		0.00136139	0.000774383	1	1	1	P78344	Eukaryotic translation initiation factor 4 gamma 2 OS=Homo sapiens OX=9606 GN=EIF4G2 PE=1 SV=1	P78344 [24-41]	1	2432.3	18	0	1.235	0.3	0.0815645	0.100146	27.9	22.6	9.92	7.09	24.3	27.9	29.6	22.6	21.5	24.7		High	High	High	High	High	High	High	0.001458	0.002011	2.75
FALSE	High	GALALEEKR	[K].GALALEEKR.[R]	1xTMT6plex [N-Term]; 1xlactylation [K8]		0.00363515	0.000774383	1	1	1	P35579	Myosin-9 OS=Homo sapiens OX=9606 GN=MYH9 PE=1 SV=4	P35579 [1717-1725]	1	1287.75	9	0	1.876	0.91	0.00805563	0.0264556	84.4	45	12.38	2.96	84.4	100.6	79.8	46.9	45	44.3		High	High	High	High	High	High	High	0.001458	0.003999	2.43
FALSE	High	TTWVTKHAAENPGK	[K].TTWVTKHAAENPGK.[Y]	1xTMT6plex [K14]; 1xTMT6plex [N-Term]; 1xlactylation [K6]		0.00217068	0.000774383	1	1	1	Q00839	Heterogeneous nuclear ribonucleoprotein U OS=Homo sapiens OX=9606 GN=HNRNPU PE=1 SV=6	Q00839 [511-524]	1	2070.14	14	0	1.525	0.61	0.0602923	0.0791187	36	23.6	12.16	24.98	43.7	35.3	36	29.9	18	23.6		High	High	High	High	High	High	High	0.001458	0.002736	2
FALSE	High	FIIPNVVKYSPNCK	[K].FIIPNVVKYSPNCK.[L]	1xCarbamidomethyl [C13]; 1xTMT6plex [K14]; 1xTMT6plex [N-Term]; 1xlactylation [K8]		0.00138197	0.000774383	1	1	1	P00338	L-lactate dehydrogenase A chain OS=Homo sapiens OX=9606 GN=LDHA PE=1 SV=2	P00338 [119-132]	1	2209.25	14	0	1.673	0.74	0.0438079	0.063246	25.1	15	14.03	24.21	25.1	28.4	21.4	18.1	15	11		High	High	High	High	High	High	High	0.001458	0.002032	3.13
FALSE	High	FKMPSMNIQTHK	[K].FKMPSMNIQTHK.[I]	1xTMT6plex [K12]; 1xTMT6plex [N-Term]; 1xlactylation [K2]		0.0032603	0.000774383	1	1	1	Q09666	Neuroblast differentiation-associated protein AHNAK OS=Homo sapiens OX=9606 GN=AHNAK PE=1 SV=2	Q09666 [1567-1578]	1	1992.08	12	0	1.42	0.51	0.0172737	0.0355091	65.2	45.9	12.68	9.88	59.5	76.2	65.2	41.6	45.9	50.7		High	High	High	High	High	High	High	0.001458	0.003673	2.61
FALSE	High	FKMPEMNIK	[K].FKMPEMNIK.[VA]	1xTMT6plex [K9]; 1xTMT6plex [N-Term]; 1xlactylation [K2]		0.00204592	0.000774383	1	1	1	Q09666	Neuroblast differentiation-associated protein AHNAK OS=Homo sapiens OX=9606 GN=AHNAK PE=1 SV=2	Q09666 [806-814]; [934-942]; [2695-2703]; [2951-2959]; [3079-3087]; [3207-3215]; [3659-3667]; [3861-3869]; [3989-3997]; [4245-4253]; [4373-4381]; [4447-4455]	1	1667.93	9	0	1.349	0.43	0.0799389	0.0982874	78.8	58.4	8.86	16.19	74.8	88.7	78.8	73.8	58.4	54.8		High	High	High	High	High	High	High	0.001458	0.002627	3.02
FALSE	High	TVTPAKAVTTPGK	[K].TVTPAKAVTTPGK.[K]	1xTMT6plex [K13]; 1xTMT6plex [N-Term]; 1xlactylation [K6]		0.00112693	0.000774383	1	1	2	P19338	Nucleolin OS=Homo sapiens OX=9606 GN=NCL PE=1 SV=3	P19338 [97-109]	1	1801.08	13	0	1.349	0.43	0.00548305	0.0231025	122.1	90.5	5.14	6.4	112.3	123.6	122.1	97.6	90.5	86		High	High	High	High	High	High	High	0.001458	0.001744	3.17
FALSE	High	FHVEEEGKGK	[R].FHVEEEGKGK.[D]	1xTMT6plex [K10]; 1xTMT6plex [N-Term]; 1xlactylation [K8]		0.00210677	0.000774383	1	1	1	P00558	Phosphoglycerate kinase 1 OS=Homo sapiens OX=9606 GN=PGK1 PE=1 SV=3	P00558 [124-133]	1	1689.92	10	0															No Quan Values	High	High	High	High	High	High	High	0.001458	0.002679	2.51
FALSE	High	TVVMDKSK	[R].TVVMDKSK.[G]	1xTMT6plex [K8]; 1xTMT6plex [N-Term]; 1xlactylation [K6]		0.00130269	0.000774383	1	2	1	Q14151	Scaffold attachment factor B2 OS=Homo sapiens OX=9606 GN=SAFB2 PE=1 SV=1	Q14151 [571-578]	1	1437.84	8	0	1.364	0.45	0.012714	0.0316192	82.1	60.2	12.02	9.87	82	100.4	82.1	65.6	60.2	53.8		High	High	High	High	High	High	High	0.001458	0.00195	3.05
FALSE	High	FCLNPKTNLCQK	[K].FCLNPKTNLCQK.[I]	2xCarbamidomethyl [C2; C10]; 1xTMT6plex [K12]; 1xTMT6plex [N-Term]; 1xlactylation [K6]		0.00309783	0.000774383	1	1	1	P11766	Alcohol dehydrogenase class-3 OS=Homo sapiens OX=9606 GN=ADH5 PE=1 SV=4	P11766 [102-113]	1	2053.1	12	0	2.067	1.05	0.000471424	0.0160884	43.2	20.9	7.5	4.13	42.3	48.5	43.2	20.4	22.1	20.9		High	High	High	High	High	High	High	0.001458	0.003538	2.36
FALSE	High	FAQKIGGSER	[K].FAQKIGGSER.[C]	1xTMT6plex [N-Term]; 1xlactylation [K4]		0.00108662	0.000774383	1	1	2	P21291	Cysteine and glycine-rich protein 1 OS=Homo sapiens OX=9606 GN=CSRP1 PE=1 SV=3	P21291 [109-118]	1	1393.76	10	0	1.578	0.66	0.0379683	0.0578148	151.6	96.1	10.36	18.98	135.8	167.2	151.6	119.8	96.1	82.5		High	High	High	High	High	High	High	0.001458	0.001692	3.21
FALSE	High	EVSSLKNK	[R].EVSSLKNK.[L]	1xTMT6plex [K8]; 1xTMT6plex [N-Term]; 1xlactylation [K6]		0.0024289	0.000774383	1	1	1	P35579	Myosin-9 OS=Homo sapiens OX=9606 GN=MYH9 PE=1 SV=4	P35579 [1913-1920]	1	1434.86	8	0	1.619	0.7	0.00414357	0.0211394	139.9	86.4	4.25	8.96	139.9	146.8	134.9	94.3	78.8	86.4		High	High	High	High	High	High	High	0.001458	0.00296	2.75
FALSE	High	EVQSKIEK	[R].EVQSKIEK.[K]	1xTMT6plex [K8]; 1xTMT6plex [N-Term]; 1xlactylation [K5]		0.00150045	0.000774383	1	1	1	Q01995	Transgelin OS=Homo sapiens OX=9606 GN=TAGLN PE=1 SV=4	Q01995 [13-20]	1	1490.88	8	0	1.213	0.28	0.0681387	0.0868163	95.7	78.9	11.4	7.36	95.7	112.3	90.6	76.6	87.9	78.9		High	High	High	High	High	High	High	0.001458	0.002145	3.66
FALSE	High	VAPAPARPSGPSKALK	[K].VAPAPARPSGPSKALK.[L]	1xTMT6plex [K16]; 1xTMT6plex [N-Term]; 1xlactylation [K13]		0.00234503	0.000774383	1	1	1	P48444	Coatomer subunit delta OS=Homo sapiens OX=9606 GN=ARCN1 PE=1 SV=1	P48444 [212-227]	1	2077.25	16	0	1.387	0.47	0.0507387	0.0700301	63.8	46	15.64	12.21	63.8	78.8	58.6	55.6	44.7	46		High	High	High	High	High	High	High	0.001458	0.002884	2.62
FALSE	High	EVAKQCTDKR	[K].EVAKQCTDKR.[I]	1xCarbamidomethyl [C6]; 1xTMT6plex [K9]; 1xTMT6plex [N-Term]; 1xlactylation [K4]		0.00266454	0.000774383	1	1	1	P18206	Vinculin OS=Homo sapiens OX=9606 GN=VCL PE=1 SV=4	P18206 [1035-1044]	2	1764.97	10	0	2.365	1.24	0.000210532	0.0157094	105.5	44.6	8.99	8.36	105.5	119.4	100.6	44.6	39.4	46.4		High	High	High	High	High	High	High	0.001458	0.003165	2.39
FALSE	High	ESAKVGDQAQR	[K].ESAKVGDQAQR.[R]	1xTMT6plex [N-Term]; 1xlactylation [K4]		0.00225863	0.000774383	1	1	1	P61158	Actin-related protein 3 OS=Homo sapiens OX=9606 GN=ACTR3 PE=1 SV=3	P61158 [39-49]	1	1489.78	11	0	1.717	0.78	0.0246914	0.0432178	24.9	14.5	19.46	16.08	24.9	28.7	19.3	14.5	16.2	11.7		High	High	High	High	High	High	High	0.001458	0.002813	2.45
FALSE	High	ELISNSSDALDKIR	[R].ELISNSSDALDKIR.[Y]	1xTMT6plex [N-Term]; 1xlactylation [K12]		0.0012017	0.000774383	1	1	2	P07900	Heat shock protein HSP 90-alpha OS=Homo sapiens OX=9606 GN=HSP90AA1 PE=1 SV=5	P07900 [47-60]	1	1862.01	14	0	2.466	1.3	0.00206632	0.0175387	21.7	8.8	14.88	14.78	18.7	25.2	21.7	8.8	8.3	10.9		High	High	High	High	High	High	High	0.001458	0.001837	2.65
FALSE	High	ELLAAKQK	[R].ELLAAKQK.[K]	1xTMT6plex [K8]; 1xTMT6plex [N-Term]; 1xlactylation [K6]		0.00344745	0.000774383	1	1	1	Q6UX04	Spliceosome-associated protein CWC27 homolog OS=Homo sapiens OX=9606 GN=CWC27 PE=1 SV=1	Q6UX04 [326-333]	1	1430.9	8	0	1.254	0.33	0.0146411	0.0332356	51.8	41.3	6.56	2.86	49.3	56.1	51.8	43	41.3	40.7		High	High	High	High	High	High	High	0.001458	0.003843	2.13
FALSE	High	EIKSQQSEVTR	[R].EIKSQQSEVTR.[I]	1xTMT6plex [N-Term]; 1xlactylation [K3]		0.00261999	0.000774383	1	1	1	Q9H299	SH3 domain-binding glutamic acid-rich-like protein 3 OS=Homo sapiens OX=9606 GN=SH3BGRL3 PE=1 SV=1	Q9H299 [16-26]	1	1605.86	11	0	1.799	0.85	0.0396963	0.0593161	29.5	16.4	2.08	23.12	28.5	29.6	29.5	16.4	10.9	17.2		High	High	High	High	High	High	High	0.001458	0.003122	2.35
FALSE	High	EKVEEKASR	[K].EKVEEKASR.[K]	1xTMT6plex [K2]; 1xTMT6plex [N-Term]; 1xlactylation [K6]		0.00411541	0.000774383	1	1	1	P20962	Parathymosin OS=Homo sapiens OX=9606 GN=PTMS PE=1 SV=2	P20962 [22-30]	2	1605.92	9	0	1.043	0.06	0.262597	0.279966	95.1	91.2	12.53	5.91	94.7	117.1	95.1	97	86.2	91.2		High	High	High	High	High	High	High	0.001458	0.004426	2.26
FALSE	High	EKQLAAENR	[R].EKQLAAENR.[L]	1xTMT6plex [N-Term]; 1xlactylation [K2]		0.00246858	0.000774383	1	1	1	P35579	Myosin-9 OS=Homo sapiens OX=9606 GN=MYH9 PE=1 SV=4	P35579 [859-867]	1	1359.74	9	0	1.94	0.96	0.00480181	0.0218603	93.3	48.1	12.42	14.18	93.3	108.8	85.4	60.9	48	48.1		High	High	High	High	High	High	High	0.001458	0.002995	2.66
FALSE	High	VDVGKDQEFTVKSK	[K].VDVGKDQEFTVKSK.[G]	2xTMT6plex [K5; K12]; 1xTMT6plex [N-Term]; 1xlactylation [K14]		0.00196553	0.000774383	1	1	1	P21333	Filamin-A OS=Homo sapiens OX=9606 GN=FLNA PE=1 SV=4	P21333 [983-996]	2	2339.34	14	0	1.985	0.99	0.00866894	0.0268182	90.3	45.5	8.45	17.04	90.3	103	88.4	57.8	45.5	42.1		High	High	High	High	High	High	High	0.001458	0.002559	2.58
FALSE	High	AVTKAQKK	[K].AVTKAQKK.[D]	2xTMT6plex [K7; K8]; 1xTMT6plex [N-Term]; 1xlactylation [K4]		0.00265554	0.000774383	1	13	2	O60814	Histone H2B type 1-K OS=Homo sapiens OX=9606 GN=H2BC12 PE=1 SV=3	O60814 [18-25]	2	1633.06	8	0	1.906	0.93	0.00044469	0.0160884	397	208.3	5.35	7.32	397	413.9	372	229.9	199.7	208.3		High	High	High	High	High	High	High	0.001458	0.003153	2.98
FALSE	High	AVTKAQK	[K].AVTKAQK.[K]	1xTMT6plex [K7]; 1xTMT6plex [N-Term]; 1xlactylation [K4]		0.00313169	0.000774383	1	13	1	O60814	Histone H2B type 1-K OS=Homo sapiens OX=9606 GN=H2BC12 PE=1 SV=3	O60814 [18-24]	1	1275.8	7	0	1.05	0.07	0.276738	0.2943	114.4	109	7.49	6.71	112.9	129	114.4	109	103.9	118.5		High	High	High	High	High	High	High	0.001458	0.003567	3.33
FALSE	High	AVDKKAAGAGK	[K].AVDKKAAGAGK.[V]	2xTMT6plex [K5; K11]; 1xTMT6plex [N-Term]; 1xlactylation [K4]		0.00243676	0.000774383	1	2	1	P68104	Elongation factor 1-alpha 1 OS=Homo sapiens OX=9606 GN=EEF1A1 PE=1 SV=1	P68104 [440-450]	2	1775.1	11	0	2.861	1.52	0.00507091	0.0223859	166.5	58.2	6.75	18.53	164.4	185.5	166.5	68.7	58.2	47.2		High	High	High	High	High	High	High	0.001458	0.002967	2.47
FALSE	High	AKDPFAHLPK	[K].AKDPFAHLPK.[S]	1xTMT6plex [K10]; 1xTMT6plex [N-Term]; 1xlactylation [K2]		0.00206386	0.000774383	1	1	1	P26641	Elongation factor 1-gamma OS=Homo sapiens OX=9606 GN=EEF1G PE=1 SV=3	P26641 [276-285]	1	1653.97	10	0	1.64	0.71	0.00274092	0.0186781	74.6	45.5	6.51	9.47	74.6	78.1	68.6	40	45.5	48.3		High	High	High	High	High	High	High	0.001458	0.002641	2.5
FALSE	High	AKAQIALK	[R].AKAQIALK.[L]	1xTMT6plex [K8]; 1xTMT6plex [N-Term]; 1xlactylation [K2]		0.00296735	0.000774383	1	1	2	P40925	Malate dehydrogenase, cytoplasmic OS=Homo sapiens OX=9606 GN=MDH1 PE=1 SV=4	P40925 [163-170]	1	1372.89	8	0	1.743	0.8	0.00112375	0.0166882	80.7	46.3	5.64	7.82	82.6	80.7	74.1	51.8	44.7	46.3		High	High	High	High	High	High	High	0.001458	0.003424	2.56
FALSE	High	AGKNQGDPK	[K].AGKNQGDPK.[K]	1xTMT6plex [K9]; 1xTMT6plex [N-Term]; 1xlactylation [K3]		0.00202823	0.000774383	1	1	1	P19338	Nucleolin OS=Homo sapiens OX=9606 GN=NCL PE=1 SV=3	P19338 [7-15]	1	1444.82	9	0	1.201	0.26	0.129217	0.145613	91.4	76.1	12.47	6.09	91.4	100.8	78.4	80.1	76.1	70.9		High	High	High	High	High	High	High	0.001458	0.002613	2.72
FALSE	High	AGKGGAASGSDSADKK	[K].AGKGGAASGSDSADKK.[A]	2xTMT6plex [K15; K16]; 1xTMT6plex [N-Term]; 1xlactylation [K3]		0.00111829	0.000774383	1	1	1	Q9Y237	Peptidyl-prolyl cis-trans isomerase NIMA-interacting 4 OS=Homo sapiens OX=9606 GN=PIN4 PE=1 SV=1	Q9Y237 [12-27]	2	2166.2	16	0	1.351	0.43	0.0186368	0.0370836	72.3	53.5	5.76	10.36	72.3	76.2	67.9	58	53.5	47.1		High	High	High	High	High	High	High	0.001458	0.001733	2.65
FALSE	High	VYTKGAGSGELK	[K].VYTKGAGSGELK.[V]	1xTMT6plex [K12]; 1xTMT6plex [N-Term]; 1xlactylation [K4]		0.00405127	0.000774383	1	1	1	P21333	Filamin-A OS=Homo sapiens OX=9606 GN=FLNA PE=1 SV=4	P21333 [505-516]	1	1739.99	12	0	1.583	0.66	0.00392298	0.0210461	105.4	66.6	10.04	7.16	105.4	116.3	95.1	70.4	61	66.6		High	High	High	High	High	High	High	0.001458	0.00437	2.93
FALSE	High	AGHPPAVKAGGMR	[K].AGHPPAVKAGGMR.[I]	1xTMT6plex [N-Term]; 1xlactylation [K8]		0.00179129	0.000774383	1	1	1	P51397	Death-associated protein 1 OS=Homo sapiens OX=9606 GN=DAP PE=1 SV=3	P51397 [13-25]	1	1549.85	13	0	1.543	0.63	0.00175148	0.0172237	77.9	50.5	8.14	8.67	77.2	89	77.9	51.2	43.6	50.5		High	High	High	High	High	High	High	0.001458	0.002407	3.43
FALSE	High	AFGQAKHQPTAIIAK	[K].AFGQAKHQPTAIIAK.[T]	1xTMT6plex [K15]; 1xTMT6plex [N-Term]; 1xlactylation [K6]		0.00181037	0.000774383	1	1	1	P29401	Transketolase OS=Homo sapiens OX=9606 GN=TKT PE=1 SV=3	P29401 [227-241]	1	2111.24	15	0	1.727	0.79	0.00420108	0.0211394	70.3	40.7	6.51	0.49	76.5	67.4	70.3	40.9	40.7	40.5		High	High	High	High	High	High	High	0.001458	0.002423	3.3
FALSE	High	AESMLQQADKLGCR	[R].AESMLQQADKLGCR.[Q]	1xCarbamidomethyl [C13]; 1xTMT6plex [N-Term]; 1xlactylation [K10]		0.00115336	0.000774383	1	1	1	P13797	Plastin-3 OS=Homo sapiens OX=9606 GN=PLS3 PE=1 SV=4	P13797 [337-350]	1	1907.95	14	0	1.568	0.65	0.000609055	0.0164597	34.5	22	5.93	4.77	32.8	36.9	34.5	23.1	21	22		High	High	High	High	High	High	High	0.001458	0.001778	3.33
FALSE	High	YCKNKPYPK	[R].YCKNKPYPK.[S]	1xCarbamidomethyl [C2]; 2xTMT6plex [K5; K9]; 1xTMT6plex [N-Term]; 1xlactylation [K3]		0.00370538	0.000774383	1	2	1	P27635	60S ribosomal protein L10 OS=Homo sapiens OX=9606 GN=RPL10 PE=1 SV=5	P27635 [11-19]	1	1957.12	9	0	2.521	1.33	0.00129671	0.0166882	176.2	69.9	9.57	14.39	176.2	206	174.4	86.4	69.9	66.4		High	High	High	High	High	High	High	0.001458	0.004062	1.75
FALSE	High	ADSEQPSKRPR	[R].ADSEQPSKRPR.[C]	1xTMT6plex [N-Term]; 1xlactylation [K8]		0.00413164	0.000774383	1	1	1	Q9Y3Z3	Deoxynucleoside triphosphate triphosphohydrolase SAMHD1 OS=Homo sapiens OX=9606 GN=SAMHD1 PE=1 SV=2	Q9Y3Z3 [4-14]	1	1571.83	11	0	1.158	0.21	0.0529699	0.0718118	60.7	52.4	12.62	11.32	60.7	74.3	59.6	53.4	43.2	52.4		High	High	High	High	High	High	High	0.001458	0.004436	2.66
FALSE	High	ADIPVKSSPQAAVPYKK	[K].ADIPVKSSPQAAVPYKK.[D]	2xTMT6plex [K16; K17]; 1xTMT6plex [N-Term]; 1xlactylation [K6]		0.00134987	0.000774383	1	1	2	Q9H2P0	Activity-dependent neuroprotector homeobox protein OS=Homo sapiens OX=9606 GN=ADNP PE=1 SV=1	Q9H2P0 [601-617]	2	2558.52	17	0															No Quan Values	High	High	High	High	High	High	High	0.003379	0.007666	2.63
FALSE	High	ACKEAAYHPEVAPDVR	[R].ACKEAAYHPEVAPDVR.[L]	1xCarbamidomethyl [C2]; 1xTMT6plex [N-Term]; 1xlactylation [K3]		0.00138197	0.000774383	1	1	1	Q9Y490	Talin-1 OS=Homo sapiens OX=9606 GN=TLN1 PE=1 SV=3	Q9Y490 [2218-2233]	1	2114.05	16	0	1.524	0.61	0.0273613	0.0464362	51.5	33.8	10.16	17.36	43.4	51.5	52.5	33.9	24.6	33.8		High	High	High	High	High	High	High	0.001458	0.002033	2.52
FALSE	High	AASSSKAPK	[K].AASSSKAPK.[N]	1xTMT6plex [K9]; 1xTMT6plex [N-Term]; 1xlactylation [K6]		0.00153563	0.000774383	1	1	1	P20810	Calpastatin OS=Homo sapiens OX=9606 GN=CAST PE=1 SV=4	P20810 [679-687]	1	1376.81	9	0	1.317	0.4	0.105343	0.123063	50.7	38.5	18.89	4.43	50.7	63.3	43.7	37.2	38.5	40.6		High	High	High	High	High	High	High	0.001458	0.002178	2.17
FALSE	High	YGDGPRPPKMAR	[R].YGDGPRPPKMAR.[Y]	1xTMT6plex [N-Term]; 1xlactylation [K9]		0.0010681	0.000774383	1	1	1	Q08211	ATP-dependent RNA helicase A OS=Homo sapiens OX=9606 GN=DHX9 PE=1 SV=4	Q08211 [1155-1166]	1	1645.87	12	0	1.455	0.54	0.0708883	0.0895405	116.7	80.2	6.62	17.42	116.7	123.9	108.5	103.2	75	80.2		High	High	High	High	High	High	High	0.001458	0.001669	2.95
FALSE	High	AASGEAKPKAK	[K].AASGEAKPKAK.[K]	2xTMT6plex [K7; K9]; 1xTMT6plex [N-Term]; 1xlactylation [K11]		0.0037628	0.000774383	2	2	1	P16401; P10412	Histone H1.5 OS=Homo sapiens OX=9606 GN=H1-5 PE=1 SV=3 Histone H1.4 OS=Homo sapiens OX=9606 GN=H1-4 PE=1 SV=2	P16401 [114-124]; P10412 [111-121]	1	1817.11	11	0	2.086	1.06	0.00182062	0.0172237	230.3	110.4	11.37	13.81	230.3	276.9	227.2	127.1	96.4	110.4	Shared	High	High	High	High	High	High	High	0.001458	0.004117	2.24
FALSE	High	AAQEEYVKR	[K].AAQEEYVKR.[A]	1xTMT6plex [N-Term]; 1xlactylation [K8]		0.00163439	0.000774383	1	1	1	P04075	Fructose-bisphosphate aldolase A OS=Homo sapiens OX=9606 GN=ALDOA PE=1 SV=2	P04075 [323-331]	1	1394.75	9	0	1.602	0.68	0.00247809	0.01833	86.5	54	5.14	8.62	82.2	91.1	86.5	55.2	46.9	54		High	High	High	High	High	High	High	0.001458	0.00227	3.06
FALSE	High	AAPGAEFAPNKR	[R].AAPGAEFAPNKR.[R]	1xTMT6plex [N-Term]; 1xlactylation [K11]		0.00194354	0.000774383	1	1	2	Q15233	Non-POU domain-containing octamer-binding protein OS=Homo sapiens OX=9606 GN=NONO PE=1 SV=4	Q15233 [457-468]	1	1529.83	12	0	1.461	0.55	0.0776194	0.0962348	50.4	34.5	4.67	20.07	49.2	53.8	50.4	43.6	34.5	29.4		High	High	High	High	High	High	High	0.001458	0.00254	3.22
FALSE	High	AAPAPKAQK	[K].AAPAPKAQK.[G]	1xTMT6plex [K9]; 1xTMT6plex [N-Term]; 1xlactylation [K6]		0.00285445	0.000774383	1	1	1	P50914	60S ribosomal protein L14 OS=Homo sapiens OX=9606 GN=RPL14 PE=1 SV=4	P50914 [188-196]	1	1411.87	9	0	1.421	0.51	0.0353752	0.054858	68.5	48.2	3.27	13.99	68.5	68.9	64.9	48.2	38	49.6		High	High	High	High	High	High	High	0.001458	0.003328	2.75
FALSE	High	AALTQAKSQR	[K].AALTQAKSQR.[T]	1xTMT6plex [N-Term]; 1xlactylation [K7]		0.00126843	0.000774383	1	1	1	Q96I25	Splicing factor 45 OS=Homo sapiens OX=9606 GN=RBM17 PE=1 SV=1	Q96I25 [35-44]	1	1374.79	10	0	1.205	0.27	0.0849804	0.103329	55.2	45.8	9.28	2.74	48.5	58.3	55.2	46.9	44.4	45.8		High	High	High	High	High	High	High	0.001458	0.001914	2.75
FALSE	High	YKNIGAK	[K].YKNIGAK.[L]	1xTMT6plex [K7]; 1xTMT6plex [N-Term]; 1xlactylation [K2]		0.00328445	0.000774383	1	1	1	P10809	60 kDa heat shock protein, mitochondrial OS=Homo sapiens OX=9606 GN=HSPD1 PE=1 SV=2	P10809 [90-96]	1	1323.8	7	0	2.479	1.31	0.0131423	0.0320312	150.7	60.8	5.1	20.82	150.7	164.2	150.3	81.2	55.2	60.8		High	High	High	High	High	High	High	0.001458	0.003701	2.75
FALSE	High	AAHAAKTVK	[K].AAHAAKTVK.[H]	1xTMT6plex [K9]; 1xTMT6plex [N-Term]; 1xlactylation [K6]		0.00151085	0.000774383	1	3	1	Q8TBX8	Phosphatidylinositol 5-phosphate 4-kinase type-2 gamma OS=Homo sapiens OX=9606 GN=PIP4K2C PE=1 SV=3	Q8TBX8 [385-393]	1	1426.88	9	0	1.031	0.04	0.346649	0.364271	46	44.6	7.04	22.36	46	49.6	43.1	29.4	44.6	44.9		High	High	High	High	High	High	High	0.001458	0.002157	2.8
FALSE	High	AACAEKLK	[KR].AACAEKLK.[R]	1xCarbamidomethyl [C3]; 1xTMT6plex [K8]; 1xTMT6plex [N-Term]; 1xlactylation [K6]		0.00362131	0.000774383	1	2	1	Q9Y520	Protein PRRC2C OS=Homo sapiens OX=9606 GN=PRRC2C PE=1 SV=4	Q9Y520 [479-486]	1	1420.82	8	0	1.849	0.89	0.000952374	0.0166882	96.5	52.2	7.48	4.12	88	102.2	96.5	52.2	49.2	53.3		High	High	High	High	High	High	High	0.001458	0.00399	2.71
FALSE	High	AAATSAKK	[K].AAATSAKK.[V]	1xTMT6plex [K8]; 1xTMT6plex [N-Term]; 1xlactylation [K7]		0.00348658	0.000774383	1	1	1	P19338	Nucleolin OS=Homo sapiens OX=9606 GN=NCL PE=1 SV=3	P19338 [56-63]	1	1277.78	8	0	0.855	-0.23	0.220978	0.238782	146.1	170.9	9.72	6.15	146.1	170.4	143.3	177.8	157.4	170.9		High	High	High	High	High	High	High	0.001458	0.003871	3.54
FALSE	High	YQAAVSKQSSSTNYTNELK	[K].YQAAVSKQSSSTNYTNELK.[A]	1xTMT6plex [K19]; 1xTMT6plex [N-Term]; 1xlactylation [K7]		0.00159509	0.000774383	1	1	1	Q9UHB6	LIM domain and actin-binding protein 1 OS=Homo sapiens OX=9606 GN=LIMA1 PE=1 SV=1	Q9UHB6 [274-292]	1	2649.38	19	0	1.37	0.45	0.0995378	0.117139	16.3	11.9	16.96	5.24	16.3	17.7	12.6	10.9	11.9	12		High	High	High	High	High	High	High	0.001458	0.002234	2.55
FALSE	High	AAAKSAALQVTK	[K].AAAKSAALQVTK.[Q]	1xTMT6plex [K12]; 1xTMT6plex [N-Term]; 1xlactylation [K4]		0.00104793	0.000774383	1	1	1	Q92733	Proline-rich protein PRCC OS=Homo sapiens OX=9606 GN=PRCC PE=1 SV=1	Q92733 [247-258]	1	1689.03	12	0	1.237	0.31	0.017693	0.0358141	96.7	78.2	9.5	5.6	93.5	111.4	96.7	78.2	71.2	78.9		High	High	High	High	High	High	High	0.001458	0.001641	3.59
FALSE	High	AKFENLCK	[K].AKFENLCK.[LF]	1xCarbamidomethyl [C7]; 1xTMT6plex [K8]; 1xTMT6plex [N-Term]; 1xlactylation [K2]		0.00452673	0.000774383	1	2	1	P08238	Heat shock protein HSP 90-beta OS=Homo sapiens OX=9606 GN=HSP90AB1 PE=1 SV=4	P08238 [558-565]	1	1539.86	8	0	2.575	1.36	0.0002245	0.0157094	90.4	35.1	7.78	9.57	86.1	100.1	90.4	38.3	35.1	31.6		High	High	High	High	High	High	High	0.001458	0.004787	2.7
FALSE	High	AKKPAAAGVK	[K].AKKPAAAGVK.[K]	2xTMT6plex [K3; K10]; 1xTMT6plex [N-Term]; 1xlactylation [K2]		0.00321271	0.000774383	1	1	1	P16401	Histone H1.5 OS=Homo sapiens OX=9606 GN=H1-5 PE=1 SV=3	P16401 [159-168]	1	1700.1	10	0	1.189	0.25	0.0952372	0.113138	208.6	175.4	6.6	14.3	190.7	217.3	208.6	175.4	136.3	177.9		High	High	High	High	High	High	High	0.001458	0.003635	3.4
FALSE	High	AKKPAAATVTK	[K].AKKPAAATVTK.[K]	2xTMT6plex [K3; K11]; 1xTMT6plex [N-Term]; 1xlactylation [K2]		0.0016067	0.000774383	1	1	1	P16403	Histone H1.2 OS=Homo sapiens OX=9606 GN=H1-2 PE=1 SV=2	P16403 [158-168]	1	1845.18	11	0	1.204	0.27	0.014489	0.0331463	113.9	94.6	6.88	4.75	113.9	125	109.5	97.8	89	94.6		High	High	High	High	High	High	High	0.001458	0.002245	3.3
FALSE	High	AKKPAGATPK	[K].AKKPAGATPK.[K]	2xTMT6plex [K3; K10]; 1xTMT6plex [N-Term]; 1xlactylation [K2]		0.00247664	0.000774383	1	1	1	P16401	Histone H1.5 OS=Homo sapiens OX=9606 GN=H1-5 PE=1 SV=3	P16401 [131-140]	1	1728.1	10	0															No Quan Values	High	High	High	High	High	High	High	0.001458	0.002999	3.41
FALSE	High	ATKSPAKPK	[K].ATKSPAKPK.[A]	2xTMT6plex [K7; K9]; 1xTMT6plex [N-Term]; 1xlactylation [K3]		0.00371963	0.000774383	1	1	1	P16401	Histone H1.5 OS=Homo sapiens OX=9606 GN=H1-5 PE=1 SV=3	P16401 [186-194]	1	1687.07	9	0	1.185	0.24	0.0505411	0.0699769	125.1	105.6	8.41	1.76	125.1	141.6	121.1	105	105.6	108.5		High	High	High	High	High	High	High	0.001458	0.004076	2.35
FALSE	High	ATGQKAAPAPK	[K].ATGQKAAPAPK.[A]	1xTMT6plex [K11]; 1xTMT6plex [N-Term]; 1xlactylation [K5]		0.00225863	0.000774383	1	1	1	P50914	60S ribosomal protein L14 OS=Homo sapiens OX=9606 GN=RPL14 PE=1 SV=4	P50914 [183-193]	1	1569.94	11	0															No Quan Values	High	High	High	High	High	High	High	0.001458	0.002814	2.41
FALSE	High	ATCTTKVK	[R].ATCTTKVK.[A]	1xCarbamidomethyl [C3]; 1xTMT6plex [K8]; 1xTMT6plex [N-Term]; 1xlactylation [K6]		0.00105394	0.000774383	1	1	1	Q86VP6	Cullin-associated NEDD8-dissociated protein 1 OS=Homo sapiens OX=9606 GN=CAND1 PE=1 SV=2	Q86VP6 [1151-1158]	1	1438.83	8	0	2.083	1.06	0.00189353	0.0172237	82.5	39.6	7.48	1.78	82.5	93.2	81.7	39.6	38.8	40.2		High	High	High	High	High	High	High	0.001458	0.001649	2.91
FALSE	High	VNKDDIQK	[K].VNKDDIQK.[M]	1xTMT6plex [K8]; 1xTMT6plex [N-Term]; 1xlactylation [K3]		0.00208207	0.000774383	1	1	1	P35579	Myosin-9 OS=Homo sapiens OX=9606 GN=MYH9 PE=1 SV=4	P35579 [67-74]	1	1489.86	8	0	1.778	0.83	0.0153673	0.0341075	87.3	49.1	15.62	21.5	87.3	110	82.8	55.7	35.9	49.1		High	High	High	High	High	High	High	0.001458	0.002661	2.5
FALSE	High	ASAISIKLGSSKPK	[K].ASAISIKLGSSKPK.[E]	2xTMT6plex [K12; K14]; 1xTMT6plex [N-Term]; 1xlactylation [K7]		0.00130809	0.000774383	1	1	1	Q8WW12	PEST proteolytic signal-containing nuclear protein OS=Homo sapiens OX=9606 GN=PCNP PE=1 SV=2	Q8WW12 [83-96]	1	2146.34	14	0	1.649	0.72	0.00070159	0.0166882	85.6	51.9	5.74	3.96	77.8	86.5	85.6	54.9	50.9	51.9		High	High	High	High	High	High	High	0.001458	0.001955	3
FALSE	High	APVTKVAASIGNAQK	[K].APVTKVAASIGNAQK.[L]	1xTMT6plex [K15]; 1xTMT6plex [N-Term]; 1xlactylation [K5]		0.00167546	0.000774383	1	1	1	O00151	PDZ and LIM domain protein 1 OS=Homo sapiens OX=9606 GN=PDLIM1 PE=1 SV=4	O00151 [242-256]	1	1985.18	15	0	1.324	0.4	0.0238583	0.0423337	45.8	34.6	11.37	11.39	44.1	54.3	45.8	34.6	38.7	30.8		High	High	High	High	High	High	High	0.001458	0.002304	3.61
FALSE	High	VQVEYKGETK	[K].VQVEYKGETK.[TS]	1xTMT6plex [K10]; 1xTMT6plex [N-Term]; 1xlactylation [K6]		0.00205187	0.000774383	1	2	2	P11142	Heat shock cognate 71 kDa protein OS=Homo sapiens OX=9606 GN=HSPA8 PE=1 SV=1	P11142 [103-112]	1	1710.97	10	0	2.926	1.55	0.00201013	0.0172789	67.6	23.1	11.53	18.19	67.6	79	63.4	23.1	17.6	25.4		High	High	High	High	High	High	High	0.003379	0.005933	2.65
FALSE	High	APAQKAPAPK	[K].APAQKAPAPK.[A]	1xTMT6plex [K10]; 1xTMT6plex [N-Term]; 1xlactylation [K5]		0.00180556	0.000774383	1	1	2	P50914	60S ribosomal protein L14 OS=Homo sapiens OX=9606 GN=RPL14 PE=1 SV=4	P50914 [200-209]	1	1508.92	10	0	1.354	0.44	0.0713631	0.0900108	88.8	65.6	6.77	17.26	87.9	99.1	88.8	80.5	57.4	65.6		High	High	High	High	High	High	High	0.001458	0.002421	2.57
FALSE	High	AMTKDNNLLGK	[R].AMTKDNNLLGK.[F]	1xTMT6plex [K11]; 1xTMT6plex [N-Term]; 1xlactylation [K4]		0.001949	0.000774383	1	2	2	P11142	Heat shock cognate 71 kDa protein OS=Homo sapiens OX=9606 GN=HSPA8 PE=1 SV=1	P11142 [448-458]	1	1734.98	11	0	1.854	0.89	0.0059824	0.0235674	97.5	52.6	17.89	10.35	97.5	129.2	94.7	55.9	45.5	52.6		High	High	High	High	High	High	High	0.001458	0.002545	2.72
FALSE	High	VSLTKTAK	[K].VSLTKTAK.[K]	1xTMT6plex [K8]; 1xTMT6plex [N-Term]; 1xlactylation [K5]		0.0016924	0.000774383	1	1	1	Q9UKD2	mRNA turnover protein 4 homolog OS=Homo sapiens OX=9606 GN=MRTO4 PE=1 SV=2	Q9UKD2 [10-17]	1	1377.87	8	0	1.51	0.59	0.00133105	0.0166882	134.5	89.1	6.76	6.77	134.5	150	133	96.4	89.1	84.3		High	High	High	High	High	High	High	0.001458	0.00232	3.28
FALSE	High	ALTQTGGPHVKAR	[R].ALTQTGGPHVKAR.[V]	1xTMT6plex [N-Term]; 1xlactylation [K11]		0.00225166	0.000774383	1	1	1	P21333	Filamin-A OS=Homo sapiens OX=9606 GN=FLNA PE=1 SV=4	P21333 [1284-1296]	1	1636.93	13	0															No Quan Values	High	High	High	High	High	High	High	0.001458	0.002803	3.03
FALSE	High	VSSKCGSK	[K].VSSKCGSK.[A]	1xCarbamidomethyl [C5]; 1xTMT6plex [K8]; 1xTMT6plex [N-Term]; 1xlactylation [K4]		0.00358019	0.000774383	1	1	1	P27816	Microtubule-associated protein 4 OS=Homo sapiens OX=9606 GN=MAP4 PE=1 SV=3	P27816 [1035-1042]	1	1382.77	8	0	1.628	0.7	0.00159149	0.0169512	103.2	63.4	7.88	7.07	92.5	108.1	103.2	66.8	58	63.4		High	High	High	High	High	High	High	0.001458	0.003954	2.52
FALSE	High	TTLQKMGK	[K].TTLQKMGK.[K]	1xTMT6plex [K8]; 1xTMT6plex [N-Term]; 1xlactylation [K5]		0.00202239	0.000774383	1	1	2	Q13185	Chromobox protein homolog 3 OS=Homo sapiens OX=9606 GN=CBX3 PE=1 SV=4	Q13185 [6-13]	1	1436.85	8	0	1.805	0.85	0.0132522	0.032096	384.1	212.8	8.77	16.48	384.1	429.7	362.3	274.5	212.8	205.1		High	High	High	High	High	High	High	0.001458	0.002607	3.69
FALSE	High	ALSKASPNTR	[K].ALSKASPNTR.[S]	1xTMT6plex [N-Term]; 1xlactylation [K4]		0.00227267	0.000774383	1	1	1	Q14980	Nuclear mitotic apparatus protein 1 OS=Homo sapiens OX=9606 GN=NUMA1 PE=1 SV=2	Q14980 [2072-2081]	1	1345.76	10	0	1.28	0.36	0.0756215	0.0944328	76.4	59.7	10.31	3.56	80.2	76.4	65.5	63.4	59.6	59.7		High	High	High	High	High	High	High	0.001458	0.002821	3.08
FALSE	High	VTIMPKDIQLAR	[R].VTIMPKDIQLAR.[R]	1xTMT6plex [N-Term]; 1xlactylation [K6]		0.00131902	0.000774383	2	5	1	P84243; P68431	Histone H3.3 OS=Homo sapiens OX=9606 GN=H3-3A PE=1 SV=2 Histone H3.1 OS=Homo sapiens OX=9606 GN=H3C1 PE=1 SV=2	P84243 [118-129]; P68431 [118-129]	1	1685.98	12	0	1.992	0.99	0.0660792	0.0844987	47	23.6	24.77	17.03	30.5	50.1	47	30.6	22.6	23.6	Shared	High	High	High	High	High	High	High	0.001458	0.001966	2.76
FALSE	High	ALCTGEKGFGYK	[R].ALCTGEKGFGYK.[G]	1xCarbamidomethyl [C3]; 1xTMT6plex [K12]; 1xTMT6plex [N-Term]; 1xlactylation [K7]		0.00289478	0.000774383	1	1	1	P30405	Peptidyl-prolyl cis-trans isomerase F, mitochondrial OS=Homo sapiens OX=9606 GN=PPIF PE=1 SV=1	P30405 [80-91]	1	1860.99	12	0	1.678	0.75	0.00255981	0.01833	107.2	63.9	8.84	10.35	100.7	119.7	107.2	69.7	56.6	63.9		High	High	High	High	High	High	High	0.001458	0.003356	3
FALSE	High	ALAPEYAKAAGK	[K].ALAPEYAKAAGK.[L]	1xTMT6plex [K12]; 1xTMT6plex [N-Term]; 1xlactylation [K8]		0.00188004	0.000774383	1	1	1	P07237	Protein disulfide-isomerase OS=Homo sapiens OX=9606 GN=P4HB PE=1 SV=3	P07237 [58-69]	1	1720	12	0	2.76	1.46	0.0485866	0.0681843	34.5	12.5	5.65	39.65	33.6	37.4	34.5	21.2	10.2	12.5		High	High	High	High	High	High	High	0.001458	0.002484	2.48
FALSE	High	VTSAHKGPDETLR	[R].VTSAHKGPDETLR.[I]	1xTMT6plex [N-Term]; 1xlactylation [K6]		0.00271024	0.000774383	1	1	1	P22234	Bifunctional phosphoribosylaminoimidazole carboxylase/phosphoribosylaminoimidazole succinocarboxamide synthetase OS=Homo sapiens OX=9606 GN=PAICS PE=1 SV=3	P22234 [299-311]	1	1711.92	13	0															No Quan Values	High	High	High	High	High	High	High	0.001458	0.003202	2.83
FALSE	High	VTTEAKLK	[K].VTTEAKLK.[K]	1xTMT6plex [K8]; 1xTMT6plex [N-Term]; 1xlactylation [K6]		0.00171839	0.000774383	1	1	1	P35579	Myosin-9 OS=Homo sapiens OX=9606 GN=MYH9 PE=1 SV=4	P35579 [967-974]	1	1419.88	8	0	1.626	0.7	0.0213029	0.0400247	152.4	93.7	10.68	20.93	151.5	181.9	152.4	93.7	63.6	94.3		High	High	High	High	High	High	High	0.001458	0.002341	3.32
FALSE	High	AKTGAAGK	[K].AKTGAAGK.[F]	1xTMT6plex [K8]; 1xTMT6plex [N-Term]; 1xlactylation [K2]		0.00109078	0.000774383	1	1	2	P39748	Flap endonuclease 1 OS=Homo sapiens OX=9606 GN=FEN1 PE=1 SV=1	P39748 [368-375]	1	1233.76	8	0	1.143	0.19	0.275674	0.293373	124.8	109.2	9.35	8.7	111.8	134.9	124.8	123.9	109.2	105.3		High	High	High	High	High	High	High	0.001458	0.001698	2.52
FALSE	High	AKTAALEK	[R].AKTAALEK.[S]	1xTMT6plex [K8]; 1xTMT6plex [N-Term]; 1xlactylation [K2]		0.00134133	0.000774383	1	1	1	Q9BPX3	Condensin complex subunit 3 OS=Homo sapiens OX=9606 GN=NCAPG PE=1 SV=1	Q9BPX3 [994-1001]	1	1361.84	8	0	1.386	0.47	0.00975746	0.0281508	68.9	49.7	10.77	7.94	68.9	82.3	68.4	54.8	46.9	49.7		High	High	High	High	High	High	High	0.001458	0.001992	2.59
FALSE	High	VTTHPLAKDK	[K].VTTHPLAKDK.[M]	1xTMT6plex [K10]; 1xTMT6plex [N-Term]; 1xlactylation [K8]		0.00130539	0.000774383	1	1	1	Q99497	Parkinson disease protein 7 OS=Homo sapiens OX=9606 GN=PARK7 PE=1 SV=2	Q99497 [123-132]	1	1639.98	10	0	1.552	0.63	0.0067998	0.0248529	94.5	60.9	9.42	3.28	110.5	94	94.5	60.9	60.5	64.2		High	High	High	High	High	High	High	0.001458	0.001954	3.15
FALSE	High	AKPKAPPPSLTDCIGTVDSR	[K].AKPKAPPPSLTDCIGTVDSR.[A]	1xCarbamidomethyl [C13]; 1xTMT6plex [K2]; 1xTMT6plex [N-Term]; 1xlactylation [K4]		0.00147668	0.000774383	1	1	1	Q9NZZ3	Charged multivesicular body protein 5 OS=Homo sapiens OX=9606 GN=CHMP5 PE=1 SV=1	Q9NZZ3 [8-27]	1	2640.44	20	0	1.188	0.25	0.409061	0.427301	17.7	14.9	17.57	6.3	14	20	17.7	14.6	16.4	14.9		High	High	High	High	High	High	High	0.001458	0.002124	3.54
FALSE	High	AKMQASIEK	[K].AKMQASIEK.[G]	1xTMT6plex [K9]; 1xTMT6plex [N-Term]; 1xlactylation [K2]		0.001379	0.000774383	1	1	2	P06748	Nucleophosmin OS=Homo sapiens OX=9606 GN=NPM1 PE=1 SV=2	P06748 [249-257]	1	1535.89	9	0	1.688	0.76	0.00112619	0.0166882	85.6	50.7	8.46	7.61	84.8	98.3	85.6	56.4	48.8	50.7		High	High	High	High	High	High	High	0.001458	0.002028	2.91
FALSE	High	VTVTKLGQFR	[K].VTVTKLGQFR.[V]	1xTMT6plex [N-Term]; 1xlactylation [K5]		0.00285445	0.000774383	1	1	1	P18887	DNA repair protein XRCC1 OS=Homo sapiens OX=9606 GN=XRCC1 PE=1 SV=3	P18887 [165-174]	1	1449.86	10	0	1.359	0.44	0.0386266	0.0583049	57.5	42.3	13.08	15.44	57.5	67.7	52.5	47	34.4	42.3		High	High	High	High	High	High	High	0.001458	0.003322	2.55
FALSE	High	AKLAEQAER	[K].AKLAEQAER.[Y]	1xTMT6plex [N-Term]; 1xlactylation [K2]		0.00147668	0.000774383	2	4	1	P63104; P31946	14-3-3 protein zeta/delta OS=Homo sapiens OX=9606 GN=YWHAZ PE=1 SV=1 14-3-3 protein beta/alpha OS=Homo sapiens OX=9606 GN=YWHAB PE=1 SV=3	P63104 [10-18]; P31946 [12-20]	1	1316.74	9	0	1.848	0.89	0.0118367	0.0308104	123.1	66.6	19.06	8.99	109.4	157.5	123.1	70.7	66.6	59.1	Shared	High	High	High	High	High	High	High	0.001458	0.002125	3.41
FALSE	High	VTKCCTESLVNR	[R].VTKCCTESLVNR.[R]	2xCarbamidomethyl [C4; C5]; 1xTMT6plex [N-Term]; 1xlactylation [K3]		0.00421394	0.000774383	1	1	2	P02768	Albumin OS=Homo sapiens OX=9606 GN=ALB PE=1 SV=2	P02768 [497-508]	1	1767.89	12	0	1.763	0.82	0.00515627	0.0224776	127.8	72.5	10.99	11.17	108	133.9	127.8	83.3	67	72.5		High	High	High	High	High	High	High	0.001458	0.00451	2.81
FALSE	High	GFKGLVVPSGGGR	[K].GFKGLVVPSGGGR.[F]	1xTMT6plex [N-Term]; 1xlactylation [K3]		0.0020108	0.000774383	1	1	1	Q9UKX7	Nuclear pore complex protein Nup50 OS=Homo sapiens OX=9606 GN=NUP50 PE=1 SV=2	Q9UKX7 [60-72]	1	1531.88	13	0	1.513	0.6	0.0094894	0.0278345	79	52.2	9.04	1.87	79	91.3	77.8	52.8	52.2	50.9		High	High	High	High	High	High	High	0.001458	0.002598	2.69
FALSE	High	QAAKHDAAAK	[R].QAAKHDAAAK.[A]	1xTMT6plex [K10]; 1xTMT6plex [N-Term]; 1xlactylation [K4]		0.0023084	0.000774383	1	1	1	O95793	Double-stranded RNA-binding protein Staufen homolog 1 OS=Homo sapiens OX=9606 GN=STAU1 PE=1 SV=2	O95793 [146-155]	1	1540.88	10	0	1.576	0.66	0.00710746	0.0250759	33.1	21	8.86	9.96	33.1	33.8	28.6	19.6	21	23.8		High	High	High	High	High	High	High	0.001458	0.002856	2.67
FALSE	High	GFPTIYFSPANKK	[R].GFPTIYFSPANKK.[L]	1xTMT6plex [K13]; 1xTMT6plex [N-Term]; 1xlactylation [K12]		0.00456314	0.000774383	1	1	1	P30101	Protein disulfide-isomerase A3 OS=Homo sapiens OX=9606 GN=PDIA3 PE=1 SV=4	P30101 [449-461]	1	2000.13	13	0	1.72	0.78	0.0170482	0.0353812	20.3	11.8	16.91	21.37	20.3	25	18	12.3	8.1	11.8		High	High	High	High	High	High	High	0.001458	0.004825	2.03
FALSE	High	TKVEHGGSSGSK	[K].TKVEHGGSSGSK.[Q]	1xTMT6plex [K12]; 1xTMT6plex [N-Term]; 1xlactylation [K2]		0.00246858	0.000774383	1	1	1	P29084	Transcription initiation factor IIE subunit beta OS=Homo sapiens OX=9606 GN=GTF2E2 PE=1 SV=1	P29084 [41-52]	1	1703.93	12	0	0.853	-0.23	0.885957	0.892561	19.8	23.2	13.23	29	23.1	19.8	17.8	13.4	23.2	23.8		High	High	High	High	High	High	High	0.001458	0.00299	2.29
FALSE	High	GSSYSSIPKFSSDASK	[R].GSSYSSIPKFSSDASK.[V]	1xTMT6plex [K16]; 1xTMT6plex [N-Term]; 1xlactylation [K9]		0.00178188	0.000774383	1	1	2	Q14315	Filamin-C OS=Homo sapiens OX=9606 GN=FLNC PE=1 SV=3	Q14315 [2622-2637]	1	2178.13	16	0	1.546	0.63	0.00218945	0.0177548	67.1	43.4	5.16	1.58	66.3	72.8	67.1	44.6	43.4	43.4		High	High	High	High	High	High	High	0.001458	0.002399	2.87
FALSE	High	GSSSKSSSR	[R].GSSSKSSSR.[Q]	1xTMT6plex [N-Term]; 1xlactylation [K5]		0.00170965	0.000774383	1	1	1	Q08945	FACT complex subunit SSRP1 OS=Homo sapiens OX=9606 GN=SSRP1 PE=1 SV=1	Q08945 [646-654]	1	1183.61	9	0	0.817	-0.29	0.127264	0.143981	49.9	61.1	11.3	11.48	48.9	59.7	49.9	56.8	61.1	70.9		High	High	High	High	High	High	High	0.001458	0.002335	2.89
FALSE	High	GSSNSYAIKK	[K].GSSNSYAIKK.[K]	1xTMT6plex [K10]; 1xTMT6plex [N-Term]; 1xlactylation [K9]		0.00178657	0.000774383	1	1	1	P46782	40S ribosomal protein S5 OS=Homo sapiens OX=9606 GN=RPS5 PE=1 SV=4	P46782 [183-192]	1	1584.9	10	0															No Quan Values	High	High	High	High	High	High	High	0.001458	0.002404	2.03
FALSE	High	TIAPALVSKK	[K].TIAPALVSKK.[L]	1xTMT6plex [K10]; 1xTMT6plex [N-Term]; 1xlactylation [K9]		0.00185966	0.000774383	1	1	1	P06733	Alpha-enolase OS=Homo sapiens OX=9606 GN=ENO1 PE=1 SV=2	P06733 [72-81]	1	1558	10	0	1.8	0.85	0.00569341	0.0234359	108.7	60.4	14.82	6.69	105.6	137.1	108.7	60.4	54	61.1		High	High	High	High	High	High	High	0.001458	0.002466	3.98
FALSE	High	GRPCKIVEMSTSK	[K].GRPCKIVEMSTSK.[T]	1xCarbamidomethyl [C4]; 1xTMT6plex [K13]; 1xTMT6plex [N-Term]; 1xlactylation [K5]		0.00269182	0.000774383	1	2	1	P63241	Eukaryotic translation initiation factor 5A-1 OS=Homo sapiens OX=9606 GN=EIF5A PE=1 SV=2	P63241 [35-47]	1	2023.11	13	0															No Quan Values	High	High	High	High	High	High	High	0.001458	0.003182	3.41
FALSE	High	GQLQKLASER	[R].GQLQKLASER.[N]	1xTMT6plex [N-Term]; 1xlactylation [K5]		0.00131627	0.000774383	1	1	1	P42166	Lamina-associated polypeptide 2, isoform alpha OS=Homo sapiens OX=9606 GN=TMPO PE=1 SV=2	P42166 [265-274]	1	1430.82	10	0	1.461	0.55	0.00726969	0.0254947	76.4	52.3	6.62	9.94	71.2	81.3	76.4	52.3	45.9	56		High	High	High	High	High	High	High	0.001458	0.001965	2
FALSE	High	GQKVGEFSGANK	[K].GQKVGEFSGANK.[E]	1xTMT6plex [K12]; 1xTMT6plex [N-Term]; 1xlactylation [K3]		0.00169668	0.000774383	1	1	1	P10599	Thioredoxin OS=Homo sapiens OX=9606 GN=TXN PE=1 SV=3	P10599 [83-94]	1	1751.97	12	0	1.471	0.56	0.00506476	0.0223859	130.8	88.9	6.45	8.79	121.7	138.5	130.8	97.6	81.9	88.9		High	High	High	High	High	High	High	0.001458	0.002324	2.7
FALSE	High	TLLIKTVETR	[R].TLLIKTVETR.[D]	1xTMT6plex [N-Term]; 1xlactylation [K5]		0.00298855	0.000774383	1	1	2	P08670	Vimentin OS=Homo sapiens OX=9606 GN=VIM PE=1 SV=4	P08670 [441-450]	1	1474.9	10	0	1.603	0.68	0.0170743	0.0353812	67.5	42.1	8.4	13.65	58.7	67.5	68.7	50.3	38.7	42.1		High	High	High	High	High	High	High	0.004806	0.01811	2.64
FALSE	High	GLVGEIIKR	[R].GLVGEIIKR.[F]	1xTMT6plex [N-Term]; 1xlactylation [K8]		0.00223096	0.000774383	1	2	1	P22392	Nucleoside diphosphate kinase B OS=Homo sapiens OX=9606 GN=NME2 PE=1 SV=1	P22392 [19-27]	1	1285.8	9	0	1.835	0.88	0.0132637	0.032096	73.4	40	5.86	16.17	73.4	79.4	70.9	45.1	32.5	40		High	High	High	High	High	High	High	0.001458	0.002788	2.64
FALSE	High	GIPYTLNGKK	[K].GIPYTLNGKK.[V]	1xTMT6plex [K10]; 1xTMT6plex [N-Term]; 1xlactylation [K9]		0.00217068	0.000774383	1	1	1	Q86V21	Acetoacetyl-CoA synthetase OS=Homo sapiens OX=9606 GN=AACS PE=1 SV=1	Q86V21 [625-634]	1	1620.97	10	0	1.562	0.64	0.0112356	0.0299106	104.8	67.1	4.41	10.92	101.4	110.6	104.8	67.1	62.7	77.4		High	High	High	High	High	High	High	0.001458	0.002734	2.87
FALSE	High	TNEKVELQELNDR	[R].TNEKVELQELNDR.[F]	1xTMT6plex [N-Term]; 1xlactylation [K4]		0.00157232	0.000774383	1	2	2	P08670	Vimentin OS=Homo sapiens OX=9606 GN=VIM PE=1 SV=4	P08670 [101-113]	1	1888.98	13	0	2.465	1.3	0.000766619	0.0166882	73.2	29.7	10.89	11.52	62.1	76.9	73.2	33.8	29.7	26.9		High	High	High	High	High	High	High	0.001458	0.002211	2.81
FALSE	High	GLGKGGAKR	[K].GLGKGGAKR.[H]	1xTMT6plex [K8]; 1xTMT6plex [N-Term]; 1xlactylation [K4]		0.00221057	0.000774383	1	1	3	P62805	Histone H4 OS=Homo sapiens OX=9606 GN=H4C1 PE=1 SV=2	P62805 [10-18]	2	1373.86	9	0	3.891	1.96	0.000180792	0.0157094	231.5	59.5	11.57	7.2	231.5	277.5	225.8	66.2	59.5	57.9		High	High	High	High	High	High	High	0.004806	0.02093	2.27
FALSE	High	GLGKGGAK	[K].GLGKGGAK.[CR]	1xTMT6plex [K8]; 1xTMT6plex [N-Term]; 1xlactylation [K4]		0.00443719	0.000774383	1	2	2	P62805	Histone H4 OS=Homo sapiens OX=9606 GN=H4C1 PE=1 SV=2	P62805 [10-17]	1	1217.76	8	0	1.426	0.51	0.00478852	0.0218603	258.3	181.1	9.79	9.22	258.3	302.1	254.1	181.1	156.6	187		High	High	High	High	High	High	High	0.001458	0.004709	3.2
FALSE	High	GKVQFQGK	[K].GKVQFQGK.[K]	1xTMT6plex [K8]; 1xTMT6plex [N-Term]; 1xlactylation [K2]		0.00242109	0.000774383	1	1	1	P05455	Lupus La protein OS=Homo sapiens OX=9606 GN=SSB PE=1 SV=2	P05455 [353-360]	1	1421.85	8	0	0.999	0	0.304356	0.321559	142.2	142.3	11.91	8.69	142.2	173.2	141.4	146.3	123.9	142.3		High	High	High	High	High	High	High	0.001458	0.002953	3.3
FALSE	High	GKVGRPTASK	[K].GKVGRPTASK.[A]	1xTMT6plex [K10]; 1xTMT6plex [N-Term]; 1xlactylation [K2]		0.00369119	0.000774383	1	1	1	Q9H1E3	Nuclear ubiquitous casein and cyclin-dependent kinase substrate 1 OS=Homo sapiens OX=9606 GN=NUCKS1 PE=1 SV=1	Q9H1E3 [187-196]	1	1530.94	10	0	1.118	0.16	0.0439921	0.0634599	136	121.7	7.33	3.25	134.6	153.2	136	123.2	115.8	121.7		High	High	High	High	High	High	High	0.001458	0.004052	2.43
FALSE	High	TPKGPSSVEDIK	[K].TPKGPSSVEDIK.[A]	1xTMT6plex [K12]; 1xTMT6plex [N-Term]; 1xlactylation [K3]		0.00302076	0.000774383	1	1	1	P06748	Nucleophosmin OS=Homo sapiens OX=9606 GN=NPM1 PE=1 SV=2	P06748 [237-248]	1	1788.02	12	0	1.497	0.58	0.00595444	0.0235674	50.6	33.8	5.63	9.13	50.6	55	49.5	39.2	33.4	33.8		High	High	High	High	High	High	High	0.001458	0.003472	3.27
FALSE	High	TKTPGPGAQSALR	[R].TKTPGPGAQSALR.[A]	1xTMT6plex [N-Term]; 1xlactylation [K2]		0.00175417	0.000774383	1	1	1	P62263	40S ribosomal protein S14 OS=Homo sapiens OX=9606 GN=RPS14 PE=1 SV=3	P62263 [105-117]	1	1584.89	13	0	1.859	0.89	0.0380915	0.0578451	71	38.2	7.9	24.38	70.7	81	71	53.4	34	38.2		High	High	High	High	High	High	High	0.001458	0.002376	3.44
FALSE	High	TKSQGGEPTYNVAVGR	[R].TKSQGGEPTYNVAVGR.[A]	1xTMT6plex [N-Term]; 1xlactylation [K2]		0.00411541	0.000774383	1	1	1	P35080	Profilin-2 OS=Homo sapiens OX=9606 GN=PFN2 PE=1 SV=3	P35080 [90-105]	1	1965.02	16	0															No Quan Values	High	High	High	High	High	High	High	0.001458	0.004419	2.76
FALSE	High	GYISPYFINTSKGQK	[R].GYISPYFINTSKGQK.[C]	1xTMT6plex [K15]; 1xTMT6plex [N-Term]; 1xlactylation [K12]		0.00254257	0.000774383	1	1	1	P10809	60 kDa heat shock protein, mitochondrial OS=Homo sapiens OX=9606 GN=HSPD1 PE=1 SV=2	P10809 [222-236]	1	2233.23	15	0	1.957	0.97	0.00304083	0.0189746	50.3	25.7	7.25	12.85	50.3	56.2	49.2	25.7	21	27		High	High	High	High	High	High	High	0.001458	0.003055	3.64
FALSE	High	HALKGAGTNEK	[K].HALKGAGTNEK.[V]	1xTMT6plex [K11]; 1xTMT6plex [N-Term]; 1xlactylation [K4]		0.00436705	0.000774383	1	1	1	P08758	Annexin A5 OS=Homo sapiens OX=9606 GN=ANXA5 PE=1 SV=2	P08758 [98-108]	1	1655.95	11	0	1.458	0.54	0.00228628	0.0178669	122.6	84.1	7.83	5.33	122.6	137.2	118.4	84.1	86	77.6		High	High	High	High	High	High	High	0.001458	0.004647	3.03
FALSE	High	KALAAGGYDVEK	[K].KALAAGGYDVEK.[N]	1xTMT6plex [K12]; 1xTMT6plex [N-Term]; 1xlactylation [K1]		0.00445493	0.000774383	1	1	2	P16401	Histone H1.5 OS=Homo sapiens OX=9606 GN=H1-5 PE=1 SV=3	P16401 [67-78]	1	1751.99	12	0	2.526	1.34	0.00480255	0.0218603	77.8	30.8	9.83	18.57	68.5	83.4	77.8	39.3	27.6	30.8		High	High	High	High	High	High	High	0.001458	0.00473	2.4
FALSE	High	KAEGGGGGGRPGAPAAGDGKTEQK	[K].KAEGGGGGGRPGAPAAGDGKTEQK.[G]	2xTMT6plex [K20; K24]; 1xTMT6plex [N-Term]; 1xlactylation [K1]		0.00184463	0.000774383	1	1	1	Q00839	Heterogeneous nuclear ribonucleoprotein U OS=Homo sapiens OX=9606 GN=HNRNPU PE=1 SV=6	Q00839 [215-238]	2	2912.58	24	0	1.787	0.84	0.0116887	0.03079	49.5	27.7	15.34	7.93	49.5	53.7	39.5	28	24.2	27.7		High	High	High	High	High	High	High	0.001458	0.002454	2.29
FALSE	High	KAEGGGGGGRPGAPAAGDGK	[K].KAEGGGGGGRPGAPAAGDGK.[T]	1xTMT6plex [K20]; 1xTMT6plex [N-Term]; 1xlactylation [K1]		0.00134701	0.000774383	1	1	1	Q00839	Heterogeneous nuclear ribonucleoprotein U OS=Homo sapiens OX=9606 GN=HNRNPU PE=1 SV=6	Q00839 [215-234]	1	2197.17	20	0	1.016	0.02	0.653481	0.669094	44.7	44	11.81	8.33	44.7	53.2	42.8	49.1	44	41.8		High	High	High	High	High	High	High	0.001458	0.001997	2.49
FALSE	High	KAEGAQNQGK	[K].KAEGAQNQGK.[K]	1xTMT6plex [K10]; 1xTMT6plex [N-Term]; 1xlactylation [K1]		0.00120884	0.000774383	1	1	2	Q9P2E9	Ribosome-binding protein 1 OS=Homo sapiens OX=9606 GN=RRBP1 PE=1 SV=5	Q9P2E9 [261-270]; [311-320]; [331-340]; [341-350]; [351-360]; [361-370]; [371-380]; [381-390]; [401-410]; [411-420]; [421-430]; [431-440]; [441-450]; [451-460]; [461-470]; [481-490]; [491-500]	1	1560.87	10	0	1.637	0.71	0.00120677	0.0166882	98.9	60.4	7.21	4.61	98.9	103.9	90	60.4	55.9	60.8		High	High	High	High	High	High	High	0.001458	0.001846	3.17
FALSE	High	THKNPALK	[K].THKNPALK.[A]	1xTMT6plex [K8]; 1xTMT6plex [N-Term]; 1xlactylation [K3]		0.00431529	0.000774383	1	1	1	Q01518	Adenylyl cyclase-associated protein 1 OS=Homo sapiens OX=9606 GN=CAP1 PE=1 SV=5	Q01518 [280-287]	1	1438.88	8	0	1.76	0.82	0.0027294	0.0186781	123.4	70.1	6.48	10.54	111.7	126.5	123.4	70.1	58.3	70.7		High	High	High	High	High	High	High	0.001458	0.004601	3.02
FALSE	High	TKAATILTK	[K].TKAATILTK.[S]	1xTMT6plex [K9]; 1xTMT6plex [N-Term]; 1xlactylation [K2]		0.00126585	0.000774383	1	1	1	Q15003	Condensin complex subunit 2 OS=Homo sapiens OX=9606 GN=NCAPH PE=1 SV=3	Q15003 [487-495]	1	1476.94	9	0	1.477	0.56	0.093523	0.111493	41.8	28.3	11.43	19.14	43.4	41.8	34.8	36.4	28.3	25.3		High	High	High	High	High	High	High	0.001458	0.001909	2.36
FALSE	High	KADGYNQPDSK	[R].KADGYNQPDSK.[R]	1xTMT6plex [K11]; 1xTMT6plex [N-Term]; 1xlactylation [K1]		0.00180556	0.000774383	1	2	1	O43390	Heterogeneous nuclear ribonucleoprotein R OS=Homo sapiens OX=9606 GN=HNRNPR PE=1 SV=1	O43390 [574-584]	1	1752.92	11	0	1.186	0.25	0.0332831	0.0530657	72.6	61.2	6.59	8.58	72.6	78	68.4	63.1	61.2	53.5		High	High	High	High	High	High	High	0.001458	0.002419	3.07
FALSE	High	KAAVTPGKK	[K].KAAVTPGKK.[A]	2xTMT6plex [K1; K8]; 1xTMT6plex [N-Term]; 1xlactylation [K9]		0.00134133	0.000774383	1	1	1	P19338	Nucleolin OS=Homo sapiens OX=9606 GN=NCL PE=1 SV=3	P19338 [80-88]	2	1659.08	9	0	1.188	0.25	0.0175263	0.0357086	181.7	152.9	8.04	6.58	175.5	204.1	181.7	153.3	136.3	152.9		High	High	High	High	High	High	High	0.001458	0.00199	3.75
FALSE	High	GKHGFSDNQK	[K].GKHGFSDNQK.[L]	1xTMT6plex [K10]; 1xTMT6plex [N-Term]; 1xlactylation [K2]		0.00178188	0.000774383	1	1	1	Q8WW12	PEST proteolytic signal-containing nuclear protein OS=Homo sapiens OX=9606 GN=PCNP PE=1 SV=2	Q8WW12 [151-160]	1	1647.89	10	0	1.106	0.15	0.0316171	0.0511522	116.5	105.3	4.34	6.12	116	125.2	116.5	105.3	95.5	107.2		High	High	High	High	High	High	High	0.001458	0.002401	2.52
FALSE	High	TKADASSK	[K].TKADASSK.[K]	1xTMT6plex [K8]; 1xTMT6plex [N-Term]; 1xlactylation [K2]		0.00213833	0.000774383	1	1	1	O95347	Structural maintenance of chromosomes protein 2 OS=Homo sapiens OX=9606 GN=SMC2 PE=1 SV=2	O95347 [803-810]	1	1337.77	8	0	1.408	0.49	0.106046	0.12372	72.1	51.2	0.91	17.35	71.3	72.6	72.1	66.4	51.2	48.6		High	High	High	High	High	High	High	0.001458	0.002706	2.71
FALSE	High	KAALTQAK	[K].KAALTQAK.[S]	1xTMT6plex [K8]; 1xTMT6plex [N-Term]; 1xlactylation [K1]		0.00266454	0.000774383	1	1	1	Q96I25	Splicing factor 45 OS=Homo sapiens OX=9606 GN=RBM17 PE=1 SV=1	Q96I25 [34-41]	1	1360.86	8	0	1.385	0.47	0.0102956	0.0288711	122.6	88.5	6.38	9.25	113.7	129.2	122.6	96.1	79.8	88.5		High	High	High	High	High	High	High	0.001458	0.003162	2.98
FALSE	High	KAAGGATPK	[K].KAAGGATPK.[K]	1xTMT6plex [K9]; 1xTMT6plex [N-Term]; 1xlactylation [K1]		0.00280516	0.000774383	1	1	1	P16403	Histone H1.2 OS=Homo sapiens OX=9606 GN=H1-2 PE=1 SV=2	P16403 [140-148]	1	1330.81	9	0															No Quan Values	High	High	High	High	High	High	High	0.001458	0.003282	2.3
FALSE	High	KAAGAGAAK	[K].KAAGAGAAK.[R]	1xTMT6plex [K9]; 1xTMT6plex [N-Term]; 1xlactylation [K1]		0.00104593	0.000774383	1	1	2	P16401	Histone H1.5 OS=Homo sapiens OX=9606 GN=H1-5 PE=1 SV=3	P16401 [27-35]	1	1274.78	9	0	1.12	0.16	0.100307	0.117808	169.5	151.4	8.92	9.44	169.5	196.5	168.5	166.9	138.2	151.4		High	High	High	High	High	High	High	0.001458	0.001895	3.63
FALSE	High	KAAATPAKK	[K].KAAATPAKK.[T]	2xTMT6plex [K1; K8]; 1xTMT6plex [N-Term]; 1xlactylation [K9]		0.002551	0.000774383	1	1	1	P19338	Nucleolin OS=Homo sapiens OX=9606 GN=NCL PE=1 SV=3	P19338 [88-96]	2	1645.06	9	0	1.295	0.37	0.063951	0.0826191	120.3	92.9	14.47	3.95	108.5	143.8	120.3	96.1	88.8	92.9		High	High	High	High	High	High	High	0.001458	0.003065	3.03
FALSE	High	HYGGLTGLNKAETAAK	[R].HYGGLTGLNKAETAAK.[H]	1xTMT6plex [K16]; 1xTMT6plex [N-Term]; 1xlactylation [K10]		0.00467441	0.000774383	1	3	1	P18669	Phosphoglycerate mutase 1 OS=Homo sapiens OX=9606 GN=PGAM1 PE=1 SV=2	P18669 [91-106]	1	2161.2	16	0															No Quan Values	High	High	High	High	High	High	High	0.001458	0.004912	2.44
FALSE	High	HVVFGKVK	[K].HVVFGKVK.[E]	1xTMT6plex [K8]; 1xTMT6plex [N-Term]; 1xlactylation [K6]		0.00213833	0.000774383	1	1	2	P62937	Peptidyl-prolyl cis-trans isomerase A OS=Homo sapiens OX=9606 GN=PPIA PE=1 SV=2	P62937 [126-133]	1	1443.91	8	0	1.761	0.82	0.00341233	0.0203236	208.9	118.6	9.81	5.28	186.4	227	208.9	127.6	115.3	118.6		High	High	High	High	High	High	High	0.001458	0.002708	2.52
FALSE	High	HNGTGGKSIYGEK	[R].HNGTGGKSIYGEK.[F]	1xTMT6plex [K13]; 1xTMT6plex [N-Term]; 1xlactylation [K7]		0.00122576	0.000774383	1	1	1	P62937	Peptidyl-prolyl cis-trans isomerase A OS=Homo sapiens OX=9606 GN=PPIA PE=1 SV=2	P62937 [70-82]	1	1878.01	13	0															No Quan Values	High	High	High	High	High	High	High	0.001458	0.001865	2.32
FALSE	High	HGGKAPLR	[K].HGGKAPLR.[V]	1xTMT6plex [N-Term]; 1xlactylation [K4]		0.00329662	0.000774383	1	1	1	P21333	Filamin-A OS=Homo sapiens OX=9606 GN=FLNA PE=1 SV=4	P21333 [701-708]	1	1136.67	8	0	1.129	0.18	0.839742	0.849901	21	18.6	5.54	26.4	21	19.2	21.3	15.9	18.6	26.2		High	High	High	High	High	High	High	0.001458	0.003706	2.32
FALSE	High	KAANMLQQSGSK	[K].KAANMLQQSGSK.[N]	1xOxidation [M5]; 1xTMT6plex [K12]; 1xTMT6plex [N-Term]; 1xlactylation [K1]		0.00123807	0.000774383	1	1	1	P46063	ATP-dependent DNA helicase Q1 OS=Homo sapiens OX=9606 GN=RECQL PE=1 SV=3	P46063 [626-637]	1	1808.99	12	0															No Quan Values	High	High	High	High	High	High	High	0.001458	0.001879	3.18
FALSE	High	GKGDKAQIEK	[K].GKGDKAQIEK.[R]	2xTMT6plex [K5; K10]; 1xTMT6plex [N-Term]; 1xlactylation [K2]		0.00344745	0.000774383	1	1	1	P10809	60 kDa heat shock protein, mitochondrial OS=Homo sapiens OX=9606 GN=HSPD1 PE=1 SV=2	P10809 [360-369]	2	1833.1	10	0															No Quan Values	High	High	High	High	High	High	High	0.001458	0.003839	2.61
FALSE	High	TIEKFEK	[R].TIEKFEK.[E]	1xTMT6plex [K7]; 1xTMT6plex [N-Term]; 1xlactylation [K4]		0.00263767	0.000774383	2	3	1	Q05639; P68104	Elongation factor 1-alpha 2 OS=Homo sapiens OX=9606 GN=EEF1A2 PE=1 SV=1 Elongation factor 1-alpha 1 OS=Homo sapiens OX=9606 GN=EEF1A1 PE=1 SV=1	Q05639 [38-44]; P68104 [38-44]	1	1424.84	7	0	2.035	1.03	0.00296498	0.0189101	97.5	47.9	10.04	2.95	95.9	114.5	97.5	48.6	45.9	47.9	Shared	High	High	High	High	High	High	High	0.001458	0.003139	2.91
FALSE	High	TQGTKIASDGLK	[R].TQGTKIASDGLK.[G]	1xTMT6plex [K12]; 1xTMT6plex [N-Term]; 1xlactylation [K5]		0.00309783	0.000774383	1	1	1	P61247	40S ribosomal protein S3a OS=Homo sapiens OX=9606 GN=RPS3A PE=1 SV=2	P61247 [52-63]	1	1749.02	12	0															No Quan Values	High	High	High	High	High	High	High	0.001458	0.00354	2.01
FALSE	High	GGKNSTWSGESK	[R].GGKNSTWSGESK.[T]	1xTMT6plex [K12]; 1xTMT6plex [N-Term]; 1xlactylation [K3]		0.00161061	0.000774383	1	1	1	P19338	Nucleolin OS=Homo sapiens OX=9606 GN=NCL PE=1 SV=3	P19338 [475-486]	1	1767.93	12	0	0.978	-0.03	0.492497	0.511115	70.6	72.2	5.01	6.51	69.6	76.3	70.6	72.3	64.4	72.2		High	High	High	High	High	High	High	0.001458	0.002247	2.34
FALSE	High	GKAVGPASILK	[R].GKAVGPASILK.[E]	1xTMT6plex [K11]; 1xTMT6plex [N-Term]; 1xlactylation [K2]		0.00198795	0.000774383	1	1	2	O95218	Zinc finger Ran-binding domain-containing protein 2 OS=Homo sapiens OX=9606 GN=ZRANB2 PE=1 SV=2	O95218 [136-146]	1	1570.99	11	0	1.452	0.54	0.0456215	0.0653276	108.3	74.6	7.24	15.05	99.8	115.4	108.3	92.6	70.1	74.6		High	High	High	High	High	High	High	0.001458	0.002577	3.19
FALSE	High	GGSSGAKFR	[R].GGSSGAKFR.[I]	1xTMT6plex [N-Term]; 1xlactylation [K7]		0.0023902	0.000774383	1	1	1	P62829	60S ribosomal protein L23 OS=Homo sapiens OX=9606 GN=RPL23 PE=1 SV=1	P62829 [7-15]	1	1167.63	9	0	2.034	1.02	0.00047092	0.0160884	132.6	65.2	8.79	8.42	130.1	152.3	132.6	65.2	62.7	73.5		High	High	High	High	High	High	High	0.001458	0.002925	2.04
FALSE	High	KCSQTQCPR	[R].KCSQTQCPR.[K]	2xCarbamidomethyl [C2; C7]; 1xTMT6plex [N-Term]; 1xlactylation [K1]		0.0047122	0.00151694	1	1	1	P29590	Protein PML OS=Homo sapiens OX=9606 GN=PML PE=1 SV=3	P29590 [478-486]	1	1465.71	9	0	1.549	0.63	0.0510608	0.0701444	39.2	25.3	9.09	20.04	39.2	41	34.3	30.2	20.1	25.3		High	High	High	High	High	High	High	0.002141	0.004959	2.34
FALSE	High	AAKLAPEFAK	[R].AAKLAPEFAK.[R]	1xTMT6plex [K10]; 1xTMT6plex [N-Term]; 1xlactylation [K3]		0.0047122	0.00151694	1	1	1	P30041	Peroxiredoxin-6 OS=Homo sapiens OX=9606 GN=PRDX6 PE=1 SV=3	P30041 [54-63]	1	1575.95	10	0	1.809	0.85	0.00157324	0.0169512	66.2	36.6	10.18	9.36	66.2	78.1	65.4	36	36.6	42.5		High	High	High	High	High	High	High	0.002141	0.004948	2.69
FALSE	High	IVQKHPHTGDTK	[R].IVQKHPHTGDTK.[E]	1xTMT6plex [K12]; 1xTMT6plex [N-Term]; 1xlactylation [K4]		0.00473123	0.00151694	1	1	2	P51397	Death-associated protein 1 OS=Homo sapiens OX=9606 GN=DAP PE=1 SV=3	P51397 [26-37]	1	1891.08	12	0	1.38	0.46	0.0226115	0.0413407	56.7	41.1	7.2	10.91	50.1	56.7	57.1	44.7	41.1	35.9		High	High	High	High	High	High	High	0.002141	0.004969	2.7
FALSE	High	KVIDQQNGLYR	[K].KVIDQQNGLYR.[C]	1xTMT6plex [N-Term]; 1xlactylation [K1]		0.00475034	0.00151694	1	1	1	P27694	Replication protein A 70 kDa DNA-binding subunit OS=Homo sapiens OX=9606 GN=RPA1 PE=1 SV=2	P27694 [489-499]	1	1634.91	11	0	2.028	1.02	0.000954287	0.0166882	35.7	17.6	10.22	6.24	34.9	41.9	35.7	16.7	18.9	17.6		High	High	High	High	High	High	High	0.002141	0.00499	2.04
FALSE	High	WKNSSYGK	[K].WKNSSYGK.[V]	1xTMT6plex [K8]; 1xTMT6plex [N-Term]; 1xlactylation [K2]		0.0047122	0.00151694	1	1	1	Q9H2P0	Activity-dependent neuroprotector homeobox protein OS=Homo sapiens OX=9606 GN=ADNP PE=1 SV=1	Q9H2P0 [1028-1035]	1	1499.83	8	0	1.413	0.5	0.0078503	0.0261575	87.6	62	10.59	5.61	87.6	103.5	85.7	62	56.8	63.2		High	High	High	High	High	High	High	0.002141	0.00495	2.38
FALSE	High	VEEIAASKCR	[K].VEEIAASKCR.[R]	1xCarbamidomethyl [C9]; 1xTMT6plex [N-Term]; 1xlactylation [K8]		0.00473123	0.00151694	1	1	1	Q02543	60S ribosomal protein L18a OS=Homo sapiens OX=9606 GN=RPL18A PE=1 SV=2	Q02543 [129-138]	1	1463.77	10	0	1.774	0.83	0.000982401	0.0166882	69.7	39.3	8.73	7.3	67.3	69.7	79.2	43.7	39.3	38.1		High	High	High	High	High	High	High	0.002141	0.004978	2.36
FALSE	High	TIACPHKGCTK	[R].TIACPHKGCTK.[M]	2xCarbamidomethyl [C4; C9]; 1xTMT6plex [K11]; 1xTMT6plex [N-Term]; 1xlactylation [K7]		0.0047122	0.00151694	1	1	1	P25490	Transcriptional repressor protein YY1 OS=Homo sapiens OX=9606 GN=YY1 PE=1 SV=2	P25490 [295-305]	1	1802.97	11	0	1.416	0.5	0.0047438	0.0218603	124.9	88.2	6.29	2.38	121.5	136.8	124.9	91.6	88.2	87.7		High	High	High	High	High	High	High	0.002141	0.004961	2.7
FALSE	High	ALVATPGKK	[K].ALVATPGKK.[G]	1xTMT6plex [K9]; 1xTMT6plex [N-Term]; 1xlactylation [K8]		0.00484726	0.00151694	1	1	2	P19338	Nucleolin OS=Homo sapiens OX=9606 GN=NCL PE=1 SV=3	P19338 [117-125]	1	1414.9	9	0	1.351	0.43	0.00167423	0.0172237	153.5	113.6	1.4	3.56	152.6	156.7	153.5	113.6	109.8	117.9		High	High	High	High	High	High	High	0.002141	0.005072	2.75
FALSE	High	LKEEISK	[K].LKEEISK.[M]	1xTMT6plex [K7]; 1xTMT6plex [N-Term]; 1xlactylation [K2]		0.00490651	0.00151694	1	1	1	P38646	Stress-70 protein, mitochondrial OS=Homo sapiens OX=9606 GN=HSPA9 PE=1 SV=2	P38646 [611-617]	1	1376.84	7	0	2.045	1.03	0.00633317	0.02419	185.3	90.6	6.3	15.04	185.3	206	184.8	105.9	78.4	90.6		High	High	High	High	High	High	High	0.002141	0.005124	2.68
FALSE	High	KTPCGEGSK	[R].KTPCGEGSK.[T]	1xCarbamidomethyl [C4]; 1xTMT6plex [K9]; 1xTMT6plex [N-Term]; 1xlactylation [K1]		0.00486692	0.00151694	1	1	2	P60866	40S ribosomal protein S20 OS=Homo sapiens OX=9606 GN=RPS20 PE=1 SV=1	P60866 [67-75]	1	1493.8	9	0	2.162	1.11	0.00256641	0.01833	90.8	42	15.32	15.95	90.8	111.1	82.9	42	32.2	43.9		High	High	High	High	High	High	High	0.003727	0.009084	2.57
FALSE	High	KAAKPSVPK	[K].KAAKPSVPK.[V]	2xTMT6plex [K4; K9]; 1xTMT6plex [N-Term]; 1xlactylation [K1]		0.00475034	0.00151694	1	1	1	Q92522	Histone H1.10 OS=Homo sapiens OX=9606 GN=H1-10 PE=1 SV=1	Q92522 [199-207]	1	1685.09	9	0	0.955	-0.07	0.608829	0.625563	200.1	209.6	10.43	9.28	200.1	238.1	199.3	217.9	181.9	209.6		High	High	High	High	High	High	High	0.002141	0.004995	3.02
FALSE	High	VLPTHDASKVK	[K].VLPTHDASKVK.[A]	1xTMT6plex [K11]; 1xTMT6plex [N-Term]; 1xlactylation [K9]		0.005048	0.00220843	1	1	1	P21333	Filamin-A OS=Homo sapiens OX=9606 GN=FLNA PE=1 SV=4	P21333 [1539-1549]	1	1725.03	11	0	1.677	0.75	0.0262445	0.0450391	101.6	60.6	16.32	6.36	101.6	110.4	79.6	60.6	62	54.9		High	High	High	High	High	High	High	0.00277	0.005258	2.83
FALSE	High	NASKVANK	[K].NASKVANK.[G]	1xTMT6plex [K8]; 1xTMT6plex [N-Term]; 1xlactylation [K4]		0.00492644	0.00220843	1	1	1	Q13901	Nuclear nucleic acid-binding protein C1D OS=Homo sapiens OX=9606 GN=C1D PE=1 SV=1	Q13901 [129-136]	1	1361.82	8	0	1.703	0.77	0.0487589	0.0683714	113.9	66.9	10.1	24.06	107.2	130.2	113.9	91.2	66.9	57.7		High	High	High	High	High	High	High	0.00277	0.005135	2.3
FALSE	High	KYHNVGLSK	[K].KYHNVGLSK.[C]	1xTMT6plex [K9]; 1xTMT6plex [N-Term]; 1xlactylation [K1]		0.00496658	0.00220843	1	1	1	Q14103	Heterogeneous nuclear ribonucleoprotein D0 OS=Homo sapiens OX=9606 GN=HNRNPD PE=1 SV=1	Q14103 [243-251]	1	1575.93	9	0	1.272	0.35	0.0246959	0.0432178	110	86.5	11.19	6.35	110	132.1	108.9	93.2	82.2	86.5		High	High	High	High	High	High	High	0.00277	0.005176	3.3
FALSE	High	LISKQANK	[K].LISKQANK.[A]	1xTMT6plex [K8]; 1xTMT6plex [N-Term]; 1xlactylation [K4]		0.00521543	0.00220843	1	1	1	Q75N03	E3 ubiquitin-protein ligase Hakai OS=Homo sapiens OX=9606 GN=CBLL1 PE=1 SV=1	Q75N03 [30-37]	1	1431.89	8	0	1.693	0.76	0.000351209	0.0157094	126.3	74.6	5.62	3.91	126.3	135.1	120.9	72.5	74.6	78.3		High	High	High	High	High	High	High	0.00277	0.005404	2.85
FALSE	High	KYAEAVTR	[K].KYAEAVTR.[A]	1xTMT6plex [N-Term]; 1xlactylation [K1]		0.00517299	0.00220843	1	1	1	P00558	Phosphoglycerate kinase 1 OS=Homo sapiens OX=9606 GN=PGK1 PE=1 SV=3	P00558 [323-330]	1	1238.69	8	0	1.268	0.34	0.0290976	0.0479608	92.2	72.7	9.65	7.34	85.3	103.2	92.2	72.7	68.6	79.3		High	High	High	High	High	High	High	0.00277	0.005362	2.82
FALSE	High	KVVVSPTKK	[K].KVVVSPTKK.[V]	2xTMT6plex [K1; K8]; 1xTMT6plex [N-Term]; 1xlactylation [K9]		0.00506859	0.00220843	1	1	1	P19338	Nucleolin OS=Homo sapiens OX=9606 GN=NCL PE=1 SV=3	P19338 [63-71]	2	1745.15	9	0	1.228	0.3	0.044094	0.0635547	159.5	129.9	6.74	7.33	159.5	165.4	144.9	143.3	129.9	124.4		High	High	High	High	High	High	High	0.00277	0.005267	2.84
FALSE	High	KQPPVSPGTALVGSQK	[R].KQPPVSPGTALVGSQK.[E]	1xTMT6plex [K16]; 1xTMT6plex [N-Term]; 1xlactylation [K1]		0.0050275	0.00220843	1	1	1	P17096	High mobility group protein HMG-I/HMG-Y OS=Homo sapiens OX=9606 GN=HMGA1 PE=1 SV=3	P17096 [31-46]	1	2124.24	16	0	1.313	0.39	0.0128465	0.0316568	85.2	64.9	7.27	8.74	82.1	94.3	85.2	71.7	64.9	60.3		High	High	High	High	High	High	High	0.00277	0.005228	3.35
FALSE	High	KCYEMASHLR	[K].KCYEMASHLR.[R]	1xCarbamidomethyl [C2]; 1xTMT6plex [N-Term]; 1xlactylation [K1]		0.00492644	0.00220843	1	1	1	P07737	Profilin-1 OS=Homo sapiens OX=9606 GN=PFN1 PE=1 SV=2	P07737 [127-136]	1	1595.79	10	0	1.625	0.7	0.010355	0.0289175	78.8	48.5	6.47	12.36	71.8	81.5	78.8	55.6	43.5	48.5		High	High	High	High	High	High	High	0.00277	0.005151	3.09
FALSE	High	RTDPECTAPIKK	[R].RTDPECTAPIKK.[Q]	1xCarbamidomethyl [C6]; 1xTMT6plex [K12]; 1xTMT6plex [N-Term]; 1xlactylation [K11]		0.00508928	0.00220843	1	1	1	Q8N1G2	Cap-specific mRNA (nucleoside-2'-O-)-methyltransferase 1 OS=Homo sapiens OX=9606 GN=CMTR1 PE=1 SV=1	Q8N1G2 [4-15]	2	1946.08	12	0	1.206	0.27	0.0976262	0.115508	42.7	35.4	15.66	2.7	42.7	53.6	40.2	35.4	35.8	34		High	High	High	High	High	High	High	0.00277	0.005293	2.58
FALSE	High	AAGAGAAKR	[K].AAGAGAAKR.[K]	1xTMT6plex [N-Term]; 1xlactylation [K8]		0.00496658	0.00220843	1	1	1	P16401	Histone H1.5 OS=Homo sapiens OX=9606 GN=H1-5 PE=1 SV=3	P16401 [28-36]	1	1073.63	9	0	1.705	0.77	0.013859	0.0324637	104.2	61.1	16.23	9.29	93.8	128.2	104.2	71	60.3	61.1		High	High	High	High	High	High	High	0.00277	0.005179	2.75
FALSE	High	VVGKYCEK	[R].VVGKYCEK.[R]	1xCarbamidomethyl [C6]; 1xTMT6plex [K8]; 1xTMT6plex [N-Term]; 1xlactylation [K4]		0.0050071	0.00220843	1	1	1	Q00610	Clathrin heavy chain 1 OS=Homo sapiens OX=9606 GN=CLTC PE=1 SV=5	Q00610 [904-911]	1	1512.85	8	0	2.361	1.24	0.000312276	0.0157094	74.6	31.6	5.63	8.31	67.9	75.3	74.6	36.2	31.3	31.6		High	High	High	High	High	High	High	0.00277	0.005208	2.37
FALSE	High	MAQFDAKK	[K].MAQFDAKK.[F]	1xTMT6plex [K8]; 1xTMT6plex [N-Term]; 1xlactylation [K7]		0.0050275	0.00220843	1	1	1	P26641	Elongation factor 1-gamma OS=Homo sapiens OX=9606 GN=EEF1G PE=1 SV=3	P26641 [213-220]	1	1468.82	8	0															No Quan Values	High	High	High	High	High	High	High	0.00277	0.005236	2.07
FALSE	High	KLVPLDYGEDDKNATK	[R].KLVPLDYGEDDKNATK.[G]	2xTMT6plex [K12; K16]; 1xTMT6plex [N-Term]; 1xlactylation [K1]		0.00517299	0.00220843	1	1	1	P49756	RNA-binding protein 25 OS=Homo sapiens OX=9606 GN=RBM25 PE=1 SV=3	P49756 [711-726]	2	2565.44	16	0	1.281	0.36	0.0350259	0.0545571	38.3	29.9	10.96	12.61	38.2	46	38.3	34.2	29.9	26.6		High	High	High	High	High	High	High	0.00277	0.005369	1.88
FALSE	High	LVLKGTK	[K].LVLKGTK.[T]	1xTMT6plex [K7]; 1xTMT6plex [N-Term]; 1xlactylation [K4]		0.00494647	0.00220843	1	1	1	Q14331	Protein FRG1 OS=Homo sapiens OX=9606 GN=FRG1 PE=1 SV=1	Q14331 [12-18]	1	1288.86	7	0	1.489	0.57	0.083846	0.102233	53.6	36	18.61	2.92	53.6	59.8	41	36	34.5	36.5		High	High	High	High	High	High	High	0.00277	0.005153	2.37
FALSE	High	SVENAPLAKR	[K].SVENAPLAKR.[R]	1xTMT6plex [N-Term]; 1xlactylation [K9]		0.00519416	0.00220843	1	1	1	O75676	Ribosomal protein S6 kinase alpha-4 OS=Homo sapiens OX=9606 GN=RPS6KA4 PE=1 SV=1	O75676 [721-730]	1	1385.79	10	0	1.416	0.5	0.105414	0.123065	41.2	29.1	17.33	25.16	40.7	54.6	41.2	40.9	25.6	29.1		High	High	High	High	High	High	High	0.00277	0.005383	2.83
FALSE	High	LKGIVPLAK	[R].LKGIVPLAK.[V]	1xTMT6plex [K9]; 1xTMT6plex [N-Term]; 1xlactylation [K2]		0.005048	0.00220843	1	1	1	P30101	Protein disulfide-isomerase A3 OS=Homo sapiens OX=9606 GN=PDIA3 PE=1 SV=4	P30101 [74-82]	1	1468.99	9	0	2.289	1.19	0.00119173	0.0166882	104.6	45.7	13.71	10.84	104.6	128.5	100.2	45.7	52.9	43		High	High	High	High	High	High	High	0.00277	0.005244	3.35
FALSE	High	NFSTVDIQKNGVK	[K].NFSTVDIQKNGVK.[F]	1xTMT6plex [K13]; 1xTMT6plex [N-Term]; 1xlactylation [K9]		0.00521543	0.00220843	1	1	1	P43246	DNA mismatch repair protein Msh2 OS=Homo sapiens OX=9606 GN=MSH2 PE=1 SV=1	P43246 [538-550]	1	1980.12	13	0	1.555	0.64	0.0898764	0.108251	59.7	38.4	8.34	26.94	58.2	67.8	59.7	52.2	30.7	38.4		High	High	High	High	High	High	High	0.00277	0.005408	2.53
FALSE	High	DLFTCTIKR	[K].DLFTCTIKR.[L]	1xCarbamidomethyl [C5]; 1xTMT6plex [N-Term]; 1xlactylation [K8]		0.00506859	0.00220843	1	1	1	Q86VP6	Cullin-associated NEDD8-dissociated protein 1 OS=Homo sapiens OX=9606 GN=CAND1 PE=1 SV=2	Q86VP6 [567-575]	1	1454.79	9	0	1.558	0.64	0.0267072	0.0455579	59.2	38	7.45	17.32	59.2	63.4	54.6	40.6	28.8	38		High	High	High	High	High	High	High	0.00277	0.005263	2.29
FALSE	High	GKGNKAAQPGSGK	[K].GKGNKAAQPGSGK.[G]	2xTMT6plex [K5; K13]; 1xTMT6plex [N-Term]; 1xlactylation [K2]		0.00513094	0.00220843	1	1	1	P05455	Lupus La protein OS=Homo sapiens OX=9606 GN=SSB PE=1 SV=2	P05455 [340-352]	2	1959.16	13	0	1.115	0.16	0.0944428	0.112404	49.4	44.3	8.69	1.13	48.4	56.6	49.4	44.9	44.3	43.9		High	High	High	High	High	High	High	0.00277	0.005328	2.86
FALSE	High	TLPSTSSSGSKR	[R].TLPSTSSSGSKR.[H]	1xTMT6plex [N-Term]; 1xlactylation [K11]		0.00532328	0.00287628	1	1	2	P08651	Nuclear factor 1 C-type OS=Homo sapiens OX=9606 GN=NFIC PE=1 SV=2	P08651 [270-281]	1	1508.81	12	0	1.437	0.52	0.000932405	0.0166882	120.4	83.8	3.69	4.94	116.2	120.4	125.1	90.9	83.3	83.8		High	High	High	High	High	High	High	0.003379	0.005505	2.86
FALSE	High	NKGNECFQK	[K].NKGNECFQK.[G]	1xCarbamidomethyl [C6]; 1xTMT6plex [K9]; 1xTMT6plex [N-Term]; 1xlactylation [K2]		0.00536712	0.00287628	1	1	1	P31948	Stress-induced-phosphoprotein 1 OS=Homo sapiens OX=9606 GN=STIP1 PE=1 SV=1	P31948 [365-373]	1	1654.86	9	0	2.432	1.28	0.00306762	0.0189746	57.4	23.6	12.07	17.84	53.6	67.5	57.4	29.2	23.6	20.6		High	High	High	High	High	High	High	0.003379	0.005533	2.22
FALSE	High	DYSKGFGGK	[RQ].DYSKGFGGK.[Y]	1xTMT6plex [K9]; 1xTMT6plex [N-Term]; 1xlactylation [K4]		0.00527984	0.00287628	1	1	1	Q14247	Src substrate cortactin OS=Homo sapiens OX=9606 GN=CTTN PE=1 SV=2	Q14247 [190-198]; [301-309]	1	1488.81	9	0	1.158	0.21	0.269258	0.286719	85.6	73.9	16.12	18.39	71.4	98.9	85.6	73.9	56.7	82.3		High	High	High	High	High	High	High	0.003379	0.005469	2.52
FALSE	High	EVQQKIEK	[R].EVQQKIEK.[Q]	1xTMT6plex [K8]; 1xTMT6plex [N-Term]; 1xlactylation [K5]		0.00538919	0.00287628	1	1	1	P37802	Transgelin-2 OS=Homo sapiens OX=9606 GN=TAGLN2 PE=1 SV=3	P37802 [13-20]	1	1531.91	8	0	1.298	0.38	0.0977015	0.115519	95.9	73.9	14.71	5.6	95.9	110.5	82.2	80.5	72.6	73.9		High	High	High	High	High	High	High	0.003379	0.005559	3.12
FALSE	High	DSGPPTKK	[R].DSGPPTKK.[I]	1xTMT6plex [K8]; 1xTMT6plex [N-Term]; 1xlactylation [K7]		0.00530151	0.00287628	1	1	1	Q9H1E3	Nuclear ubiquitous casein and cyclin-dependent kinase substrate 1 OS=Homo sapiens OX=9606 GN=NUCKS1 PE=1 SV=1	Q9H1E3 [29-36]	1	1359.79	8	0	1.132	0.18	0.256463	0.273758	66.1	58.4	8.05	6.7	58.5	66.1	68.4	63.6	55.8	58.4		High	High	High	High	High	High	High	0.003379	0.005477	2.62
FALSE	High	GGNKLALK	[R].GGNKLALK.[T]	1xTMT6plex [K8]; 1xTMT6plex [N-Term]; 1xlactylation [K4]		0.00545603	0.00287628	1	1	1	Q9BQ61	Telomerase RNA component interacting RNase OS=Homo sapiens OX=9606 GN=TRIR PE=1 SV=1	Q9BQ61 [121-128]	1	1330.85	8	0	1.34	0.42	0.0445277	0.0640747	143.4	107	13.34	4.49	128.5	167.2	143.4	111.8	102.2	107		High	High	High	High	High	High	High	0.003379	0.005622	2.88
FALSE	High	GANLKDYYSR	[R].GANLKDYYSR.[K]	1xTMT6plex [N-Term]; 1xlactylation [K5]		0.00538919	0.00287628	1	1	1	Q08211	ATP-dependent RNA helicase A OS=Homo sapiens OX=9606 GN=DHX9 PE=1 SV=4	Q08211 [142-151]	1	1487.77	10	0	1.368	0.45	0.0829463	0.101276	72.1	52.7	13.95	2.94	58.1	76.5	72.1	54.2	51.1	52.7		High	High	High	High	High	High	High	0.003379	0.00555	2.34
FALSE	High	TTLQKMGKK	[K].TTLQKMGKK.[Q]	2xTMT6plex [K8; K9]; 1xTMT6plex [N-Term]; 1xlactylation [K5]		0.00541137	0.00287628	1	1	1	Q13185	Chromobox protein homolog 3 OS=Homo sapiens OX=9606 GN=CBX3 PE=1 SV=4	Q13185 [6-14]	2	1794.11	9	0	2.167	1.12	0.00197113	0.0172237	163.8	75.6	7.32	12.64	163.8	181.5	157.9	82.1	63.7	75.6		High	High	High	High	High	High	High	0.003379	0.005578	1.58
FALSE	High	KGFTEVK	[K].KGFTEVK.[S]	1xTMT6plex [K7]; 1xTMT6plex [N-Term]; 1xlactylation [K1]		0.00545603	0.00287628	1	1	1	Q05682	Caldesmon OS=Homo sapiens OX=9606 GN=CALD1 PE=1 SV=3	Q05682 [486-492]	1	1338.8	7	0															No Quan Values	High	High	High	High	High	High	High	0.003379	0.005621	2.47
FALSE	High	LQAQMKDCMR	[K].LQAQMKDCMR.[E]	1xCarbamidomethyl [C8]; 1xOxidation [M5]; 1xTMT6plex [N-Term]; 1xlactylation [K6]		0.00525827	0.00287628	1	1	1	P35579	Myosin-9 OS=Homo sapiens OX=9606 GN=MYH9 PE=1 SV=4	P35579 [1643-1652]	1	1597.77	10	0	1.674	0.74	0.00584215	0.0234989	62.1	37.1	3.59	9.77	60.7	62.1	65.1	39.9	32.8	37.1		High	High	High	High	High	High	High	0.003379	0.005441	2.47
FALSE	High	YICENQDSISSKLK	[K].YICENQDSISSKLK.[E]	1xCarbamidomethyl [C3]; 1xTMT6plex [K14]; 1xTMT6plex [N-Term]; 1xlactylation [K12]		0.00547852	0.00287628	1	1	1	P02768	Albumin OS=Homo sapiens OX=9606 GN=ALB PE=1 SV=2	P02768 [287-300]	1	2215.17	14	0															No Quan Values	High	High	High	High	High	High	High	0.003379	0.005643	1.76
FALSE	High	KTETQEK	[K].KTETQEK.[N]	1xTMT6plex [K7]; 1xTMT6plex [N-Term]; 1xlactylation [K1]		0.00545603	0.00287628	2	3	2	P62328; P63313	Thymosin beta-4 OS=Homo sapiens OX=9606 GN=TMSB4X PE=1 SV=2 Thymosin beta-10 OS=Homo sapiens OX=9606 GN=TMSB10 PE=1 SV=2	P62328 [20-26]; P63313 [20-26]	1	1393.79	7	0	0.98	-0.03	0.627759	0.643508	167.3	170.8	8.42	6.36	167.3	184.1	155.8	186.8	170.8	165.5	Shared	High	High	High	High	High	High	High	0.003379	0.005619	2.78
FALSE	High	DISTNYYASQKK	[K].DISTNYYASQKK.[T]	1xTMT6plex [K12]; 1xTMT6plex [N-Term]; 1xlactylation [K11]		0.00525827	0.00287628	1	1	1	P14625	Endoplasmin OS=Homo sapiens OX=9606 GN=HSP90B1 PE=1 SV=1	P14625 [672-683]	1	1948.04	12	0	1.994	1	0.00144884	0.0166882	66.4	33.3	7.23	10.44	58.9	66.4	67.4	37.3	33.3	30.3		High	High	High	High	High	High	High	0.003379	0.005436	2.64
FALSE	High	KAEGDAK	[R].KAEGDAK.[G]	1xTMT6plex [K7]; 1xTMT6plex [N-Term]; 1xlactylation [K1]		0.00538919	0.00287628	1	1	1	P05204	Non-histone chromosomal protein HMG-17 OS=Homo sapiens OX=9606 GN=HMGN2 PE=1 SV=3	P05204 [5-11]	1	1248.72	7	0	0.876	-0.19	0.341698	0.3595	76.9	87.8	8.8	9.9	72.8	86.3	76.9	92.7	87.8	76.2		High	High	High	High	High	High	High	0.003379	0.005559	2.21
FALSE	High	ASSHSSQTQGGGSVTKKR	[R].ASSHSSQTQGGGSVTKKR.[K]	1xTMT6plex [K]; 1xTMT6plex [N-Term]; 1xlactylation [K]		0.00536712	0.00287628	1	1	2	P02545	Prelamin-A/C OS=Homo sapiens OX=9606 GN=LMNA PE=1 SV=1	P02545 [402-419]	2	2333.26	18	0	2.078	1.06	0.16824	0.184748	18.7	9	0	46.74	18.7	18.7	18.7	8.2	9	18.1		High	High	High	High	High	High	High	0.003379	0.005528	2.92
FALSE	High	SSQTQNKASR	[R].SSQTQNKASR.[K]	1xTMT6plex [N-Term]; 1xlactylation [K7]		0.00536712	0.00287628	1	2	1	Q01105	Protein SET OS=Homo sapiens OX=9606 GN=SET PE=1 SV=3	Q01105 [183-192]	1	1407.74	10	0	1.143	0.19	0.140761	0.156927	13.6	11.9	16.7	6.72	13.1	17.6	13.6	11.9	12.7	11.1		High	High	High	High	High	High	High	0.003379	0.005543	3.03
FALSE	High	SAEKALGK	[K].SAEKALGK.[A]	1xTMT6plex [K8]; 1xTMT6plex [N-Term]; 1xlactylation [K4]		0.00597702	0.00298827	1	1	1	Q9BY42	Replication termination factor 2 OS=Homo sapiens OX=9606 GN=RTF2 PE=1 SV=3	Q9BY42 [70-77]	1	1333.81	8	0															No Quan Values	High	High	High	High	High	High	High	0.003379	0.006083	2.44
FALSE	High	CDLTTKK	[K].CDLTTKK.[V]	1xCarbamidomethyl [C1]; 1xTMT6plex [K7]; 1xTMT6plex [N-Term]; 1xlactylation [K6]		0.00610371	0.00298827	1	1	1	P62820	Ras-related protein Rab-1A OS=Homo sapiens OX=9606 GN=RAB1A PE=1 SV=3	P62820 [126-132]	1	1395.79	7	0	2.421	1.28	0.00811393	0.0265478	120.8	49.9	10.49	21.06	120.8	138.5	113.1	67.8	49.9	46.3		High	High	High	High	High	High	High	0.003379	0.006212	2.1
FALSE	High	SAAYAKK	[R].SAAYAKK.[G]	1xTMT6plex [K7]; 1xTMT6plex [N-Term]; 1xlactylation [K6]		0.00615533	0.00298827	1	1	1	P31948	Stress-induced-phosphoprotein 1 OS=Homo sapiens OX=9606 GN=STIP1 PE=1 SV=1	P31948 [45-51]	1	1268.76	7	0	2.096	1.07	0.00198809	0.0172237	155.3	74.1	13.39	10.42	155.3	187.5	145.9	87.7	73.1	74.1		High	High	High	High	High	High	High	0.003379	0.006255	2.49
FALSE	High	SASSESSSSSSKK	[R].SASSESSSSSSKK.[K]	1xTMT6plex [K13]; 1xTMT6plex [N-Term]; 1xlactylation [K12]		0.00887844	0.00298827	1	1	1	P29084	Transcription initiation factor IIE subunit beta OS=Homo sapiens OX=9606 GN=GTF2E2 PE=1 SV=1	P29084 [26-38]	1	1788.92	13	0	1.486	0.57	0.127763	0.14436	15.9	10.7	13.78	25.93	13.8	18.2	15.9	14.8	9	10.7		High	High	High	High	High	High	High	0.003379	0.00877	1.56
FALSE	High	VISSIEQKTER	[R].VISSIEQKTER.[N]	1xTMT6plex [N-Term]; 1xlactylation [K8]		0.00728528	0.00298827	1	1	1	P31946	14-3-3 protein beta/alpha OS=Homo sapiens OX=9606 GN=YWHAB PE=1 SV=3	P31946 [63-73]	1	1590.89	11	0	1.773	0.83	0.00729459	0.025531	45.2	25.5	11.52	5.29	45.2	48.3	38.4	24.4	25.5	27.1		High	High	High	High	High	High	High	0.003379	0.007288	2.25
FALSE	High	KGATPGKALVATPGK	[K].KGATPGKALVATPGK.[K]	2xTMT6plex [K7; K15]; 1xTMT6plex [N-Term]; 1xlactylation [K1]		0.00639458	0.00298827	1	1	1	P19338	Nucleolin OS=Homo sapiens OX=9606 GN=NCL PE=1 SV=3	P19338 [110-124]	2	2155.34	15	0	1.337	0.42	0.0407155	0.060321	46.8	35	8.94	10.81	41.3	49.3	46.8	40.2	35	32.6		High	High	High	High	High	High	High	0.003379	0.006461	2.62
FALSE	High	IKLQTPNTFPK	[K].IKLQTPNTFPK.[R]	1xTMT6plex [K11]; 1xTMT6plex [N-Term]; 1xlactylation [K2]		0.00612945	0.00298827	1	1	1	Q14978	Nucleolar and coiled-body phosphoprotein 1 OS=Homo sapiens OX=9606 GN=NOLC1 PE=1 SV=2	Q14978 [603-613]	1	1817.09	11	0	1.317	0.4	0.106425	0.123884	16.6	12.6	10.64	17.35	16.5	16.6	19.8	16.6	12.6	12.3		High	High	High	High	High	High	High	0.003379	0.006234	1.73
FALSE	High	TLDSVAKER	[K].TLDSVAKER.[A]	1xTMT6plex [N-Term]; 1xlactylation [K7]		0.00578096	0.00298827	1	1	1	P02545	Prelamin-A/C OS=Homo sapiens OX=9606 GN=LMNA PE=1 SV=1	P02545 [91-99]	1	1319.74	9	0	1.485	0.57	0.0218591	0.0404705	78.4	52.8	10.09	15.47	78.4	92.4	77.5	64	52.8	47.4		High	High	High	High	High	High	High	0.003379	0.005899	1.97
FALSE	High	NKVAGGK	[R].NKVAGGK.[M]	1xTMT6plex [K7]; 1xTMT6plex [N-Term]; 1xlactylation [K2]		0.00765322	0.00298827	1	1	1	Q9H0S4	Probable ATP-dependent RNA helicase DDX47 OS=Homo sapiens OX=9606 GN=DDX47 PE=1 SV=1	Q9H0S4 [442-448]	1	1203.75	7	0	1.604	0.68	0.0184258	0.0368311	118.5	73.9	9.52	15.58	118.5	134.6	112.1	92.5	69.4	73.9		High	High	High	High	High	High	High	0.003379	0.007625	2.63
FALSE	High	MKSTTQANR	[K].MKSTTQANR.[M]	1xTMT6plex [N-Term]; 1xlactylation [K2]		0.00592725	0.00298827	1	1	1	P78347	General transcription factor II-I OS=Homo sapiens OX=9606 GN=GTF2I PE=1 SV=2	P78347 [93-101]	1	1337.7	9	0	1.199	0.26	0.300931	0.318132	43.4	36.2	14.01	12.84	35.7	47.3	43.4	41.9	36.2	32.5		High	High	High	High	High	High	High	0.003379	0.006044	2.04
FALSE	High	SSIISKK	[K].SSIISKK.[K]	1xTMT6plex [K7]; 1xTMT6plex [N-Term]; 1xlactylation [K6]		0.0080468	0.00298827	1	1	1	P46100	Transcriptional regulator ATRX OS=Homo sapiens OX=9606 GN=ATRX PE=1 SV=6	P46100 [800-806]	1	1292.82	7	0	1.694	0.76	0.00168793	0.0172237	110.1	65	8.26	4.69	104	122.2	110.1	68.4	62.3	65		High	High	High	High	High	High	High	0.003379	0.007974	1.99
FALSE	High	LHIVKVVAK	[K].LHIVKVVAK.[K]	1xTMT6plex [K9]; 1xTMT6plex [N-Term]; 1xlactylation [K5]		0.00670358	0.00298827	1	1	1	Q9Y696	Chloride intracellular channel protein 4 OS=Homo sapiens OX=9606 GN=CLIC4 PE=1 SV=4	Q9Y696 [195-203]	1	1537.02	9	0	1.78	0.83	0.00531586	0.0225779	77.6	43.6	9.36	12.3	68.9	83.1	77.6	42.4	43.6	52.8		High	High	High	High	High	High	High	0.003379	0.006744	2.86
FALSE	High	GGSLPKVEAK	[K].GGSLPKVEAK.[F]	1xTMT6plex [K10]; 1xTMT6plex [N-Term]; 1xlactylation [K6]		0.00815892	0.00298827	1	1	1	P06748	Nucleophosmin OS=Homo sapiens OX=9606 GN=NPM1 PE=1 SV=2	P06748 [258-267]	1	1515.91	10	0	1.931	0.95	0.00340789	0.0203236	114.3	59.2	7.91	12.86	108	126.1	114.3	70.4	55.1	59.2		High	High	High	High	High	High	High	0.003379	0.008083	2.99
FALSE	High	TAKVACK	[K].TAKVACK.[S]	1xCarbamidomethyl [C6]; 1xTMT6plex [K7]; 1xTMT6plex [N-Term]; 1xlactylation [K3]		0.00715739	0.00298827	1	1	1	P46013	Proliferation marker protein Ki-67 OS=Homo sapiens OX=9606 GN=MKI67 PE=1 SV=2	P46013 [1610-1616]	1	1307.78	7	0															No Quan Values	High	High	High	High	High	High	High	0.003379	0.007158	2.7
FALSE	High	VMSQNFTNCHTKIR	[K].VMSQNFTNCHTKIR.[H]	1xCarbamidomethyl [C9]; 1xOxidation [M2]; 1xTMT6plex [N-Term]; 1xlactylation [K12]		0.00887844	0.00298827	1	1	1	Q13283	Ras GTPase-activating protein-binding protein 1 OS=Homo sapiens OX=9606 GN=G3BP1 PE=1 SV=1	Q13283 [65-78]	1	2053.02	14	0															No Quan Values	High	High	High	High	High	High	High	0.003379	0.008752	2.35
FALSE	High	GRDEVSKNQALK	[R].GRDEVSKNQALK.[L]	1xTMT6plex [K12]; 1xTMT6plex [N-Term]; 1xlactylation [K7]		0.00626023	0.00298827	1	1	1	Q9UKY7	Protein CDV3 homolog OS=Homo sapiens OX=9606 GN=CDV3 PE=1 SV=1	Q9UKY7 [226-237]	2	1875.07	12	0	1.579	0.66	0.0382815	0.0579833	94.9	60.1	12.5	17.48	94.9	106.6	82.9	77.9	56.8	60.1		High	High	High	High	High	High	High	0.003379	0.006339	2.82
FALSE	High	APAPKASGK	[K].APAPKASGK.[K]	1xTMT6plex [K9]; 1xTMT6plex [N-Term]; 1xlactylation [K5]		0.00700171	0.00298827	1	1	1	P50914	60S ribosomal protein L14 OS=Homo sapiens OX=9606 GN=RPL14 PE=1 SV=4	P50914 [205-213]	1	1356.82	9	0	1.171	0.23	0.0234864	0.0422633	66.4	56.7	8.88	8.76	66.4	77.1	66.3	56.7	48.6	56.9		High	High	High	High	High	High	High	0.003379	0.007017	2.39
FALSE	High	VNSVTPKKPK	[K].VNSVTPKKPK.[T]	2xTMT6plex [K8; K10]; 1xTMT6plex [N-Term]; 1xlactylation [K7]		0.00735038	0.00298827	1	1	1	Q8ND82	Zinc finger protein 280C OS=Homo sapiens OX=9606 GN=ZNF280C PE=1 SV=1	Q8ND82 [181-190]	1	1857.18	10	0															No Quan Values	High	High	High	High	High	High	High	0.003379	0.007356	1.93
FALSE	High	TEGAEATPGAQKR	[K].TEGAEATPGAQKR.[K]	1xTMT6plex [N-Term]; 1xlactylation [K12]		0.00731774	0.00298827	1	1	1	Q16666	Gamma-interferon-inducible protein 16 OS=Homo sapiens OX=9606 GN=IFI16 PE=1 SV=3	Q16666 [117-129]	1	1616.84	13	0	1.203	0.27	0.338035	0.355858	17.8	14.8	16.83	8.74	14.5	20.4	17.8	16.9	14.4	14.8		High	High	High	High	High	High	High	0.003379	0.007317	2.32
FALSE	High	VTIMPKDIQLAR	[R].VTIMPKDIQLAR.[R]	1xOxidation [M4]; 1xTMT6plex [N-Term]; 1xlactylation [K6]		0.0074495	0.00298827	2	5	1	P84243; P68431	Histone H3.3 OS=Homo sapiens OX=9606 GN=H3-3A PE=1 SV=2 Histone H3.1 OS=Homo sapiens OX=9606 GN=H3C1 PE=1 SV=2	P84243 [118-129]; P68431 [118-129]	1	1701.98	12	0	1.909	0.93	0.0170877	0.0353812	43.9	23	15.02	19.07	37.9	51.2	43.9	31.4	22.8	23	Shared	High	High	High	High	High	High	High	0.003379	0.007445	2.7
FALSE	High	SQETPATKK	[K].SQETPATKK.[A]	1xTMT6plex [K9]; 1xTMT6plex [N-Term]; 1xlactylation [K8]		0.00703249	0.00298827	1	1	1	P09012	U1 small nuclear ribonucleoprotein A OS=Homo sapiens OX=9606 GN=SNRPA PE=1 SV=3	P09012 [115-123]	1	1519.87	9	0	1.575	0.66	0.0143576	0.0330261	62.2	39.5	1.3	9.57	62.2	63.2	61.6	45.1	37.6	39.5		High	High	High	High	High	High	High	0.003379	0.007048	2.2
FALSE	High	GGNEESTKTGNAGSR	[K].GGNEESTKTGNAGSR.[L]	1xTMT6plex [N-Term]; 1xlactylation [K8]		0.00883626	0.00298827	1	1	1	P00441	Superoxide dismutase [Cu-Zn] OS=Homo sapiens OX=9606 GN=SOD1 PE=1 SV=2	P00441 [130-144]	1	1765.85	15	0															No Quan Values	High	High	High	High	High	High	High	0.003379	0.008727	2.33
FALSE	High	HVPGGGNVQIQNKK	[K].HVPGGGNVQIQNKK.[V]	1xTMT6plex [K14]; 1xTMT6plex [N-Term]; 1xlactylation [K13]		0.00779324	0.00298827	1	1	1	P27816	Microtubule-associated protein 4 OS=Homo sapiens OX=9606 GN=MAP4 PE=1 SV=3	P27816 [1016-1029]	1	2006.15	14	0	1.655	0.73	0.000357642	0.0157094	78.6	47.5	4.19	5.71	82.3	78.6	75.7	47.5	43.2	48		High	High	High	High	High	High	High	0.003379	0.007752	2.97
FALSE	High	VTSDLAKR	[K].VTSDLAKR.[R]	1xTMT6plex [N-Term]; 1xlactylation [K7]		0.00835058	0.00298827	1	1	1	Q96KQ7	Histone-lysine N-methyltransferase EHMT2 OS=Homo sapiens OX=9606 GN=EHMT2 PE=1 SV=3	Q96KQ7 [220-227]	1	1190.69	8	0	1.45	0.54	0.00774811	0.0260267	155.3	107.1	9.11	10.23	152.5	179.4	155.3	122.7	107.1	100.8		High	High	High	High	High	High	High	0.003379	0.00828	2.58
FALSE	High	NIKIISK	[K].NIKIISK.[I]	1xTMT6plex [K7]; 1xTMT6plex [N-Term]; 1xlactylation [K3]		0.00725303	0.00298827	1	1	1	P14618	Pyruvate kinase PKM OS=Homo sapiens OX=9606 GN=PKM PE=1 SV=4	P14618 [264-270]	1	1345.88	7	0	2.399	1.26	0.00630896	0.02419	150.4	62.7	13.7	20.18	134	175.7	150.4	87.3	62.7	62.4		High	High	High	High	High	High	High	0.003379	0.007259	3.04
FALSE	High	AKTPVTLKQR	[R].AKTPVTLKQR.[R]	1xTMT6plex [K2]; 1xTMT6plex [N-Term]; 1xlactylation [K8]		0.00580504	0.00298827	1	1	1	P42167	Lamina-associated polypeptide 2, isoforms beta/gamma OS=Homo sapiens OX=9606 GN=TMPO PE=1 SV=2	P42167 [206-215]	2	1672.05	10	0	1.493	0.58	0.0220561	0.0406638	147.5	98.8	11	1.12	134.2	166.9	147.5	98.8	100.1	97.9		High	High	High	High	High	High	High	0.003379	0.005935	3.04
FALSE	High	STGKENK	[K].STGKENK.[I]	1xTMT6plex [K7]; 1xTMT6plex [N-Term]; 1xlactylation [K4]		0.0060273	0.00298827	1	2	1	P11142	Heat shock cognate 71 kDa protein OS=Homo sapiens OX=9606 GN=HSPA8 PE=1 SV=1	P11142 [494-500]	1	1293.74	7	0	2.166	1.12	0.00147482	0.0166882	53.5	24.7	8.5	12.45	53.5	59.6	50.5	28.2	24.7	22		High	High	High	High	High	High	High	0.003379	0.006136	1.92
FALSE	High	QQAKPVKVER	[K].QQAKPVKVER.[T]	1xTMT6plex [K4]; 1xTMT6plex [N-Term]; 1xlactylation [K7]		0.0080468	0.00298827	1	1	1	Q7Z4V5	Hepatoma-derived growth factor-related protein 2 OS=Homo sapiens OX=9606 GN=HDGFL2 PE=1 SV=1	Q7Z4V5 [440-449]	1	1713.04	10	0	1.324	0.41	0.0822426	0.100821	74.3	56.1	3.7	17.12	74	79	74.3	65.2	56.1	46.1		High	High	High	High	High	High	High	0.003379	0.007986	1.78
FALSE	High	KDQYFLDK	[K].KDQYFLDK.[K]	1xTMT6plex [K8]; 1xTMT6plex [N-Term]; 1xlactylation [K1]		0.00575701	0.00298827	1	1	1	Q9UQE7	Structural maintenance of chromosomes protein 3 OS=Homo sapiens OX=9606 GN=SMC3 PE=1 SV=2	Q9UQE7 [106-113]	1	1586.88	8	0	1.512	0.6	0.045294	0.0649646	49.6	32.8	8.14	19.05	49.6	56.1	48.3	41.3	28.5	32.8		High	High	High	High	High	High	High	0.003379	0.005895	1.65
FALSE	High	KAAGAGAAKR	[K].KAAGAGAAKR.[K]	1xTMT6plex [K9]; 1xTMT6plex [N-Term]; 1xlactylation [K1]		0.00605264	0.00298827	1	1	1	P16401	Histone H1.5 OS=Homo sapiens OX=9606 GN=H1-5 PE=1 SV=3	P16401 [27-36]	2	1430.88	10	0	2.032	1.02	0.00470861	0.0218603	108.1	53.2	8.2	14.04	93.9	108.1	109.1	53.2	48.7	63.8		High	High	High	High	High	High	High	0.003379	0.00616	2.15
FALSE	High	KDGSASAAAKK	[K].KDGSASAAAKK.[K]	2xTMT6plex [K1; K10]; 1xTMT6plex [N-Term]; 1xlactylation [K11]		0.00775791	0.00298827	1	1	1	P43243	Matrin-3 OS=Homo sapiens OX=9606 GN=MATR3 PE=1 SV=2	P43243 [702-712]	2	1793.07	11	0	1.185	0.24	0.158401	0.175149	45.5	38.4	9.98	13.14	42.6	51.7	45.5	45.3	38.4	35.1		High	High	High	High	High	High	High	0.003379	0.007735	1.71
FALSE	High	TTKIACK	[K].TTKIACK.[S]	1xCarbamidomethyl [C6]; 1xTMT6plex [K7]; 1xTMT6plex [N-Term]; 1xlactylation [K3]		0.00850835	0.00298827	1	1	1	P46013	Proliferation marker protein Ki-67 OS=Homo sapiens OX=9606 GN=MKI67 PE=1 SV=2	P46013 [1124-1130]; [2098-2104]; [2337-2343]	1	1351.8	7	0	1.879	0.91	0.0150951	0.0337002	116.7	62.1	12.4	18.2	104.2	133.4	116.7	83.9	62.1	62		High	High	High	High	High	High	High	0.003379	0.008427	2.82
FALSE	High	ITAASKK	[K].ITAASKK.[A]	1xTMT6plex [K7]; 1xTMT6plex [N-Term]; 1xlactylation [K6]		0.00573317	0.00298827	1	1	1	P50914	60S ribosomal protein L14 OS=Homo sapiens OX=9606 GN=RPL14 PE=1 SV=4	P50914 [166-172]	1	1248.79	7	0	1.474	0.56	0.0137822	0.0324637	149.6	101.5	11.33	7.31	130.8	164.3	149.6	110.1	95.2	101.5		High	High	High	High	High	High	High	0.003379	0.005865	2.66
FALSE	High	KFGNPGEK	[K].KFGNPGEK.[L]	1xTMT6plex [K8]; 1xTMT6plex [N-Term]; 1xlactylation [K1]		0.00582923	0.00298827	1	1	1	P17844	Probable ATP-dependent RNA helicase DDX5 OS=Homo sapiens OX=9606 GN=DDX5 PE=1 SV=1	P17844 [33-40]	1	1406.8	8	0	1.645	0.72	0.000311657	0.0157094	120.4	73.2	5.75	4.78	118.6	131.7	120.4	77.2	70.2	73.2		High	High	High	High	High	High	High	0.003379	0.005963	2.82
FALSE	High	VTGGMKVK	[R].VTGGMKVK.[A]	1xTMT6plex [K8]; 1xTMT6plex [N-Term]; 1xlactylation [K6]		0.00879434	0.00298827	1	1	1	P62263	40S ribosomal protein S14 OS=Homo sapiens OX=9606 GN=RPS14 PE=1 SV=3	P62263 [56-63]	1	1349.82	8	0	2.033	1.02	0.0017225	0.0172237	146.8	72.2	13.17	11.02	146.8	181.4	144.3	84.3	72.2	68.5		High	High	High	High	High	High	High	0.003379	0.008672	2.24
FALSE	High	SPFEVKVGTECGNQK	[R].SPFEVKVGTECGNQK.[V]	1xCarbamidomethyl [C11]; 1xTMT6plex [K15]; 1xTMT6plex [N-Term]; 1xlactylation [K6]		0.00642189	0.00298827	1	1	1	P21333	Filamin-A OS=Homo sapiens OX=9606 GN=FLNA PE=1 SV=4	P21333 [564-578]	1	2210.15	15	0	1.558	0.64	0.00229466	0.0178669	59.2	38	6.8	8.44	59.2	66.4	59.1	38	43.4	37.3		High	High	High	High	High	High	High	0.003379	0.006488	3.16
FALSE	High	ILCNKCTTR	[K].ILCNKCTTR.[E]	2xCarbamidomethyl [C3; C6]; 1xTMT6plex [N-Term]; 1xlactylation [K5]		0.00854843	0.00298827	1	1	1	Q13642	Four and a half LIM domains protein 1 OS=Homo sapiens OX=9606 GN=FHL1 PE=1 SV=4	Q13642 [87-95]	1	1466.77	9	0	1.804	0.85	0.0100483	0.028444	68.2	37.8	8.32	15.2	63.4	74.8	68.2	35.6	37.8	47.1		High	High	High	High	High	High	High	0.003379	0.008472	2.05
FALSE	High	SNQNGKDSKPSSTPR	[K].SNQNGKDSKPSSTPR.[S]	1xTMT6plex [K9]; 1xTMT6plex [N-Term]; 1xlactylation [K6]		0.00667469	0.00298827	1	1	1	P06748	Nucleophosmin OS=Homo sapiens OX=9606 GN=NPM1 PE=1 SV=2	P06748 [207-221]	1	2133.13	15	0	1.677	0.75	0.0165357	0.0349795	33.7	20.1	9.91	17.36	32.2	38.8	33.7	24.4	20.1	17.3		High	High	High	High	High	High	High	0.003379	0.006735	1.51
FALSE	High	AQYVLAKR	[K].AQYVLAKR.[A]	1xTMT6plex [N-Term]; 1xlactylation [K7]		0.00554664	0.00298827	1	1	1	Q9NXG2	THUMP domain-containing protein 1 OS=Homo sapiens OX=9606 GN=THUMPD1 PE=1 SV=2	Q9NXG2 [20-27]	1	1249.75	8	0	1.225	0.29	0.0375536	0.0573256	143.5	117.1	8.26	10.72	134.4	158.2	143.5	122.9	99.6	117.1		High	High	High	High	High	High	High	0.003379	0.005689	2.61
FALSE	High	KESYSIYVYK	[R].KESYSIYVYK.[V]	1xTMT6plex [K10]; 1xTMT6plex [N-Term]; 1xlactylation [K1]		0.00682078	0.00298827	1	7	1	P33778	Histone H2B type 1-B OS=Homo sapiens OX=9606 GN=H2BC3 PE=1 SV=2	P33778 [35-44]	1	1810	10	0															No Quan Values	High	High	High	High	High	High	High	0.003379	0.006865	2.36
FALSE	High	KGAVITQIR	[R].KGAVITQIR.[L]	1xTMT6plex [N-Term]; 1xlactylation [K1]		0.0069407	0.00298827	1	1	1	Q00341	Vigilin OS=Homo sapiens OX=9606 GN=HDLBP PE=1 SV=2	Q00341 [1071-1079]	1	1286.8	9	0	1.629	0.7	0.0244287	0.0428553	109.6	67.3	6.94	15.63	104.3	119.5	109.6	86.3	65.8	67.3		High	High	High	High	High	High	High	0.003379	0.006981	2.35
FALSE	High	VSEMPAAKR	[R].VSEMPAAKR.[L]	1xTMT6plex [N-Term]; 1xlactylation [K8]		0.00775791	0.00298827	1	1	1	P35269	General transcription factor IIF subunit 1 OS=Homo sapiens OX=9606 GN=GTF2F1 PE=1 SV=2	P35269 [414-422]	1	1289.71	9	0	1.141	0.19	0.114165	0.131447	92.9	81.4	14.87	5.46	87.7	115.3	92.9	81.4	74.5	82.5		High	High	High	High	High	High	High	0.003379	0.007722	2.26
FALSE	High	VTDKLTPIHDR	[R].VTDKLTPIHDR.[I]	1xTMT6plex [N-Term]; 1xlactylation [K4]		0.00722096	0.00298827	1	1	1	P28072	Proteasome subunit beta type-6 OS=Homo sapiens OX=9606 GN=PSMB6 PE=1 SV=4	P28072 [64-74]	1	1595.9	11	0															No Quan Values	High	High	High	High	High	High	High	0.003379	0.007222	2.46
FALSE	High	GTGASGSFKLNKK	[K].GTGASGSFKLNKK.[A]	2xTMT6plex [K12; K13]; 1xTMT6plex [N-Term]; 1xlactylation [K9]		0.00642189	0.00298827	4	5	1	P16401; P16402; P10412; P16403	Histone H1.5 OS=Homo sapiens OX=9606 GN=H1-5 PE=1 SV=3 Histone H1.3 OS=Homo sapiens OX=9606 GN=H1-3 PE=1 SV=2 Histone H1.4 OS=Homo sapiens OX=9606 GN=H1-4 PE=1 SV=2 Histone H1.2 OS=Homo sapiens OX=9606 GN=H1-2 PE=1 SV=2	P16401 [101-113]; P16402 [99-111]; P10412 [98-110]; P16403 [98-110]	2	2054.22	13	0	2.251	1.17	0.000469921	0.0160884	122.9	54.6	10.78	9.68	120.9	146.1	122.9	59.4	48.9	54.6	Shared	High	High	High	High	High	High	High	0.003379	0.006498	1.76
FALSE	High	IMKAQALR	[R].IMKAQALR.[D]	1xTMT6plex [N-Term]; 1xlactylation [K3]		0.00904994	0.00298827	2	3	1	P07900; P08238	Heat shock protein HSP 90-alpha OS=Homo sapiens OX=9606 GN=HSP90AA1 PE=1 SV=5 Heat shock protein HSP 90-beta OS=Homo sapiens OX=9606 GN=HSP90AB1 PE=1 SV=4	P07900 [613-620]; P08238 [605-612]	1	1231.74	8	0	1.794	0.84	0.00456507	0.0218578	206.9	115.3	12.95	6.4	199.5	252	206.9	123.6	108.8	115.3	Shared	High	High	High	High	High	High	High	0.003379	0.008944	2.15
FALSE	High	KLLEGEESR	[R].KLLEGEESR.[LI]	1xTMT6plex [N-Term]; 1xlactylation [K1]		0.00556956	0.00298827	2	5	1	P08670; P05787	Vimentin OS=Homo sapiens OX=9606 GN=VIM PE=1 SV=4 Keratin, type II cytoskeletal 8 OS=Homo sapiens OX=9606 GN=KRT8 PE=1 SV=7	P08670 [402-410]; P05787 [393-401]	1	1361.75	9	0															No Quan Values	High	High	High	High	High	High	High	0.003379	0.005711	2.96
FALSE	High	VSMSKNSK	[K].VSMSKNSK.[L]	1xTMT6plex [K8]; 1xTMT6plex [N-Term]; 1xlactylation [K5]		0.00731774	0.00298827	1	1	2	P51965	Ubiquitin-conjugating enzyme E2 E1 OS=Homo sapiens OX=9606 GN=UBE2E1 PE=1 SV=1	P51965 [36-43]	1	1410.8	8	0	1.405	0.49	0.00710551	0.0250759	190.7	135.7	9.45	5.3	190.7	223.7	190.7	145.7	135.7	131.5		High	High	High	High	High	High	High	0.003379	0.007316	2.75
FALSE	High	GEVAPDAKSFVLNLGK	[R].GEVAPDAKSFVLNLGK.[D]	1xTMT6plex [K16]; 1xTMT6plex [N-Term]; 1xlactylation [K8]		0.00566237	0.00298827	1	1	1	P09382	Galectin-1 OS=Homo sapiens OX=9606 GN=LGALS1 PE=1 SV=2	P09382 [22-37]	1	2175.24	16	0	1.605	0.68	0.0143608	0.0330261	31.3	19.5	9.86	13.55	31.3	34.7	28.5	24.2	19.5	19.1		High	High	High	High	High	High	High	0.003379	0.005793	2.95
FALSE	High	GVPDAKIR	[R].GVPDAKIR.[I]	1xTMT6plex [N-Term]; 1xlactylation [K6]		0.00718908	0.00298827	1	2	1	P27635	60S ribosomal protein L10 OS=Homo sapiens OX=9606 GN=RPL10 PE=1 SV=5	P27635 [25-32]	1	1156.69	8	0	1.866	0.9	0.000326073	0.0157094	180.1	96.5	5.94	6.89	169.4	190.8	180.1	89.8	96.5	103.1		High	High	High	High	High	High	High	0.003379	0.007193	2.55
FALSE	High	TTTVKFNR	[K].TTTVKFNR.[R]	1xTMT6plex [N-Term]; 1xlactylation [K5]		0.00647698	0.00298827	1	1	1	O14737	Programmed cell death protein 5 OS=Homo sapiens OX=9606 GN=PDCD5 PE=1 SV=3	O14737 [106-113]	1	1267.72	8	0	1.944	0.96	0.0167482	0.0351893	148.5	76.4	5.68	17.76	144.4	160.9	148.5	98.3	76.4	70.8		High	High	High	High	High	High	High	0.003379	0.006549	2.84
FALSE	High	ILTDKLK	[K].ILTDKLK.[E]	1xTMT6plex [K7]; 1xTMT6plex [N-Term]; 1xlactylation [K5]		0.00808394	0.00298827	1	1	1	P06753	Tropomyosin alpha-3 chain OS=Homo sapiens OX=9606 GN=TPM3 PE=1 SV=2	P06753 [228-234]	1	1360.88	7	0	1.912	0.94	0.00114762	0.0166882	123.9	64.8	5.02	8.83	122.4	134.1	123.9	71.2	64.8	59.7		High	High	High	High	High	High	High	0.003379	0.00803	2.65
FALSE	High	IHGVGFKK	[R].IHGVGFKK.[R]	1xTMT6plex [K8]; 1xTMT6plex [N-Term]; 1xlactylation [K7]		0.00578096	0.00298827	1	1	1	P62899	60S ribosomal protein L31 OS=Homo sapiens OX=9606 GN=RPL31 PE=1 SV=1	P62899 [33-40]	1	1415.88	8	0															No Quan Values	High	High	High	High	High	High	High	0.003379	0.005906	2.66
FALSE	High	KGGPGSTLSFVGKR	[R].KGGPGSTLSFVGKR.[R]	1xTMT6plex [K1]; 1xTMT6plex [N-Term]; 1xlactylation [K13]		0.00568585	0.00298827	1	1	1	Q9BQ61	Telomerase RNA component interacting RNase OS=Homo sapiens OX=9606 GN=TRIR PE=1 SV=1	Q9BQ61 [106-119]	2	1921.13	14	0															No Quan Values	High	High	High	High	High	High	High	0.003379	0.005819	2.83
FALSE	High	CIIPNHEKK	[R].CIIPNHEKK.[A]	1xCarbamidomethyl [C1]; 1xTMT6plex [K9]; 1xTMT6plex [N-Term]; 1xlactylation [K8]		0.00765322	0.00298827	1	1	1	P35579	Myosin-9 OS=Homo sapiens OX=9606 GN=MYH9 PE=1 SV=4	P35579 [671-679]	1	1668.95	9	0															No Quan Values	High	High	High	High	High	High	High	0.003379	0.007625	2.49
FALSE	High	KLQAQMK	[R].KLQAQMK.[D]	1xTMT6plex [K7]; 1xTMT6plex [N-Term]; 1xlactylation [K1]		0.00556956	0.00298827	1	3	1	P35579	Myosin-9 OS=Homo sapiens OX=9606 GN=MYH9 PE=1 SV=4	P35579 [1642-1648]	1	1376.83	7	0	2.031	1.02	0.00410089	0.0210461	189.5	93.3	15.77	9.87	180.4	239.9	189.5	109.2	91.7	93.3		High	High	High	High	High	High	High	0.003379	0.005726	3.23
FALSE	High	EEPCLLKR	[R].EEPCLLKR.[L]	1xCarbamidomethyl [C4]; 1xTMT6plex [N-Term]; 1xlactylation [K7]		0.0087527	0.00298827	1	1	1	P21333	Filamin-A OS=Homo sapiens OX=9606 GN=FLNA PE=1 SV=4	P21333 [1994-2001]	1	1345.73	8	0	2.033	1.02	0.000933156	0.0166882	140.3	69	8.81	4.95	140.3	157.3	132.6	74.8	69	68.5		High	High	High	High	High	High	High	0.003379	0.008635	2.76
FALSE	High	AGCHTKQLASR	[K].AGCHTKQLASR.[N]	1xCarbamidomethyl [C3]; 1xTMT6plex [N-Term]; 1xlactylation [K6]		0.00896364	0.00298827	1	1	1	Q8ND24	RING finger protein 214 OS=Homo sapiens OX=9606 GN=RNF214 PE=1 SV=2	Q8ND24 [137-147]	1	1529.81	11	0	1.452	0.54	0.0571374	0.0763425	44.3	30.5	17.89	16.86	35.6	51.2	44.3	30.5	24.3	34.2		High	High	High	High	High	High	High	0.003379	0.008846	2.17
FALSE	High	TGIVAKK	[K].TGIVAKK.[Q]	1xTMT6plex [K7]; 1xTMT6plex [N-Term]; 1xlactylation [K6]		0.00786456	0.00298827	1	1	1	Q9BQ61	Telomerase RNA component interacting RNase OS=Homo sapiens OX=9606 GN=TRIR PE=1 SV=1	Q9BQ61 [129-135]	1	1246.81	7	0	1.614	0.69	0.0636161	0.0822468	212.2	131.5	5.04	22.64	208.5	229	212.2	173.9	131.5	112.3		High	High	High	High	High	High	High	0.003379	0.007815	2.96
FALSE	High	SKQAATK	[R].SKQAATK.[E]	1xTMT6plex [K7]; 1xTMT6plex [N-Term]; 1xlactylation [K2]		0.00808394	0.00298827	1	1	1	Q9NTI5	Sister chromatid cohesion protein PDS5 homolog B OS=Homo sapiens OX=9606 GN=PDS5B PE=1 SV=1	Q9NTI5 [1396-1402]	1	1263.77	7	0	1.249	0.32	0.000811156	0.0166882	56.7	45.4	3.27	2.64	56.7	55.8	59.4	46.7	44.3	45.4		High	High	High	High	High	High	High	0.003379	0.008025	1.89
FALSE	High	KHDNEGSGSK	[R].KHDNEGSGSK.[R]	1xTMT6plex [K10]; 1xTMT6plex [N-Term]; 1xlactylation [K1]		0.00761874	0.00298827	1	1	1	P12956	X-ray repair cross-complementing protein 6 OS=Homo sapiens OX=9606 GN=XRCC6 PE=1 SV=2	P12956 [544-553]	1	1588.83	10	0	2.144	1.1	0.0173849	0.0355676	28.3	13.2	10.8	21.31	29.3	23.8	28.3	12.6	18.3	13.2		High	High	High	High	High	High	High	0.003379	0.007602	2.56
FALSE	High	QKLSLSTK	[R].QKLSLSTK.[L]	1xTMT6plex [K8]; 1xTMT6plex [N-Term]; 1xlactylation [K2]		0.00765322	0.00298827	1	1	1	P35579	Myosin-9 OS=Homo sapiens OX=9606 GN=MYH9 PE=1 SV=4	P35579 [1323-1330]	1	1434.89	8	0															No Quan Values	High	High	High	High	High	High	High	0.003379	0.007613	2.11
FALSE	High	QAKQESTEYR	[R].QAKQESTEYR.[R]	1xTMT6plex [N-Term]; 1xlactylation [K3]		0.00731774	0.00298827	1	1	1	P08670	Vimentin OS=Homo sapiens OX=9606 GN=VIM PE=1 SV=4	P08670 [311-320]	1	1540.78	10	0	1.845	0.88	0.019991	0.0385319	32.1	17.4	2.58	16.12	32	33.5	32.1	20.9	17.4	15.2		High	High	High	High	High	High	High	0.003379	0.0073	2.22
FALSE	High	NVADHKK	[R].NVADHKK.[G]	1xTMT6plex [K7]; 1xTMT6plex [N-Term]; 1xlactylation [K6]		0.00765322	0.00298827	1	1	2	Q92769	Histone deacetylase 2 OS=Homo sapiens OX=9606 GN=HDAC2 PE=1 SV=2	Q92769 [434-440]	1	1341.79	7	0	1.556	0.64	0.00587842	0.0235674	131.5	84.5	10.56	7.01	131.5	141.2	114.3	86.2	84.5	75.5		High	High	High	High	High	High	High	0.004571	0.01532	2.66
FALSE	High	GKNVLINK	[K].GKNVLINK.[D]	1xTMT6plex [K8]; 1xTMT6plex [N-Term]; 1xlactylation [K2]		0.0060273	0.00298827	1	1	1	P27797	Calreticulin OS=Homo sapiens OX=9606 GN=CALR PE=1 SV=1	P27797 [152-159]	1	1415.9	8	0	2.003	1	0.00245714	0.01833	298.7	149.1	4.7	10.44	295.2	321.6	298.7	169.8	138.5	149.1		High	High	High	High	High	High	High	0.003379	0.00614	3.1
FALSE	High	NKNDGLKPK	[K].NKNDGLKPK.[Q]	2xTMT6plex [K7; K9]; 1xTMT6plex [N-Term]; 1xlactylation [K2]		0.0069407	0.00298827	1	1	1	Q9H2P0	Activity-dependent neuroprotector homeobox protein OS=Homo sapiens OX=9606 GN=ADNP PE=1 SV=1	Q9H2P0 [147-155]	1	1773.08	9	0	1.499	0.58	0.0234973	0.0422633	116	77.4	13.79	13.16	104.5	136.9	116	92.9	77.4	72.5		High	High	High	High	High	High	High	0.003379	0.00696	1.46
FALSE	High	SKTAVYK	[R].SKTAVYK.[V]	1xTMT6plex [K7]; 1xTMT6plex [N-Term]; 1xlactylation [K2]		0.00561574	0.00298827	1	1	1	Q6NZI2	Caveolae-associated protein 1 OS=Homo sapiens OX=9606 GN=CAVIN1 PE=1 SV=1	Q6NZI2 [311-317]	1	1326.8	7	0	1.522	0.61	0.0277823	0.0466667	103.5	68	5.97	14.93	100	112.2	103.5	82.2	68	61.6		High	High	High	High	High	High	High	0.003379	0.005751	2.33
FALSE	High	GFGYKNSK	[K].GFGYKNSK.[F]	1xTMT6plex [K8]; 1xTMT6plex [N-Term]; 1xlactylation [K5]		0.00623379	0.00298827	1	1	1	P23284	Peptidyl-prolyl cis-trans isomerase B OS=Homo sapiens OX=9606 GN=PPIB PE=1 SV=2	P23284 [85-92]	1	1430.8	8	0	2.163	1.11	0.000967426	0.0166882	96.9	44.8	12.64	9.15	96.3	119.4	96.9	44.8	48.9	40.7		High	High	High	High	High	High	High	0.003379	0.006328	1.87
FALSE	High	VAVATPAKK	[K].VAVATPAKK.[A]	1xTMT6plex [K9]; 1xTMT6plex [N-Term]; 1xlactylation [K8]		0.00573317	0.00298827	1	1	1	P19338	Nucleolin OS=Homo sapiens OX=9606 GN=NCL PE=1 SV=3	P19338 [72-80]	1	1414.9	9	0	1.453	0.54	0.0828704	0.101254	59	40.6	2.14	16.06	57	59.3	59	52.5	39.8	40.6		High	High	High	High	High	High	High	0.003379	0.005862	2.88
FALSE	High	KQVAPEKPVKK	[K].KQVAPEKPVKK.[Q]	3xTMT6plex [K7; K10; K11]; 1xTMT6plex [N-Term]; 1xlactylation [K1]		0.00703249	0.00298827	1	1	2	P53999	Activated RNA polymerase II transcriptional coactivator p15 OS=Homo sapiens OX=9606 GN=SUB1 PE=1 SV=3	P53999 [29-39]	2	2240.45	11	0	1.236	0.31	0.0609528	0.0797873	43	34.8	9.19	10.15	43	45.2	37.7	30.3	34.8	37.1		High	High	High	High	High	High	High	0.003379	0.007038	1.86
FALSE	High	KKNLQYYDISAK	[R].KKNLQYYDISAK.[S]	2xTMT6plex [K2; K12]; 1xTMT6plex [N-Term]; 1xlactylation [K1]		0.00700171	0.00298827	1	1	1	P62826	GTP-binding nuclear protein Ran OS=Homo sapiens OX=9606 GN=RAN PE=1 SV=3	P62826 [141-152]	2	2230.3	12	0	2.068	1.05	0.00755759	0.0257652	54.8	26.5	14.93	5.09	48.5	65.1	54.8	28	25.3	26.5		High	High	High	High	High	High	High	0.003379	0.007025	2.89
FALSE	High	KANMASSSQR	[K].KANMASSSQR.[K]	1xTMT6plex [N-Term]; 1xlactylation [K1]		0.00755043	0.00298827	1	1	1	P41208	Centrin-2 OS=Homo sapiens OX=9606 GN=CETN2 PE=1 SV=1	P41208 [7-16]	1	1380.71	10	0	1.629	0.7	0.0120756	0.0310952	32.1	19.7	15.61	12.52	27	37	32.1	16.2	19.7	20.7		High	High	High	High	High	High	High	0.003379	0.007524	1.75
FALSE	High	SNFKTCEESSFCKR	[R].SNFKTCEESSFCKR.[Q]	2xCarbamidomethyl [C6; C12]; 1xTMT6plex [K13]; 1xTMT6plex [N-Term]; 1xlactylation [K4]		0.00618134	0.00298827	1	1	1	Q14697	Neutral alpha-glucosidase AB OS=Homo sapiens OX=9606 GN=GANAB PE=1 SV=3	Q14697 [36-49]	2	2310.13	14	0	2.408	1.27	0.000998914	0.0166882	83.3	34.6	13.86	12.34	73.1	96.4	83.3	35.5	34.6	28.1		High	High	High	High	High	High	High	0.003379	0.00627	2.17
FALSE	High	KLEAAEER	[K].KLEAAEER.[R]	1xTMT6plex [N-Term]; 1xlactylation [K1]		0.00578096	0.00298827	1	3	1	P16949	Stathmin OS=Homo sapiens OX=9606 GN=STMN1 PE=1 SV=3	P16949 [53-60]	1	1246.68	8	0	1.51	0.59	0.00840524	0.0268106	85.3	56.5	11.82	12.56	85.3	102.8	83.4	62.6	48.6	56.5		High	High	High	High	High	High	High	0.003379	0.00591	2.36
FALSE	High	KCGHTNNLRPK	[K].KCGHTNNLRPK.[K]	1xCarbamidomethyl [C2]; 1xTMT6plex [K11]; 1xTMT6plex [N-Term]; 1xlactylation [K1]		0.00703249	0.00298827	1	1	1	P62987	Ubiquitin-60S ribosomal protein L40 OS=Homo sapiens OX=9606 GN=UBA52 PE=1 SV=2	P62987 [114-124]	1	1855.04	11	0	1.515	0.6	0.0505015	0.0699769	75.3	49.7	19.2	20.56	89.7	75.3	60.8	36.6	49.7	55.6		High	High	High	High	High	High	High	0.003379	0.007064	2.84
FALSE	High	SMSKIGAAR	[K].SMSKIGAAR.[T]	1xTMT6plex [N-Term]; 1xlactylation [K4]		0.00556956	0.00298827	1	1	1	P46100	Transcriptional regulator ATRX OS=Homo sapiens OX=9606 GN=ATRX PE=1 SV=6	P46100 [827-835]	1	1221.68	9	0															No Quan Values	High	High	High	High	High	High	High	0.003379	0.005721	2.08
FALSE	High	KSLLVQTK	[R].KSLLVQTK.[R]	1xTMT6plex [K8]; 1xTMT6plex [N-Term]; 1xlactylation [K1]		0.00578096	0.00298827	1	1	1	P39023	60S ribosomal protein L3 OS=Homo sapiens OX=9606 GN=RPL3 PE=1 SV=2	P39023 [349-356]	1	1446.93	8	0															No Quan Values	High	High	High	High	High	High	High	0.003379	0.00591	2.55
FALSE	High	SMKGAGTDEK	[K].SMKGAGTDEK.[T]	1xTMT6plex [K10]; 1xTMT6plex [N-Term]; 1xlactylation [K3]		0.00725303	0.00298827	1	1	1	P08133	Annexin A6 OS=Homo sapiens OX=9606 GN=ANXA6 PE=1 SV=3	P08133 [611-620]	1	1553.82	10	0	2.037	1.03	0.0114675	0.0303439	49.9	24.5	15.51	21.1	49.9	62.5	47	33.7	23.2	24.5		High	High	High	High	High	High	High	0.003379	0.007247	2.22
FALSE	High	SKGQESFK	[R].SKGQESFK.[K]	1xTMT6plex [K8]; 1xTMT6plex [N-Term]; 1xlactylation [K2]		0.00556956	0.00298827	1	1	1	P06748	Nucleophosmin OS=Homo sapiens OX=9606 GN=NPM1 PE=1 SV=2	P06748 [222-229]	1	1440.81	8	0	1.393	0.48	0.0471783	0.0667205	89.6	64.3	7.49	14.21	86.8	99.9	89.6	80.6	62.9	64.3		High	High	High	High	High	High	High	0.003379	0.005724	2.69
FALSE	High	TGCIGAKHR	[R].TGCIGAKHR.[I]	1xCarbamidomethyl [C3]; 1xTMT6plex [N-Term]; 1xlactylation [K7]		0.00618134	0.00298827	1	1	2	P62913	60S ribosomal protein L11 OS=Homo sapiens OX=9606 GN=RPL11 PE=1 SV=2	P62913 [148-156]	1	1300.7	9	0	2.145	1.1	0.000341757	0.0157094	100.8	47	3.53	6.59	100.8	106.3	99.5	51.8	45.8	47		High	High	High	High	High	High	High	0.003379	0.006282	2.9
FALSE	High	WKTMSAK	[R].WKTMSAK.[E]	1xTMT6plex [K7]; 1xTMT6plex [N-Term]; 1xlactylation [K2]		0.00761874	0.00298827	2	3	1	P26583; P09429	High mobility group protein B2 OS=Homo sapiens OX=9606 GN=HMGB2 PE=1 SV=2 High mobility group protein B1 OS=Homo sapiens OX=9606 GN=HMGB1 PE=1 SV=3	P26583 [49-55]; P09429 [49-55]	1	1381.79	7	0	1.85	0.89	0.00150998	0.0166882	232.6	125.7	6.35	9.95	230.8	258.1	232.6	138.9	125.7	113.8	Shared	High	High	High	High	High	High	High	0.003379	0.007578	3.05
FALSE	High	SLNLKHIK	[K].SLNLKHIK.[H]	1xTMT6plex [K8]; 1xTMT6plex [N-Term]; 1xlactylation [K5]		0.0068505	0.00298827	1	1	1	Q13838	Spliceosome RNA helicase DDX39B OS=Homo sapiens OX=9606 GN=DDX39B PE=1 SV=1	Q13838 [184-191]	1	1482.94	8	0	1.577	0.66	0.0123622	0.0313879	26.5	16.8	8.86	13.98	28.9	26.5	24.2	16.8	14.1	18.7		High	High	High	High	High	High	High	0.003379	0.006873	1.89
FALSE	High	KSSGFSGK	[K].KSSGFSGK.[G]	1xTMT6plex [K8]; 1xTMT6plex [N-Term]; 1xlactylation [K1]		0.00871132	0.00298827	1	1	1	Q7L014	Probable ATP-dependent RNA helicase DDX46 OS=Homo sapiens OX=9606 GN=DDX46 PE=1 SV=2	Q7L014 [769-776]	1	1327.76	8	0	1.254	0.33	0.0204473	0.0391776	164	130.8	6.09	8.58	158	177.8	164	142.6	120.1	130.8		High	High	High	High	High	High	High	0.003379	0.008598	2.31
FALSE	High	KSSLVTSK	[R].KSSLVTSK.[L]	1xTMT6plex [K8]; 1xTMT6plex [N-Term]; 1xlactylation [K1]		0.00559259	0.00298827	1	1	1	O43768	Alpha-endosulfine OS=Homo sapiens OX=9606 GN=ENSA PE=1 SV=1	O43768 [107-114]	1	1379.85	8	0	1.282	0.36	0.00225547	0.0178507	180.9	141.1	4.41	4.8	179.4	194.2	180.9	149.7	136.2	141.1		High	High	High	High	High	High	High	0.003379	0.005733	2.67
FALSE	High	GKGVGSAR	[K].GKGVGSAR.[K]	1xTMT6plex [N-Term]; 1xlactylation [K2]		0.00566237	0.00298827	1	1	1	Q92785	Zinc finger protein ubi-d4 OS=Homo sapiens OX=9606 GN=DPF2 PE=1 SV=2	Q92785 [187-194]	1	1032.6	8	0	1.117	0.16	0.76852	0.780515	101.2	90.6	10.95	40.09	86.7	107.8	101.2	80.5	90.6	162.2		High	High	High	High	High	High	High	0.003379	0.005812	2.39
FALSE	High	NVTLKTIK	[K].NVTLKTIK.[K]	1xTMT6plex [K8]; 1xTMT6plex [N-Term]; 1xlactylation [K5]		0.0063404	0.00298827	1	2	1	Q9ULW6	Nucleosome assembly protein 1-like 2 OS=Homo sapiens OX=9606 GN=NAP1L2 PE=1 SV=1	Q9ULW6 [340-347]	1	1446.93	8	0	2.465	1.3	0.00963548	0.0279827	83.8	34	11.49	22.88	83.8	97.7	78.4	47.7	34	31.7		High	High	High	High	High	High	High	0.003379	0.006415	3.09
FALSE	High	TYSAKLDNAR	[K].TYSAKLDNAR.[Q]	1xTMT6plex [N-Term]; 1xlactylation [K5]		0.00718908	0.00298827	1	1	1	P02545	Prelamin-A/C OS=Homo sapiens OX=9606 GN=LMNA PE=1 SV=1	P02545 [266-275]	1	1439.77	10	0	1.829	0.87	0.00670547	0.0248529	63.3	34.6	4.76	12.42	61.2	67.2	63.3	37	28.9	34.6		High	High	High	High	High	High	High	0.003379	0.007204	2.6
FALSE	High	AGHPPAVKAGGMR	[K].AGHPPAVKAGGMR.[I]	1xOxidation [M12]; 1xTMT6plex [N-Term]; 1xlactylation [K8]		0.00667469	0.00298827	1	1	1	P51397	Death-associated protein 1 OS=Homo sapiens OX=9606 GN=DAP PE=1 SV=3	P51397 [13-25]	1	1565.84	13	0	1.498	0.58	0.0304653	0.0497006	32.5	21.7	8.7	17.72	31.5	37	32.5	21.7	17.3	24.8		High	High	High	High	High	High	High	0.003379	0.006711	1.72
FALSE	High	TKKELASALK	[R].TKKELASALK.[S]	2xTMT6plex [K3; K10]; 1xTMT6plex [N-Term]; 1xlactylation [K2]		0.0068505	0.00298827	1	2	1	P07355	Annexin A2 OS=Homo sapiens OX=9606 GN=ANXA2 PE=1 SV=2	P07355 [79-88]	2	1848.18	10	0	1.899	0.93	0.018301	0.0367065	97.6	51.4	8.81	20.69	97.6	110.4	93.4	61	40	51.4		High	High	High	High	High	High	High	0.003379	0.006871	2.05
FALSE	High	EEELVKVR	[K].EEELVKVR.[E]	1xTMT6plex [N-Term]; 1xlactylation [K6]		0.00819677	0.00298827	1	1	1	P35579	Myosin-9 OS=Homo sapiens OX=9606 GN=MYH9 PE=1 SV=4	P35579 [851-858]	1	1302.75	8	0	1.991	0.99	0.00174585	0.0172237	114.9	57.7	9	11.41	106.1	126.9	114.9	69.2	56.6	57.7		High	High	High	High	High	High	High	0.003379	0.008126	2.01
FALSE	High	CQHLQAEKK	[R].CQHLQAEKK.[K]	1xCarbamidomethyl [C1]; 1xTMT6plex [K9]; 1xTMT6plex [N-Term]; 1xlactylation [K8]		0.00605264	0.00298827	1	1	1	P35579	Myosin-9 OS=Homo sapiens OX=9606 GN=MYH9 PE=1 SV=4	P35579 [931-939]	1	1671.93	9	0	1.805	0.85	0.000734636	0.0166882	93.5	51.8	7.26	7.65	93.5	100.7	87.1	58	50.3	51.8		High	High	High	High	High	High	High	0.003379	0.006146	2.72
FALSE	High	LFGAGGGKAGK	[K].LFGAGGGKAGK.[G]	1xTMT6plex [K11]; 1xTMT6plex [N-Term]; 1xlactylation [K8]		0.00615533	0.00298827	1	1	1	Q9H444	Charged multivesicular body protein 4b OS=Homo sapiens OX=9606 GN=CHMP4B PE=1 SV=1	Q9H444 [7-17]	1	1492.89	11	0	1.686	0.75	0.0149489	0.0336453	82.1	48.7	6.94	15.3	82.1	91.1	80.1	59.6	44.5	48.7		High	High	High	High	High	High	High	0.003379	0.006239	2.67
FALSE	High	NNTVTPGGKPNKTR	[K].NNTVTPGGKPNKTR.[V]	1xTMT6plex [K9]; 1xTMT6plex [N-Term]; 1xlactylation [K12]		0.00835058	0.00298827	1	1	1	P18077	60S ribosomal protein L35a OS=Homo sapiens OX=9606 GN=RPL35A PE=1 SV=2	P18077 [55-68]	1	2014.14	14	0															No Quan Values	High	High	High	High	High	High	High	0.003379	0.008272	1.43
FALSE	High	TVGQLYKEQLAK	[R].TVGQLYKEQLAK.[L]	1xTMT6plex [K12]; 1xTMT6plex [N-Term]; 1xlactylation [K7]		0.00846853	0.00298827	1	1	1	P35579	Myosin-9 OS=Homo sapiens OX=9606 GN=MYH9 PE=1 SV=4	P35579 [645-656]	1	1908.12	12	0	1.874	0.91	0.00873079	0.0268182	63.7	34	4.89	13.72	65.2	63.7	59.3	34	27.2	35.5		High	High	High	High	High	High	High	0.003379	0.008399	2.7
FALSE	High	VKVNKDDIQK	[K].VKVNKDDIQK.[M]	2xTMT6plex [K5; K10]; 1xTMT6plex [N-Term]; 1xlactylation [K2]		0.00676185	0.00298827	1	1	1	P35579	Myosin-9 OS=Homo sapiens OX=9606 GN=MYH9 PE=1 SV=4	P35579 [65-74]	2	1946.19	10	0															No Quan Values	High	High	High	High	High	High	High	0.003379	0.006815	2.12
FALSE	High	KQEIVAEK	[R].KQEIVAEK.[E]	1xTMT6plex [K8]; 1xTMT6plex [N-Term]; 1xlactylation [K1]		0.00552382	0.00298827	1	1	1	Q9ULV4	Coronin-1C OS=Homo sapiens OX=9606 GN=CORO1C PE=1 SV=1	Q9ULV4 [205-212]	1	1474.89	8	0	1.689	0.76	0.0122064	0.0311384	51.5	30.5	15.14	5.41	50.9	65.9	51.5	33	30.5	29.8		High	High	High	High	High	High	High	0.003379	0.005674	2.5
FALSE	High	SESALSCLSKQK	[K].SESALSCLSKQK.[K]	1xCarbamidomethyl [C7]; 1xTMT6plex [K12]; 1xTMT6plex [N-Term]; 1xlactylation [K10]		0.00793678	0.00298827	1	1	1	Q9GZR7	ATP-dependent RNA helicase DDX24 OS=Homo sapiens OX=9606 GN=DDX24 PE=1 SV=1	Q9GZR7 [826-837]	1	1868.02	12	0	1.423	0.51	0.00632617	0.02419	55.5	39	8.47	4.97	50.8	60.2	55.5	40.4	36.6	39		High	High	High	High	High	High	High	0.003379	0.007873	1.62
FALSE	High	QLATKAAR	[K].QLATKAAR.[K]	1xTMT6plex [N-Term]; 1xlactylation [K5]		0.00647698	0.00298827	2	5	1	P84243; P68431	Histone H3.3 OS=Homo sapiens OX=9606 GN=H3-3A PE=1 SV=2 Histone H3.1 OS=Homo sapiens OX=9606 GN=H3C1 PE=1 SV=2	P84243 [20-27]; P68431 [20-27]	1	1159.7	8	0	1.212	0.28	0.140359	0.156675	153.1	126.3	8.98	13.41	150.5	176.6	153.1	156.1	123.3	126.3	Shared	High	High	High	High	High	High	High	0.003379	0.006551	2.62
FALSE	High	VKVEPSHDASK	[R].VKVEPSHDASK.[V]	1xTMT6plex [K11]; 1xTMT6plex [N-Term]; 1xlactylation [K2]		0.00653268	0.00298827	1	1	1	P21333	Filamin-A OS=Homo sapiens OX=9606 GN=FLNA PE=1 SV=4	P21333 [864-874]	1	1726.97	11	0	1.576	0.66	0.00692515	0.0248529	121.5	77.1	7.4	0.79	119.3	136.4	121.5	78.1	77	77.1		High	High	High	High	High	High	High	0.003379	0.006595	2.53
FALSE	High	NIGKTLVTR	[R].NIGKTLVTR.[T]	1xTMT6plex [N-Term]; 1xlactylation [K4]		0.00748294	0.00298827	1	1	1	P61247	40S ribosomal protein S3a OS=Homo sapiens OX=9606 GN=RPS3A PE=1 SV=2	P61247 [43-51]	1	1302.79	9	0															No Quan Values	High	High	High	High	High	High	High	0.003379	0.00746	2.58
FALSE	High	DKPLKDVIIADCGK	[R].DKPLKDVIIADCGK.[I]	1xCarbamidomethyl [C12]; 2xTMT6plex [K5; K14]; 1xTMT6plex [N-Term]; 1xlactylation [K2]		0.00827319	0.00298827	1	1	1	P23284	Peptidyl-prolyl cis-trans isomerase B OS=Homo sapiens OX=9606 GN=PPIB PE=1 SV=2	P23284 [191-204]	1	2331.36	14	0															No Quan Values	High	High	High	High	High	High	High	0.003379	0.008203	2.93
FALSE	High	SGGAGKVTK	[K].SGGAGKVTK.[S]	1xTMT6plex [K9]; 1xTMT6plex [N-Term]; 1xlactylation [K6]		0.00642189	0.00298827	1	1	1	Q05639	Elongation factor 1-alpha 2 OS=Homo sapiens OX=9606 GN=EEF1A2 PE=1 SV=1	Q05639 [445-453]	1	1334.8	9	0	1.78	0.83	0.00135072	0.0166882	111.8	62.8	8.02	8.75	102	119.8	111.8	70.8	59.9	62.8		High	High	High	High	High	High	High	0.003379	0.006484	2.45
FALSE	High	GMITKQAK	[R].GMITKQAK.[K]	1xTMT6plex [K8]; 1xTMT6plex [N-Term]; 1xlactylation [K5]		0.00653268	0.00298827	1	1	1	P36873	Serine/threonine-protein phosphatase PP1-gamma catalytic subunit OS=Homo sapiens OX=9606 GN=PPP1CC PE=1 SV=1	P36873 [315-322]	1	1406.84	8	0	1.715	0.78	0.00426389	0.0211629	156.9	91.5	3.72	9.28	156.9	166.9	156.3	103.7	91.5	86.8		High	High	High	High	High	High	High	0.003379	0.006584	2.68
FALSE	High	GFGYKGSCFHR	[K].GFGYKGSCFHR.[I]	1xCarbamidomethyl [C8]; 1xTMT6plex [N-Term]; 1xlactylation [K5]		0.00775791	0.00298827	1	1	1	P62937	Peptidyl-prolyl cis-trans isomerase A OS=Homo sapiens OX=9606 GN=PPIA PE=1 SV=2	P62937 [45-55]	1	1616.78	11	0	1.406	0.49	0.0172998	0.0355091	95.3	67.8	8.03	12.13	95.3	100	85.3	55.6	67.8	70.2		High	High	High	High	High	High	High	0.003379	0.007709	2.79
FALSE	High	TVPVEAVTSKTSNIR	[K].TVPVEAVTSKTSNIR.[A]	1xTMT6plex [N-Term]; 1xlactylation [K10]		0.00755043	0.00298827	1	1	1	Q14247	Src substrate cortactin OS=Homo sapiens OX=9606 GN=CTTN PE=1 SV=2	Q14247 [337-351]	1	1903.07	15	0	1.282	0.36	0.0202444	0.0389162	38.6	30.1	8.22	7.73	36.8	43.1	38.6	33.8	29.3	30.1		High	High	High	High	High	High	High	0.003379	0.007532	2.21
FALSE	High	MPEMHFKTPK	[K].MPEMHFKTPK.[I]	1xTMT6plex [K10]; 1xTMT6plex [N-Term]; 1xlactylation [K7]		0.00722096	0.00298827	1	1	1	Q09666	Neuroblast differentiation-associated protein AHNAK OS=Homo sapiens OX=9606 GN=AHNAK PE=1 SV=2	Q09666 [1185-1194]; [1979-1988]; [2174-2183]; [2302-2311]; [2825-2834]	1	1775.96	10	0	1.441	0.53	0.0536443	0.072614	74.2	51.5	13.93	4.03	78	74.2	59.4	52.7	51.5	48.7		High	High	High	High	High	High	High	0.003379	0.007234	2.43
FALSE	High	KNCPHVVVGTPGR	[K].KNCPHVVVGTPGR.[I]	1xCarbamidomethyl [C3]; 1xTMT6plex [N-Term]; 1xlactylation [K1]		0.00812131	0.00298827	1	1	1	O00148	ATP-dependent RNA helicase DDX39A OS=Homo sapiens OX=9606 GN=DDX39A PE=1 SV=2	O00148 [162-174]	1	1721.93	13	0	1.463	0.55	0.00901004	0.0272702	82.1	56.1	5.4	9.91	82.2	82.1	74.7	57.4	47.6	56.1		High	High	High	High	High	High	High	0.003379	0.008065	2.4
FALSE	High	EAQMAAKLER	[R].EAQMAAKLER.[L]	1xTMT6plex [N-Term]; 1xlactylation [K7]		0.00623379	0.00298827	1	1	1	P16949	Stathmin OS=Homo sapiens OX=9606 GN=STMN1 PE=1 SV=3	P16949 [113-122]	1	1447.78	10	0	1.472	0.56	0.00609771	0.0239449	56.8	38.6	7.4	9.24	56.8	59.8	51.6	34.8	38.6	41.9		High	High	High	High	High	High	High	0.003379	0.006316	2.23
FALSE	High	GLAQQQRPKTR	[R].GLAQQQRPKTR.[R]	1xTMT6plex [N-Term]; 1xlactylation [K9]		0.00808394	0.00298827	1	1	1	P20248	Cyclin-A2 OS=Homo sapiens OX=9606 GN=CCNA2 PE=1 SV=2	P20248 [60-70]	1	1583.92	11	0	1.309	0.39	0.0753395	0.0941476	27.1	20.7	15.79	5.07	27.1	32.6	23.9	21.9	19.8	20.7		High	High	High	High	High	High	High	0.003379	0.00802	1.88
FALSE	High	KQSDSVK	[K].KQSDSVK.[G]	1xTMT6plex [K7]; 1xTMT6plex [N-Term]; 1xlactylation [K1]		0.0087527	0.00298827	1	1	1	P84101	Small EDRK-rich factor 2 OS=Homo sapiens OX=9606 GN=SERF2 PE=1 SV=1	P84101 [17-23]	1	1321.77	7	0	1.687	0.75	0.00100239	0.0166882	173.8	103	7	8	173.8	192.5	168.8	113.7	97.2	103		High	High	High	High	High	High	High	0.003379	0.00866	2.65
FALSE	High	DVFRDPALKR	[K].DVFRDPALKR.[K]	1xTMT6plex [N-Term]; 1xlactylation [K9]		0.00718908	0.00298827	1	1	1	P61353	60S ribosomal protein L27 OS=Homo sapiens OX=9606 GN=RPL27 PE=1 SV=2	P61353 [99-108]	2	1517.86	10	0	1.47	0.56	0.00816933	0.0265806	69.1	47	9.65	9.31	63.1	76.5	69.1	52.5	43.7	47		High	High	High	High	High	High	High	0.003379	0.007186	2.24
FALSE	High	EALNSCNKR	[K].EALNSCNKR.[E]	1xCarbamidomethyl [C6]; 1xTMT6plex [N-Term]; 1xlactylation [K8]		0.00850835	0.00298827	1	1	1	P19338	Nucleolin OS=Homo sapiens OX=9606 GN=NCL PE=1 SV=3	P19338 [538-546]	1	1392.71	9	0	1.298	0.38	0.0198298	0.0384295	191.2	147.3	6.45	7.44	171.9	193.8	191.2	161.8	139.9	147.3		High	High	High	High	High	High	High	0.003379	0.008413	3.22
FALSE	High	GKSTEEARK	[R].GKSTEEARK.[E]	1xTMT6plex [K9]; 1xTMT6plex [N-Term]; 1xlactylation [K2]		0.00735038	0.00298827	1	1	1	P06744	Glucose-6-phosphate isomerase OS=Homo sapiens OX=9606 GN=GPI PE=1 SV=4	P06744 [439-447]	2	1535.88	9	0	1.762	0.82	0.000202353	0.0157094	81.4	46.2	5.31	5.71	81.4	87.1	78.5	47.5	42.5	46.2		High	High	High	High	High	High	High	0.003379	0.007345	2.07
FALSE	High	KAEGDAKGDK	[R].KAEGDAKGDK.[A]	2xTMT6plex [K7; K10]; 1xTMT6plex [N-Term]; 1xlactylation [K1]		0.00751658	0.00298827	1	1	1	P05204	Non-histone chromosomal protein HMG-17 OS=Homo sapiens OX=9606 GN=HMGN2 PE=1 SV=3	P05204 [5-14]	2	1778.03	10	0	1.069	0.1	0.237469	0.254565	161.9	151.5	6.41	9.85	152.1	172.9	161.9	159.3	151.5	131.2		High	High	High	High	High	High	High	0.003379	0.00751	2.17
FALSE	High	VKAAQAGR	[R].VKAAQAGR.[Q]	1xTMT6plex [N-Term]; 1xlactylation [K2]		0.00650475	0.00298827	1	1	1	Q99986	Serine/threonine-protein kinase VRK1 OS=Homo sapiens OX=9606 GN=VRK1 PE=1 SV=1	Q99986 [4-11]	1	1101.66	8	0	1.477	0.56	0.0252411	0.0438802	73.7	49.9	16.49	10.48	71.2	95.2	73.7	58.9	49.9	48.9		High	High	High	High	High	High	High	0.003379	0.006564	2.13
FALSE	High	KAASLTEDRDR	[R].KAASLTEDRDR.[G]	1xTMT6plex [N-Term]; 1xlactylation [K1]		0.00582923	0.00298827	1	1	1	Q04637	Eukaryotic translation initiation factor 4 gamma 1 OS=Homo sapiens OX=9606 GN=EIF4G1 PE=1 SV=4	Q04637 [1206-1216]	2	1562.83	11	0															No Quan Values	High	High	High	High	High	High	High	0.003379	0.005953	2.65
FALSE	High	FKMPDMHFK	[K].FKMPDMHFK.[A]	1xTMT6plex [K9]; 1xTMT6plex [N-Term]; 1xlactylation [K2]		0.00842897	0.00298827	1	1	1	Q09666	Neuroblast differentiation-associated protein AHNAK OS=Homo sapiens OX=9606 GN=AHNAK PE=1 SV=2	Q09666 [1910-1918]; [2374-2382]; [2441-2449]	1	1710.91	9	0															No Quan Values	High	High	High	High	High	High	High	0.003379	0.008346	3.11
FALSE	High	MQANNAKAMSAR	[K].MQANNAKAMSAR.[A]	1xTMT6plex [N-Term]; 1xlactylation [K7]		0.00597702	0.00298827	1	1	1	P47914	60S ribosomal protein L29 OS=Homo sapiens OX=9606 GN=RPL29 PE=1 SV=2	P47914 [57-68]	1	1593.8	12	0	1.208	0.27	0.112387	0.129826	28.5	23.6	17.11	11.27	24.4	34.3	28.5	23.6	19.6	24.3		High	High	High	High	High	High	High	0.003379	0.006087	2.26
FALSE	High	KVGISQENKK	[K].KVGISQENKK.[E]	2xTMT6plex [K9; K10]; 1xTMT6plex [N-Term]; 1xlactylation [K1]		0.0074495	0.00298827	1	1	1	Q9GZU8	PSME3-interacting protein OS=Homo sapiens OX=9606 GN=PSME3IP1 PE=1 SV=1	Q9GZU8 [121-130]	2	1890.16	10	0	1.654	0.73	0.0143543	0.0330261	164.7	99.6	15.12	7.95	149.5	200	164.7	113.8	99.6	99.3		High	High	High	High	High	High	High	0.003379	0.00744	2.51
FALSE	High	TTAKLSTSAK	[K].TTAKLSTSAK.[R]	1xTMT6plex [K10]; 1xTMT6plex [N-Term]; 1xlactylation [K4]		0.0094987	0.00338743	1	1	1	Q969T4	Ubiquitin-conjugating enzyme E2 E3 OS=Homo sapiens OX=9606 GN=UBE2E3 PE=1 SV=1	Q969T4 [55-64]	1	1537.92	10	0	1.676	0.75	0.0260441	0.0448183	98.9	59	13.16	16.19	83.1	108.3	98.9	76	57.2	59		High	High	High	High	High	High	High	0.003727	0.009334	2.34
FALSE	High	VVVSPTKK	[K].VVVSPTKK.[V]	1xTMT6plex [K8]; 1xTMT6plex [N-Term]; 1xlactylation [K7]		0.0097824	0.00338743	1	1	1	P19338	Nucleolin OS=Homo sapiens OX=9606 GN=NCL PE=1 SV=3	P19338 [64-71]	1	1387.89	8	0	1.269	0.34	0.0526671	0.071567	79.3	62.5	6.55	11.81	73.5	83.8	79.3	69.5	54.8	62.5		High	High	High	High	High	High	High	0.003727	0.009637	2.48
FALSE	High	AGAAKAK	[K].AGAAKAK.[K]	1xTMT6plex [K7]; 1xTMT6plex [N-Term]; 1xlactylation [K5]		0.00968659	0.00338743	2	2	1	P16401; P10412	Histone H1.5 OS=Homo sapiens OX=9606 GN=H1-5 PE=1 SV=3 Histone H1.4 OS=Homo sapiens OX=9606 GN=H1-4 PE=1 SV=2	P16401 [126-132]; P10412 [123-129]	1	1146.72	7	0															No Quan Values	High	High	High	High	High	High	High	0.003727	0.009551	2.49
FALSE	High	KAAPASTK	[K].KAAPASTK.[Q]	1xTMT6plex [K8]; 1xTMT6plex [N-Term]; 1xlactylation [K1]		0.00968659	0.00338743	1	1	1	Q14980	Nuclear mitotic apparatus protein 1 OS=Homo sapiens OX=9606 GN=NUMA1 PE=1 SV=2	Q14980 [2033-2040]	1	1303.8	8	0	1.317	0.4	0.108864	0.126171	65.7	49.9	16.75	3.3	65.7	75	53.4	50.1	47.2	49.9		High	High	High	High	High	High	High	0.003727	0.009515	2.07
FALSE	High	KMDGAPDGR	[R].KMDGAPDGR.[G]	1xTMT6plex [N-Term]; 1xlactylation [K1]		0.00918151	0.00338743	1	1	1	O60264	SWI/SNF-related matrix-associated actin-dependent regulator of chromatin subfamily A member 5 OS=Homo sapiens OX=9606 GN=SMARCA5 PE=1 SV=1	O60264 [1036-1044]	1	1247.63	9	0	1.361	0.45	0.0568812	0.0760581	53.5	39.3	15.86	13.19	51.4	68.2	53.5	48.7	38.8	39.3		High	High	High	High	High	High	High	0.003727	0.009049	2.57
FALSE	High	NKNVTNR	[K].NKNVTNR.[S]	1xTMT6plex [N-Term]; 1xlactylation [K2]		0.00963915	0.00338743	1	1	1	P05556	Integrin beta-1 OS=Homo sapiens OX=9606 GN=ITGB1 PE=1 SV=2	P05556 [92-98]	1	1146.64	7	0	2.331	1.22	0.0154295	0.0341075	67.6	29	9.11	22.21	67.6	72.5	60.4	41.2	29	28.2		High	High	High	High	High	High	High	0.003727	0.009502	2.25
FALSE	High	NKSYSFIAR	[R].NKSYSFIAR.[M]	1xTMT6plex [N-Term]; 1xlactylation [K2]		0.0101786	0.00338743	1	1	1	Q8IWX8	Calcium homeostasis endoplasmic reticulum protein OS=Homo sapiens OX=9606 GN=CHERP PE=1 SV=3	Q8IWX8 [900-908]	1	1386.76	9	0	1.885	0.91	0.0130273	0.0318789	54.3	28.8	7.1	16.38	48.8	56	54.3	34.9	25.3	28.8		High	High	High	High	High	High	High	0.003727	0.009994	2.03
FALSE	High	MPEMNIKAPK	[K].MPEMNIKAPK.[I]	1xTMT6plex [K10]; 1xTMT6plex [N-Term]; 1xlactylation [K7]		0.0101786	0.00338743	1	1	1	Q09666	Neuroblast differentiation-associated protein AHNAK OS=Homo sapiens OX=9606 GN=AHNAK PE=1 SV=2	Q09666 [936-945]; [2569-2578]; [2697-2706]; [2953-2962]; [3081-3090]; [3209-3218]; [3661-3670]; [3863-3872]; [3991-4000]; [4247-4256]; [4375-4384]; [4449-4458]	1	1688.95	10	0	1.31	0.39	0.0228484	0.0415147	61.7	47.1	5.13	11.51	60.8	66.8	61.7	47.1	38.6	47.8		High	High	High	High	High	High	High	0.003727	0.009985	2.73
FALSE	High	LVSKDGK	[R].LVSKDGK.[S]	1xTMT6plex [K7]; 1xTMT6plex [N-Term]; 1xlactylation [K4]		0.00940659	0.00338743	1	1	1	P19338	Nucleolin OS=Homo sapiens OX=9606 GN=NCL PE=1 SV=3	P19338 [421-427]	1	1276.79	7	0	1.896	0.92	0.00130432	0.0166882	154.3	81.4	8.81	8.57	135.4	160.9	154.3	92.9	79.5	81.4		High	High	High	High	High	High	High	0.003727	0.009255	2.49
FALSE	High	AAVTPGKK	[K].AAVTPGKK.[A]	1xTMT6plex [K8]; 1xTMT6plex [N-Term]; 1xlactylation [K7]		0.0103848	0.00338743	1	1	2	P19338	Nucleolin OS=Homo sapiens OX=9606 GN=NCL PE=1 SV=3	P19338 [81-88]	1	1301.82	8	0	1.233	0.3	0.00868603	0.0268182	226.6	183.8	6.09	4.62	226.6	248.2	221.6	195.8	179.1	183.8		High	High	High	High	High	High	High	0.004571	0.01496	2.85
FALSE	High	GKFDGAK	[K].GKFDGAK.[G]	1xTMT6plex [K7]; 1xTMT6plex [N-Term]; 1xlactylation [K2]		0.0100776	0.00338743	1	1	1	O15347	High mobility group protein B3 OS=Homo sapiens OX=9606 GN=HMGB3 PE=1 SV=4	O15347 [164-170]	1	1252.73	7	0	1.287	0.36	0.0517809	0.0706834	177	137.5	6.37	11.89	172.8	194.6	177	163.2	130.8	137.5		High	High	High	High	High	High	High	0.003727	0.009906	2.41
FALSE	High	SSKQHYNCEHSK	[R].SSKQHYNCEHSK.[I]	1xCarbamidomethyl [C8]; 1xTMT6plex [K12]; 1xTMT6plex [N-Term]; 1xlactylation [K3]		0.00945249	0.00338743	1	1	1	P50454	Serpin H1 OS=Homo sapiens OX=9606 GN=SERPINH1 PE=1 SV=2	P50454 [149-160]	1	2035.01	12	0															No Quan Values	High	High	High	High	High	High	High	0.003727	0.009294	2.17
FALSE	High	KVDAGGK	[K].KVDAGGK.[V]	1xTMT6plex [K7]; 1xTMT6plex [N-Term]; 1xlactylation [K1]		0.00927066	0.00338743	1	1	1	Q02878	60S ribosomal protein L6 OS=Homo sapiens OX=9606 GN=RPL6 PE=1 SV=3	Q02878 [20-26]	1	1204.73	7	0	1.177	0.24	0.126578	0.143554	145.3	123.4	18.67	6.11	145.3	197.4	144.5	134	119.1	123.4		High	High	High	High	High	High	High	0.003727	0.009138	2.37
FALSE	High	GKSEAGK	[K].GKSEAGK.[K]	1xTMT6plex [K7]; 1xTMT6plex [N-Term]; 1xlactylation [K2]		0.00936098	0.00338743	1	1	1	P26583	High mobility group protein B2 OS=Homo sapiens OX=9606 GN=HMGB2 PE=1 SV=2	P26583 [166-172]	1	1206.71	7	0	0.917	-0.12	0.802553	0.813667	74.1	80.8	15.91	6.48	70.9	94.3	74.1	86.9	76.4	80.8		High	High	High	High	High	High	High	0.003727	0.009211	2.15
FALSE	High	KGVVPGGGLK	[K].KGVVPGGGLK.[A]	1xTMT6plex [K10]; 1xTMT6plex [N-Term]; 1xlactylation [K1]		0.00945249	0.00338743	1	1	1	O75822	Eukaryotic translation initiation factor 3 subunit J OS=Homo sapiens OX=9606 GN=EIF3J PE=1 SV=2	O75822 [224-233]	1	1441.91	10	0	1.526	0.61	0.00110826	0.0166882	92.3	60.5	5.75	3.92	92.3	96.2	85.8	59.4	60.5	64		High	High	High	High	High	High	High	0.003727	0.009306	2.49
FALSE	High	VFSGKSER	[K].VFSGKSER.[S]	1xTMT6plex [N-Term]; 1xlactylation [K5]		0.0103848	0.00338743	1	1	1	P14866	Heterogeneous nuclear ribonucleoprotein L OS=Homo sapiens OX=9606 GN=HNRNPL PE=1 SV=2	P14866 [534-541]	1	1210.66	8	0	1.597	0.68	0.00349097	0.0207023	113.1	70.8	9.89	10.66	113.1	131.4	109.7	77.2	70.8	62.3		High	High	High	High	High	High	High	0.003727	0.01018	2.19
FALSE	High	KTQDQISNIK	[K].KTQDQISNIK.[Y]	1xTMT6plex [K10]; 1xTMT6plex [N-Term]; 1xlactylation [K1]		0.010281	0.00338743	1	1	1	Q14847	LIM and SH3 domain protein 1 OS=Homo sapiens OX=9606 GN=LASP1 PE=1 SV=2	Q14847 [112-121]	1	1704.99	10	0	1.282	0.36	0.0167698	0.0351893	118.3	92.3	4.23	8.2	117.3	126.6	118.3	101.7	92.3	86.5		High	High	High	High	High	High	High	0.003727	0.01011	3.49
FALSE	High	GKPHCSR	[K].GKPHCSR.[N]	1xCarbamidomethyl [C5]; 1xTMT6plex [N-Term]; 1xlactylation [K2]		0.00913737	0.00338743	1	1	1	Q02878	60S ribosomal protein L6 OS=Homo sapiens OX=9606 GN=RPL6 PE=1 SV=3	Q02878 [40-46]	0	1142.59	7	0	1.746	0.8	0.00789061	0.0261575	21.3	12.2	17.91	15.67	21.2	28.6	21.3	12.2	14	10.2		High	High	High	High	High	High	High	0.003727	0.008993	1.9
FALSE	High	EDAAATKDR	[K].EDAAATKDR.[C]	1xTMT6plex [N-Term]; 1xlactylation [K7]		0.00945249	0.00338743	1	1	1	Q86UP2	Kinectin OS=Homo sapiens OX=9606 GN=KTN1 PE=1 SV=1	Q86UP2 [346-354]	1	1277.65	9	0	1.723	0.79	0.0160231	0.0345007	32.4	18.8	14.25	5.99	26.2	34.8	32.4	19.6	17.4	18.8		High	High	High	High	High	High	High	0.003727	0.009328	2.04
FALSE	High	EHTTSSSVSKKPR	[R].EHTTSSSVSKKPR.[L]	1xTMT6plex [K]; 1xTMT6plex [N-Term]; 1xlactylation [K]		0.0101786	0.00338743	1	1	2	Q9P013	Spliceosome-associated protein CWC15 homolog OS=Homo sapiens OX=9606 GN=CWC15 PE=1 SV=2	Q9P013 [82-94]	1	1974.1	13	0															No Quan Values	High	High	High	High	High	High	High	0.003727	0.009984	2.72
FALSE	High	KKTATAVAHCK	[R].KKTATAVAHCK.[R]	1xCarbamidomethyl [C10]; 2xTMT6plex [K2; K11]; 1xTMT6plex [N-Term]; 1xlactylation [K1]		0.00945249	0.00338743	1	1	1	P62249	40S ribosomal protein S16 OS=Homo sapiens OX=9606 GN=RPS16 PE=1 SV=2	P62249 [16-26]	2	1974.18	11	0	1.592	0.67	0.0124542	0.0314311	90.4	56.8	13.65	14.73	84.2	109	90.4	66.3	49.4	56.8		High	High	High	High	High	High	High	0.003727	0.00931	2.29
FALSE	High	EVPKQQAAYR	[K].EVPKQQAAYR.[N]	1xTMT6plex [N-Term]; 1xlactylation [K4]		0.00927066	0.00338743	1	1	1	Q9P258	Protein RCC2 OS=Homo sapiens OX=9606 GN=RCC2 PE=1 SV=2	Q9P258 [121-130]	1	1490.82	10	0	1.044	0.06	0.226564	0.243768	44.9	43	13.43	7.68	43.4	55.2	44.9	44.3	38.2	43		High	High	High	High	High	High	High	0.003727	0.009141	2.02
FALSE	High	KSLTPAVPVESKPDKPSGK	[K].KSLTPAVPVESKPDKPSGK.[S]	3xTMT6plex [K12; K15; K19]; 1xTMT6plex [N-Term]; 1xlactylation [K1]		0.0105967	0.00338743	1	1	1	P20810	Calpastatin OS=Homo sapiens OX=9606 GN=CAST PE=1 SV=4	P20810 [132-150]	1	2953.77	19	0	1.302	0.38	0.0280923	0.0469679	39.7	30.5	10.37	2.71	39.4	47.1	39.7	30.4	31.9	30.5		High	High	High	High	High	High	High	0.003727	0.01038	2.41
FALSE	High	TGQAPGYSYTAANKNK	[K].TGQAPGYSYTAANKNK.[G]	1xTMT6plex [K16]; 1xTMT6plex [N-Term]; 1xlactylation [K14]		0.00936098	0.00338743	1	1	1	P99999	Cytochrome c OS=Homo sapiens OX=9606 GN=CYCS PE=1 SV=2	P99999 [41-56]	1	2201.16	16	0	2.11	1.08	0.00858653	0.0268182	32.5	15.4	14.52	19.95	30.8	40.2	32.5	21.2	15.1	15.4		High	High	High	High	High	High	High	0.003727	0.009214	2.46
FALSE	High	KLAVTKPNNIK	[K].KLAVTKPNNIK.[S]	2xTMT6plex [K6; K11]; 1xTMT6plex [N-Term]; 1xlactylation [K1]		0.0100776	0.00338743	1	1	1	P09884	DNA polymerase alpha catalytic subunit OS=Homo sapiens OX=9606 GN=POLA1 PE=1 SV=2	P09884 [125-135]	1	1985.27	11	0	1.455	0.54	0.0176685	0.0358141	107.1	73.6	13.14	8.24	100.2	128.4	107.1	83.4	71.7	73.6		High	High	High	High	High	High	High	0.003727	0.009914	2.06
FALSE	High	FANYIDKVR	[R].FANYIDKVR.[F]	1xTMT6plex [N-Term]; 1xlactylation [K7]		0.00973434	0.00338743	1	1	1	P08670	Vimentin OS=Homo sapiens OX=9606 GN=VIM PE=1 SV=4	P08670 [114-122]	1	1426.79	9	0	2.269	1.18	0.000773654	0.0166882	86.9	38.3	8.55	11.49	82.5	97.3	86.9	40.2	32.1	38.3		High	High	High	High	High	High	High	0.003727	0.00958	2.57
FALSE	High	SINNAEKR	[K].SINNAEKR.[G]	1xTMT6plex [N-Term]; 1xlactylation [K7]		0.0106506	0.00338743	1	1	1	P62244	40S ribosomal protein S15a OS=Homo sapiens OX=9606 GN=RPS15A PE=1 SV=2	P62244 [13-20]	1	1232.68	8	0	2.045	1.03	0.000576835	0.0164597	67.7	33.1	8.6	5.32	66.4	77.5	67.7	35.8	33.1	32.4		High	High	High	High	High	High	High	0.004139	0.01046	2.44
FALSE	High	KAAGAGK	[K].KAAGAGK.[V]	1xTMT6plex [K7]; 1xTMT6plex [N-Term]; 1xlactylation [K1]		0.0100276	0.00338743	1	2	1	P68104	Elongation factor 1-alpha 1 OS=Homo sapiens OX=9606 GN=EEF1A1 PE=1 SV=1	P68104 [444-450]	1	1132.71	7	0	2.02	1.01	0.000786322	0.0166882	102.8	50.9	8.51	10.44	102.8	114.5	97	51.1	50.9	42.3		High	High	High	High	High	High	High	0.003727	0.009837	2.12
FALSE	High	KVGFNPK	[K].KVGFNPK.[K]	1xTMT6plex [K7]; 1xTMT6plex [N-Term]; 1xlactylation [K1]		0.0097824	0.00338743	1	1	1	P15170	Eukaryotic peptide chain release factor GTP-binding subunit ERF3A OS=Homo sapiens OX=9606 GN=GSPT1 PE=1 SV=1	P15170 [247-253]	1	1319.81	7	0	2.011	1.01	0.0042102	0.0211394	124.7	62	12.36	4.39	124.7	149	118.4	62	64.3	58.9		High	High	High	High	High	High	High	0.003727	0.009628	2.39
FALSE	High	KVGIVGK	[K].KVGIVGK.[Y]	1xTMT6plex [K7]; 1xTMT6plex [N-Term]; 1xlactylation [K1]		0.00936098	0.00338743	1	1	1	P61513	60S ribosomal protein L37a OS=Homo sapiens OX=9606 GN=RPL37A PE=1 SV=2	P61513 [7-13]	1	1230.82	7	0	1.714	0.78	0.00139829	0.0166882	211.8	123.6	2.73	6.46	211.8	220.5	209.4	123.6	124.5	110.7		High	High	High	High	High	High	High	0.003727	0.009217	2.78
FALSE	High	KDSQICELK	[K].KDSQICELK.[Y]	1xCarbamidomethyl [C6]; 1xTMT6plex [K9]; 1xTMT6plex [N-Term]; 1xlactylation [K1]		0.00968659	0.00338743	1	1	1	P55145	Mesencephalic astrocyte-derived neurotrophic factor OS=Homo sapiens OX=9606 GN=MANF PE=1 SV=3	P55145 [112-120]	1	1650.91	9	0	2.043	1.03	0.000281822	0.0157094	79.9	39.1	6.65	7.59	74.3	84.9	79.9	41.8	35.9	39.1		High	High	High	High	High	High	High	0.003727	0.009511	2.59
FALSE	High	QVAPEKPVKK	[K].QVAPEKPVKK.[Q]	2xTMT6plex [K6; K9]; 1xTMT6plex [N-Term]; 1xlactylation [K10]		0.00922594	0.00338743	1	1	1	P53999	Activated RNA polymerase II transcriptional coactivator p15 OS=Homo sapiens OX=9606 GN=SUB1 PE=1 SV=3	P53999 [30-39]	1	1883.19	10	0	1.262	0.34	0.0169892	0.0353812	181.9	144.1	7.98	7.2	181.9	202	173.1	156.6	144.1	135.8		High	High	High	High	High	High	High	0.003727	0.009111	2.74
FALSE	High	GGPGSTLSFVGKR	[K].GGPGSTLSFVGKR.[R]	1xTMT6plex [N-Term]; 1xlactylation [K12]		0.0094987	0.00338743	1	1	2	Q9BQ61	Telomerase RNA component interacting RNase OS=Homo sapiens OX=9606 GN=TRIR PE=1 SV=1	Q9BQ61 [107-119]	1	1563.87	13	0	1.282	0.36	0.0243677	0.0428141	73.7	57.5	10.09	3.74	73.7	87.2	73.4	60.6	57.5	56.4		High	High	High	High	High	High	High	0.003727	0.009332	2.55
FALSE	High	KLDQQYK	[K].KLDQQYK.[E]	1xTMT6plex [K7]; 1xTMT6plex [N-Term]; 1xlactylation [K1]		0.0104373	0.00338743	1	1	1	Q9H7L9	Sin3 histone deacetylase corepressor complex component SDS3 OS=Homo sapiens OX=9606 GN=SUDS3 PE=1 SV=2	Q9H7L9 [101-107]	1	1452.85	7	0	1.476	0.56	0.0161961	0.034703	116.9	79.2	4.7	11.73	116.9	125.9	115.6	89.5	70.8	79.2		High	High	High	High	High	High	High	0.003727	0.01025	2.41
FALSE	High	KAEATGEK	[K].KAEATGEK.[R]	1xTMT6plex [K8]; 1xTMT6plex [N-Term]; 1xlactylation [K1]		0.0106506	0.00338743	1	1	1	P52926	High mobility group protein HMGI-C OS=Homo sapiens OX=9606 GN=HMGA2 PE=1 SV=1	P52926 [67-74]	1	1363.78	8	0	1.21	0.28	0.0356301	0.0551074	65.1	53.8	9.51	5.74	65.1	73.5	61.1	56.3	53.8	50.2		High	High	High	High	High	High	High	0.004139	0.01047	2.06
FALSE	High	KGAAIPAK	[K].KGAAIPAK.[G]	1xTMT6plex [K8]; 1xTMT6plex [N-Term]; 1xlactylation [K1]		0.0094987	0.00338743	1	1	1	P19338	Nucleolin OS=Homo sapiens OX=9606 GN=NCL PE=1 SV=3	P19338 [125-132]	1	1285.82	8	0	1.148	0.2	0.184991	0.202316	87	75.8	10.25	15.65	81.2	99.1	87	85.8	62.5	75.8		High	High	High	High	High	High	High	0.003727	0.009339	2.64
FALSE	High	KVGLIAAR	[R].KVGLIAAR.[R]	1xTMT6plex [N-Term]; 1xlactylation [K1]		0.0105967	0.00338743	1	1	1	P62917	60S ribosomal protein L8 OS=Homo sapiens OX=9606 GN=RPL8 PE=1 SV=2	P62917 [234-241]	1	1128.73	8	0	1.657	0.73	0.00377376	0.0210461	121.6	73.4	11.47	8.21	112.2	140.3	121.6	79	73.4	67		High	High	High	High	High	High	High	0.003727	0.01039	1.88
FALSE	High	AAVVVSKSGSLKK	[K].AAVVVSKSGSLKK.[R]	2xTMT6plex [K12; K13]; 1xTMT6plex [N-Term]; 1xlactylation [K7]		0.0101279	0.00338743	1	1	1	Q14978	Nucleolar and coiled-body phosphoprotein 1 OS=Homo sapiens OX=9606 GN=NOLC1 PE=1 SV=2	Q14978 [573-585]	2	2033.29	13	0															No Quan Values	High	High	High	High	High	High	High	0.003727	0.009941	2.15
FALSE	High	GPPASSPAPAPKFSPVTPK	[R].GPPASSPAPAPKFSPVTPK.[F]	1xTMT6plex [K19]; 1xTMT6plex [N-Term]; 1xlactylation [K12]		0.010281	0.00338743	1	1	1	Q15942	Zyxin OS=Homo sapiens OX=9606 GN=ZYX PE=1 SV=1	Q15942 [254-272]	1	2363.34	19	0	1.506	0.59	0.00929192	0.0276242	25.3	16.8	6.93	11.67	27.6	24.1	25.3	16.8	18.2	14.4		High	High	High	High	High	High	High	0.003727	0.0101	2.91
FALSE	High	SGAALSKK	[K].SGAALSKK.[S]	1xTMT6plex [K8]; 1xTMT6plex [N-Term]; 1xlactylation [K7]		0.0101279	0.00338743	1	1	1	P09874	Poly [ADP-ribose] polymerase 1 OS=Homo sapiens OX=9606 GN=PARP1 PE=1 SV=4	P09874 [499-506]	1	1291.8	8	0	1.178	0.24	0.223635	0.240911	122	103.6	12.9	17.6	122	151.2	121.6	132.6	103.6	95.6		High	High	High	High	High	High	High	0.003727	0.009954	2.28
FALSE	High	TADGIVSHLKK	[R].TADGIVSHLKK.[Q]	1xTMT6plex [K11]; 1xTMT6plex [N-Term]; 1xlactylation [K10]		0.00931567	0.00338743	1	1	1	P30101	Protein disulfide-isomerase A3 OS=Homo sapiens OX=9606 GN=PDIA3 PE=1 SV=4	P30101 [120-130]	1	1699.02	11	0															No Quan Values	High	High	High	High	High	High	High	0.003727	0.009175	2.39
FALSE	High	KQLAQIK	[R].KQLAQIK.[E]	1xTMT6plex [K7]; 1xTMT6plex [N-Term]; 1xlactylation [K1]		0.00983079	0.00338743	1	1	1	P55072	Transitional endoplasmic reticulum ATPase OS=Homo sapiens OX=9606 GN=VCP PE=1 SV=4	P55072 [211-217]	1	1358.88	7	0	2.161	1.11	0.000497928	0.0160884	174.4	80.7	8.42	9.76	171.9	199.6	174.4	93.5	78.2	80.7		High	High	High	High	High	High	High	0.003727	0.00967	3.01
FALSE	High	KYEPPVPTR	[K].KYEPPVPTR.[V]	1xTMT6plex [N-Term]; 1xlactylation [K1]		0.0103848	0.00338743	1	1	1	P62191	26S proteasome regulatory subunit 4 OS=Homo sapiens OX=9606 GN=PSMC1 PE=1 SV=1	P62191 [24-32]	1	1387.78	9	0	1.161	0.22	0.0692104	0.0878633	47.5	40.9	15.46	14.15	47.4	61.4	47.5	40.9	32.4	42.6		High	High	High	High	High	High	High	0.003727	0.01018	2.31
FALSE	High	DVNCPFKIQDR	[R].DVNCPFKIQDR.[Q]	1xCarbamidomethyl [C4]; 1xTMT6plex [N-Term]; 1xlactylation [K7]		0.0101786	0.00338743	1	1	1	Q9Y224	RNA transcription, translation and transport factor protein OS=Homo sapiens OX=9606 GN=RTRAF PE=1 SV=1	Q9Y224 [66-76]	1	1692.86	11	0	2.424	1.28	0.00748882	0.0257652	28.6	11.8	8.11	18.62	28.6	29.1	25	11.8	14.9	10.4		High	High	High	High	High	High	High	0.003727	0.009983	1.85
FALSE	High	KACTTEAHK	[K].KACTTEAHK.[Q]	1xCarbamidomethyl [C3]; 1xTMT6plex [K9]; 1xTMT6plex [N-Term]; 1xlactylation [K1]		0.0103328	0.00338743	1	1	1	Q16514	Transcription initiation factor TFIID subunit 12 OS=Homo sapiens OX=9606 GN=TAF12 PE=1 SV=1	Q16514 [141-149]	1	1575.86	9	0	1.364	0.45	0.0791957	0.0976469	32.6	23.9	12.17	20.14	32.3	39.8	32.6	23.9	20.9	30.8		High	High	High	High	High	High	High	0.003727	0.01013	2.16
FALSE	High	KATMQGDREQLK	[K].KATMQGDREQLK.[W]	1xTMT6plex [K12]; 1xTMT6plex [N-Term]; 1xlactylation [K1]		0.0118728	0.00384013	1	1	1	Q9H2P0	Activity-dependent neuroprotector homeobox protein OS=Homo sapiens OX=9606 GN=ADNP PE=1 SV=1	Q9H2P0 [1016-1027]	2	1935.07	12	0															No Quan Values	High	High	High	High	High	High	High	0.004139	0.0116	1.38
FALSE	High	STGGKAPR	[K].STGGKAPR.[K]	1xTMT6plex [N-Term]; 1xlactylation [K5]		0.0114453	0.00384013	2	6	1	P84243; P68431	Histone H3.3 OS=Homo sapiens OX=9606 GN=H3-3A PE=1 SV=2 Histone H3.1 OS=Homo sapiens OX=9606 GN=H3C1 PE=1 SV=2	P84243 [11-18]; P68431 [11-18]	1	1074.61	8	0	1.832	0.87	0.01195	0.0309604	117.6	64.2	10.66	15.99	117.6	128	103.3	82.9	64.2	62.9	Shared	High	High	High	High	High	High	High	0.004139	0.01119	2.16
FALSE	High	ATKGLMK	[R].ATKGLMK.[G]	1xTMT6plex [K7]; 1xTMT6plex [N-Term]; 1xlactylation [K3]		0.011687	0.00384013	1	1	2	Q92499	ATP-dependent RNA helicase DDX1 OS=Homo sapiens OX=9606 GN=DDX1 PE=1 SV=2	Q92499 [124-130]	1	1278.79	7	0	1.809	0.85	0.000485065	0.0160884	253.2	140	7.48	6.01	250.1	285.6	253.2	154.2	140	138.5		High	High	High	High	High	High	High	0.004571	0.01443	2.66
FALSE	High	KAQSIPAR	[R].KAQSIPAR.[K]	1xTMT6plex [N-Term]; 1xlactylation [K1]		0.0113859	0.00384013	1	1	1	Q9UEE9	Craniofacial development protein 1 OS=Homo sapiens OX=9606 GN=CFDP1 PE=1 SV=1	Q9UEE9 [54-61]	1	1171.7	8	0	1.51	0.59	0.0317829	0.0513258	62.5	41.4	11.29	14.09	52.7	65.8	62.5	49.6	41.4	37.8		High	High	High	High	High	High	High	0.004139	0.01113	2.46
FALSE	High	KVLGEKGK	[R].KVLGEKGK.[N]	2xTMT6plex [K1; K6]; 1xTMT6plex [N-Term]; 1xlactylation [K8]		0.0108145	0.00384013	1	1	1	P14618	Pyruvate kinase PKM OS=Homo sapiens OX=9606 GN=PKM PE=1 SV=4	P14618 [256-263]	2	1618.05	8	0	1.651	0.72	0.0067724	0.0248529	232.1	140.6	13.07	13.21	232.1	278.1	217.3	158.3	121.3	140.6		High	High	High	High	High	High	High	0.004139	0.0106	2.45
FALSE	High	EKASLPGVK	[K].EKASLPGVK.[K]	1xTMT6plex [K9]; 1xTMT6plex [N-Term]; 1xlactylation [K2]		0.0115653	0.00384013	1	1	1	P24534	Elongation factor 1-beta OS=Homo sapiens OX=9606 GN=EEF1B2 PE=1 SV=3	P24534 [65-73]	1	1458.89	9	0	1.665	0.74	0.0126188	0.0315819	65.6	39.4	1.22	10.62	66.4	65.6	64.8	42.3	39.4	34.2		High	High	High	High	High	High	High	0.004139	0.01133	2.12
FALSE	High	TPKIVSGK	[R].TPKIVSGK.[D]	1xTMT6plex [K8]; 1xTMT6plex [N-Term]; 1xlactylation [K3]		0.0115653	0.00384013	1	1	1	P00338	L-lactate dehydrogenase A chain OS=Homo sapiens OX=9606 GN=LDHA PE=1 SV=2	P00338 [74-81]	1	1359.86	8	0	1.692	0.76	0.005975	0.0235674	101.2	59.8	12.86	12.35	101.2	125.3	100.8	73.2	59.8	59.2		High	High	High	High	High	High	High	0.004139	0.01135	2.69
FALSE	High	KQAGPASVPLR	[K].KQAGPASVPLR.[T]	1xTMT6plex [N-Term]; 1xlactylation [K1]		0.0107049	0.00384013	1	1	1	P30101	Protein disulfide-isomerase A3 OS=Homo sapiens OX=9606 GN=PDIA3 PE=1 SV=4	P30101 [130-140]	1	1424.84	11	0	1.629	0.7	0.0247575	0.0432442	81.1	49.8	6.99	14.85	71.8	81.1	81.4	61.7	46.9	49.8		High	High	High	High	High	High	High	0.004139	0.01048	2.87
FALSE	High	LKISLGK	[R].LKISLGK.[V]	1xTMT6plex [K7]; 1xTMT6plex [N-Term]; 1xlactylation [K2]		0.0114453	0.00384013	1	1	1	P46013	Proliferation marker protein Ki-67 OS=Homo sapiens OX=9606 GN=MKI67 PE=1 SV=2	P46013 [1999-2005]	1	1288.86	7	0	1.238	0.31	0.0196588	0.0384096	57.2	46.2	10.45	8.24	57.2	68.1	57	48.5	41.2	46.2		High	High	High	High	High	High	High	0.004139	0.01119	2.02
FALSE	High	KFQAHKPAK	[R].KFQAHKPAK.[S]	2xTMT6plex [K6; K9]; 1xTMT6plex [N-Term]; 1xlactylation [K1]		0.0115653	0.00384013	1	1	1	Q9UNZ5	Leydig cell tumor 10 kDa protein homolog OS=Homo sapiens OX=9606 GN=C19orf53 PE=1 SV=1	Q9UNZ5 [7-15]	1	1814.13	9	0	1.534	0.62	0.00219263	0.0177548	90.2	58.8	7.06	3.62	88.6	100.7	90.2	57.9	62	58.8		High	High	High	High	High	High	High	0.004139	0.01134	2.05
FALSE	High	RENKGATAAPQR	[R].RENKGATAAPQR.[K]	1xTMT6plex [N-Term]; 1xlactylation [K4]		0.0115051	0.00384013	1	1	1	Q9Y2W2	WW domain-binding protein 11 OS=Homo sapiens OX=9606 GN=WBP11 PE=1 SV=1	Q9Y2W2 [587-598]	2	1599.88	12	0															No Quan Values	High	High	High	High	High	High	High	0.004139	0.01127	2.21
FALSE	High	KTLDSVAK	[R].KTLDSVAK.[E]	1xTMT6plex [K8]; 1xTMT6plex [N-Term]; 1xlactylation [K1]		0.0108698	0.00384013	1	1	1	P02545	Prelamin-A/C OS=Homo sapiens OX=9606 GN=LMNA PE=1 SV=1	P02545 [90-97]	1	1391.85	8	0	1.945	0.96	0.00495356	0.0223457	112.4	57.8	16.51	10.16	109.9	146.2	112.4	66.8	55.2	57.8		High	High	High	High	High	High	High	0.004139	0.01066	2.34
FALSE	High	KLLEPVDHGK	[R].KLLEPVDHGK.[I]	1xTMT6plex [K10]; 1xTMT6plex [N-Term]; 1xlactylation [K1]		0.011999	0.00384013	1	1	1	Q7L014	Probable ATP-dependent RNA helicase DDX46 OS=Homo sapiens OX=9606 GN=DDX46 PE=1 SV=2	Q7L014 [316-325]	1	1665.99	10	0	1.659	0.73	0.000707952	0.0166882	110.3	66.5	5.93	6.48	104.9	118	110.3	66.4	74.2	66.5		High	High	High	High	High	High	High	0.004139	0.01171	2.51
FALSE	High	LVPVGYGIKK	[K].LVPVGYGIKK.[L]	1xTMT6plex [K10]; 1xTMT6plex [N-Term]; 1xlactylation [K9]		0.0109256	0.00384013	1	1	1	P24534	Elongation factor 1-beta OS=Homo sapiens OX=9606 GN=EEF1B2 PE=1 SV=3	P24534 [177-186]	1	1604.02	10	0	2.077	1.05	0.000524698	0.0160884	102.4	49.3	9.65	7.27	96	115.8	102.4	51.5	44.6	49.3		High	High	High	High	High	High	High	0.004139	0.01071	2.45
FALSE	High	LVQKSLAR	[K].LVQKSLAR.[M]	1xTMT6plex [N-Term]; 1xlactylation [K4]		0.0112684	0.00384013	1	1	1	Q01581	Hydroxymethylglutaryl-CoA synthase, cytoplasmic OS=Homo sapiens OX=9606 GN=HMGCS1 PE=1 SV=2	Q01581 [270-277]	1	1215.76	8	0	2.205	1.14	0.00872744	0.0268182	174	78.9	14.46	4.12	143.1	191.5	174	82.6	78.9	76.1		High	High	High	High	High	High	High	0.004139	0.01104	2.28
FALSE	High	KSSTPEEVKK	[R].KSSTPEEVKK.[R]	2xTMT6plex [K9; K10]; 1xTMT6plex [N-Term]; 1xlactylation [K1]		0.0113859	0.00384013	1	1	1	P23528	Cofilin-1 OS=Homo sapiens OX=9606 GN=CFL1 PE=1 SV=3	P23528 [22-31]	2	1892.13	10	0	1.351	0.43	0.01939	0.0381931	80.9	59.9	14.36	10.82	80.9	98.5	75.1	59.9	60.3	49.5		High	High	High	High	High	High	High	0.004139	0.01113	2.15
FALSE	High	MEESKAK	[K].MEESKAK.[F]	1xTMT6plex [K7]; 1xTMT6plex [N-Term]; 1xlactylation [K5]		0.0115653	0.00384013	1	1	1	P08238	Heat shock protein HSP 90-beta OS=Homo sapiens OX=9606 GN=HSP90AB1 PE=1 SV=4	P08238 [553-559]	1	1352.75	7	0	1.901	0.93	0.0199052	0.0384323	88	46.3	8.93	20.83	88	97.2	81.4	56	36.7	46.3		High	High	High	High	High	High	High	0.004139	0.01131	1.99
FALSE	High	GDTSGDYKK	[K].GDTSGDYKK.[A]	1xTMT6plex [K9]; 1xTMT6plex [N-Term]; 1xlactylation [K8]		0.0117485	0.00384013	1	1	1	P08758	Annexin A5 OS=Homo sapiens OX=9606 GN=ANXA5 PE=1 SV=2	P08758 [302-310]	1	1500.79	9	0	1.789	0.84	0.0056788	0.0234359	90.5	50.6	14.65	12.63	90.5	110.7	84	59.3	46.4	50.6		High	High	High	High	High	High	High	0.004139	0.01147	3.27
FALSE	High	KCIGKPGGSLDNSEQK	[R].KCIGKPGGSLDNSEQK.[C]	1xCarbamidomethyl [C2]; 2xTMT6plex [K5; K16]; 1xTMT6plex [N-Term]; 1xlactylation [K1]		0.0119357	0.00384013	1	1	1	Q9Y5L4	Mitochondrial import inner membrane translocase subunit Tim13 OS=Homo sapiens OX=9606 GN=TIMM13 PE=1 SV=1	Q9Y5L4 [49-64]	1	2477.36	16	0	2.841	1.51	0.00502169	0.0223859	57.1	20.1	7.96	19.19	57.1	61.8	52.7	26	20.1	18.1		High	High	High	High	High	High	High	0.004139	0.01168	1.5
FALSE	High	GKIGLPHSIK	[R].GKIGLPHSIK.[L]	1xTMT6plex [K10]; 1xTMT6plex [N-Term]; 1xlactylation [K2]		0.0113859	0.00384013	1	1	1	Q14498	RNA-binding protein 39 OS=Homo sapiens OX=9606 GN=RBM39 PE=1 SV=2	Q14498 [110-119]	1	1579.99	10	0	1.507	0.59	0.0281878	0.046983	60.3	40	10.77	15.24	50.2	61.4	60.3	43.9	32.3	40		High	High	High	High	High	High	High	0.004139	0.01112	2.45
FALSE	High	VGTASVLQPVKK	[R].VGTASVLQPVKK.[R]	1xTMT6plex [K12]; 1xTMT6plex [N-Term]; 1xlactylation [K11]		0.011327	0.00384013	1	1	1	Q2TAL8	Transcriptional regulator QRICH1 OS=Homo sapiens OX=9606 GN=QRICH1 PE=1 SV=1	Q2TAL8 [236-247]	1	1757.09	12	0	1.234	0.3	0.0617655	0.0806255	15.3	12.4	6.2	11.91	15.3	16.3	14.4	12.4	10.7	13.6		High	High	High	High	High	High	High	0.004139	0.0111	1.64
FALSE	High	SLHDALCVVKR	[R].SLHDALCVVKR.[V]	1xCarbamidomethyl [C7]; 1xTMT6plex [N-Term]; 1xlactylation [K10]		0.0121916	0.00418157	1	1	1	P17987	T-complex protein 1 subunit alpha OS=Homo sapiens OX=9606 GN=TCP1 PE=1 SV=1	P17987 [391-401]	1	1598.89	11	0															No Quan Values	High	High	High	High	High	High	High	0.004441	0.01192	2.96
FALSE	High	SMTHAKR	[R].SMTHAKR.[A]	1xTMT6plex [N-Term]; 1xlactylation [K6]		0.0140505	0.00418157	1	1	1	Q9NQW6	Anillin OS=Homo sapiens OX=9606 GN=ANLN PE=1 SV=2	Q9NQW6 [33-39]	1	1131.61	7	0	0.832	-0.27	0.992555	0.992555	21.8	26.2	11.59	29.05	26.3	21.8	21.5	16.1	26.2	29.4		High	High	High	High	High	High	High	0.004441	0.01374	2.56
FALSE	High	VAVEAKNPADLPK	[R].VAVEAKNPADLPK.[L]	1xTMT6plex [K13]; 1xTMT6plex [N-Term]; 1xlactylation [K6]		0.0133662	0.00418157	1	1	1	P13639	Elongation factor 2 OS=Homo sapiens OX=9606 GN=EEF2 PE=1 SV=4	P13639 [507-519]	1	1882.1	13	0	1.783	0.83	0.00995257	0.0283916	32.8	18.4	10.61	17.57	32.8	38.7	32	18.4	20.4	14.3		High	High	High	High	High	High	High	0.004441	0.01307	1.85
FALSE	High	TQVLGKK	[R].TQVLGKK.[M]	1xTMT6plex [K7]; 1xTMT6plex [N-Term]; 1xlactylation [K6]		0.01344	0.00418157	1	1	1	Q9H814	Phosphorylated adapter RNA export protein OS=Homo sapiens OX=9606 GN=PHAX PE=1 SV=1	Q9H814 [327-333]	1	1303.83	7	0	1.535	0.62	0.0111176	0.0296865	154.6	100.7	11	13.61	154.6	178.5	144.4	112.8	100.7	85.7		High	High	High	High	High	High	High	0.004441	0.0131	2.8
FALSE	High	VHNSTQKR	[R].VHNSTQKR.[K]	1xTMT6plex [N-Term]; 1xlactylation [K7]		0.0135892	0.00418157	1	1	1	Q9NPD8	Ubiquitin-conjugating enzyme E2 T OS=Homo sapiens OX=9606 GN=UBE2T PE=1 SV=1	Q9NPD8 [174-181]	1	1270.71	8	0	1.391	0.48	0.0144492	0.0331426	12.1	8.7	9.15	2.61	11.9	14	12.1	8.7	8.7	9.1		High	High	High	High	High	High	High	0.004441	0.01323	2.34
FALSE	High	YGQNCHKGPPHSK	[R].YGQNCHKGPPHSK.[S]	1xCarbamidomethyl [C5]; 1xTMT6plex [K13]; 1xTMT6plex [N-Term]; 1xlactylation [K7]		0.0122567	0.00418157	1	1	1	O15355	Protein phosphatase 1G OS=Homo sapiens OX=9606 GN=PPM1G PE=1 SV=1	O15355 [160-172]	1	2040.05	13	0															No Quan Values	High	High	High	High	High	High	High	0.004441	0.01195	2.29
FALSE	High	SGINCPIQKDK	[K].SGINCPIQKDK.[T]	1xCarbamidomethyl [C5]; 1xTMT6plex [K11]; 1xTMT6plex [N-Term]; 1xlactylation [K9]		0.0128647	0.00418157	1	1	1	P61916	NPC intracellular cholesterol transporter 2 OS=Homo sapiens OX=9606 GN=NPC2 PE=1 SV=1	P61916 [95-105]	1	1789.99	11	0	1.925	0.94	0.00628625	0.02419	135.7	70.5	3.26	11.12	137.5	135.7	129.2	79.8	64	70.5		High	High	High	High	High	High	High	0.004441	0.01257	2.91
FALSE	High	QKAAPEAK	[K].QKAAPEAK.[K]	1xTMT6plex [K8]; 1xTMT6plex [N-Term]; 1xlactylation [K2]		0.0127261	0.00418157	1	1	1	P19338	Nucleolin OS=Homo sapiens OX=9606 GN=NCL PE=1 SV=3	P19338 [287-294]	1	1372.82	8	0	1.262	0.34	0.0485659	0.0681843	97.7	77.4	12.33	2.29	97.7	119	95.9	79.7	76.2	77.4		High	High	High	High	High	High	High	0.004441	0.01243	3.2
FALSE	High	QTTITSHFAKGPAK	[R].QTTITSHFAKGPAK.[R]	1xTMT6plex [K14]; 1xTMT6plex [N-Term]; 1xlactylation [K10]		0.0138944	0.00418157	1	1	1	P26358	DNA (cytosine-5)-methyltransferase 1 OS=Homo sapiens OX=9606 GN=DNMT1 PE=1 SV=2	P26358 [164-177]	1	2017.15	14	0	1.329	0.41	0.000143875	0.0157094	64.6	48.6	2.55	2.55	63.1	66.4	64.6	46.7	49	48.6		High	High	High	High	High	High	High	0.004441	0.01354	2.21
FALSE	High	QCKQCANK	[K].QCKQCANK.[V]	2xCarbamidomethyl [C2; C5]; 1xTMT6plex [K8]; 1xTMT6plex [N-Term]; 1xlactylation [K3]		0.012455	0.00418157	1	1	1	Q96AG4	Leucine-rich repeat-containing protein 59 OS=Homo sapiens OX=9606 GN=LRRC59 PE=1 SV=1	Q96AG4 [136-143]	1	1566.81	8	0	2.752	1.46	0.00264049	0.0185574	33.3	12.1	17.32	8.75	27.8	39.4	33.3	10.4	12.1	12.2		High	High	High	High	High	High	High	0.004441	0.01217	1.68
FALSE	High	VVANSKESYELR	[R].VVANSKESYELR.[Y]	1xTMT6plex [N-Term]; 1xlactylation [K6]		0.0138173	0.00418157	1	1	1	P35268	60S ribosomal protein L22 OS=Homo sapiens OX=9606 GN=RPL22 PE=1 SV=2	P35268 [102-113]	1	1695.91	12	0															No Quan Values	High	High	High	High	High	High	High	0.004441	0.01345	1.87
FALSE	High	QLEPVYNSLAKK	[K].QLEPVYNSLAKK.[Y]	1xTMT6plex [K12]; 1xTMT6plex [N-Term]; 1xlactylation [K11]		0.0121916	0.00418157	1	1	1	P13667	Protein disulfide-isomerase A4 OS=Homo sapiens OX=9606 GN=PDIA4 PE=1 SV=2	P13667 [560-571]	1	1920.12	12	0	1.515	0.6	0.0386144	0.0583049	86.5	57.1	15.39	3.6	72.7	99.2	86.5	58.4	54.4	57.1		High	High	High	High	High	High	High	0.004441	0.01189	2.01
FALSE	High	SKMIYASSK	[K].SKMIYASSK.[D]	1xOxidation [M3]; 1xTMT6plex [K9]; 1xTMT6plex [N-Term]; 1xlactylation [K2]		0.0138173	0.00418157	1	3	1	P23528	Cofilin-1 OS=Homo sapiens OX=9606 GN=CFL1 PE=1 SV=3	P23528 [113-121]	1	1560.87	9	0	2.077	1.05	0.0156479	0.0342384	61.9	29.8	17.5	3.79	52.8	74.8	61.9	31.8	29.8	29.8		High	High	High	High	High	High	High	0.004441	0.01351	2.24
FALSE	High	QGAKINEIR	[R].QGAKINEIR.[Q]	1xTMT6plex [N-Term]; 1xlactylation [K4]		0.0127261	0.00418157	1	1	1	Q15366	Poly(rC)-binding protein 2 OS=Homo sapiens OX=9606 GN=PCBP2 PE=1 SV=1	Q15366 [306-314]	1	1329.77	9	0	1.503	0.59	0.0213125	0.0400247	97.4	64.8	13.31	15.75	97.4	121.4	96.9	80.7	60.1	64.8		High	High	High	High	High	High	High	0.004441	0.01244	2.07
FALSE	High	AAAKNHAR	[R].AAAKNHAR.[V]	1xTMT6plex [N-Term]; 1xlactylation [K4]		0.0123223	0.00418157	1	1	1	P31939	Bifunctional purine biosynthesis protein ATIC OS=Homo sapiens OX=9606 GN=ATIC PE=1 SV=3	P31939 [134-141]	1	1139.65	8	0															No Quan Values	High	High	High	High	High	High	High	0.004441	0.01201	1.61
FALSE	High	EVEVIGGADKYHSVCR	[K].EVEVIGGADKYHSVCR.[L]	1xCarbamidomethyl [C15]; 1xTMT6plex [N-Term]; 1xlactylation [K10]		0.0121269	0.00418157	1	1	1	P04183	Thymidine kinase, cytosolic OS=Homo sapiens OX=9606 GN=TK1 PE=1 SV=2	P04183 [171-186]	1	2120.06	16	0	1.032	0.05	0.248526	0.26577	29.2	28.3	16.76	13.09	29.2	38.1	28.5	28.3	23	29.7		High	High	High	High	High	High	High	0.004441	0.01184	2.03
FALSE	High	AEKNGVK	[K].AEKNGVK.[I]	1xTMT6plex [K7]; 1xTMT6plex [N-Term]; 1xlactylation [K3]		0.0121916	0.00418157	1	1	1	P00558	Phosphoglycerate kinase 1 OS=Homo sapiens OX=9606 GN=PGK1 PE=1 SV=3	P00558 [273-279]	1	1275.77	7	0	1.539	0.62	0.00452219	0.0217685	125.3	81.4	9.66	7.99	125.3	142.8	118.7	92.2	81.4	79.8		High	High	High	High	High	High	High	0.004441	0.01194	1.74
FALSE	High	KVAECQR	[R].KVAECQR.[K]	1xCarbamidomethyl [C5]; 1xTMT6plex [N-Term]; 1xlactylation [K1]		0.0136647	0.00418157	1	1	1	Q16543	Hsp90 co-chaperone Cdc37 OS=Homo sapiens OX=9606 GN=CDC37 PE=1 SV=1	Q16543 [60-66]	1	1191.64	7	0	1.87	0.9	0.00143404	0.0166882	67.7	36.2	8.32	9.98	67.7	70.8	60.1	32	36.2	39.1		High	High	High	High	High	High	High	0.004441	0.01336	2.32
FALSE	High	KDEEGQKEEDKPR	[K].KDEEGQKEEDKPR.[K]	2xTMT6plex [K7; K11]; 1xTMT6plex [N-Term]; 1xlactylation [K1]		0.0127952	0.00418157	1	1	1	O75475	PC4 and SFRS1-interacting protein OS=Homo sapiens OX=9606 GN=PSIP1 PE=1 SV=1	O75475 [233-245]	2	2347.27	13	0															No Quan Values	High	High	High	High	High	High	High	0.004441	0.01252	1.72
FALSE	High	KVDISKVSSK	[K].KVDISKVSSK.[C]	2xTMT6plex [K1; K6]; 1xTMT6plex [N-Term]; 1xlactylation [K10]		0.0135892	0.00418157	1	1	1	P27816	Microtubule-associated protein 4 OS=Homo sapiens OX=9606 GN=MAP4 PE=1 SV=3	P27816 [1029-1038]	2	1850.16	10	0	1.913	0.94	0.00132931	0.0166882	223.4	116.8	6.63	10	218.7	247.1	223.4	134.6	116.8	111.5		High	High	High	High	High	High	High	0.004441	0.01325	2.81
FALSE	High	ELEDPHAKK	[K].ELEDPHAKK.[M]	1xTMT6plex [K9]; 1xTMT6plex [N-Term]; 1xlactylation [K8]		0.0121269	0.00418157	1	1	1	O60231	Pre-mRNA-splicing factor ATP-dependent RNA helicase DHX16 OS=Homo sapiens OX=9606 GN=DHX16 PE=1 SV=2	O60231 [1020-1028]	1	1596.9	9	0	1.567	0.65	0.00589973	0.0235674	174.2	111.2	8.24	2.25	171.3	198.5	174.2	113.8	108.8	111.2		High	High	High	High	High	High	High	0.004441	0.01188	2.36
FALSE	High	AKSIVFHR	[K].AKSIVFHR.[K]	1xTMT6plex [N-Term]; 1xlactylation [K2]		0.0137407	0.00418157	1	1	1	P62826	GTP-binding nuclear protein Ran OS=Homo sapiens OX=9606 GN=RAN PE=1 SV=3	P62826 [133-140]	1	1258.75	8	0	1.353	0.44	0.00226683	0.0178602	123.8	91.5	5.89	4.7	123.8	133.5	119	91.5	87.3	95.9		High	High	High	High	High	High	High	0.004441	0.01339	2.27
FALSE	High	GATPAPPGKAGAVASQTK	[K].GATPAPPGKAGAVASQTK.[A]	1xTMT6plex [K18]; 1xTMT6plex [N-Term]; 1xlactylation [K9]		0.013293	0.00418157	1	1	1	Q13428	Treacle protein OS=Homo sapiens OX=9606 GN=TCOF1 PE=1 SV=3	Q13428 [314-331]	1	2139.22	18	0	1.171	0.23	0.11429	0.131476	40.4	34.5	21.71	11.28	37.3	55.3	40.4	34.8	28.3	34.5		High	High	High	High	High	High	High	0.004441	0.013	2.45
FALSE	High	KVSYSHIQSK	[K].KVSYSHIQSK.[C]	1xTMT6plex [K10]; 1xTMT6plex [N-Term]; 1xlactylation [K1]		0.0129348	0.00418157	1	1	1	P27816	Microtubule-associated protein 4 OS=Homo sapiens OX=9606 GN=MAP4 PE=1 SV=3	P27816 [998-1007]	1	1706.98	10	0	1.409	0.49	0.000847079	0.0166882	188	133.4	4.62	4.5	188	197.1	179.7	141.4	133.4	129.5		High	High	High	High	High	High	High	0.004441	0.01261	2.17
FALSE	High	LKQIGALQ	[R].LKQIGALQ.[-]	1xTMT6plex [N-Term]; 1xlactylation [K2]		0.0136647	0.00418157	1	1	1	P35754	Glutaredoxin-1 OS=Homo sapiens OX=9606 GN=GLRX PE=1 SV=2	P35754 [99-106]	1	1171.72	8	0	1.328	0.41	0.00746696	0.0257652	38.9	29.3	6.82	5.8	35.4	38.9	40.5	31	27.6	29.3		High	High	High	High	High	High	High	0.004441	0.01336	1.24
FALSE	High	MHAPGKGLSQSALPYR	[R].MHAPGKGLSQSALPYR.[R]	1xTMT6plex [N-Term]; 1xlactylation [K6]		0.0123223	0.00418157	1	1	1	P62277	40S ribosomal protein S13 OS=Homo sapiens OX=9606 GN=RPS13 PE=1 SV=2	P62277 [4-19]	1	2014.07	16	0	1.463	0.55	0.0259288	0.0447074	39.8	27.2	3.27	11.69	38.5	39.8	41.1	31.6	27.2	25.2		High	High	High	High	High	High	High	0.004441	0.01203	1.95
FALSE	High	AMQSLKSR	[K].AMQSLKSR.[G]	1xTMT6plex [N-Term]; 1xlactylation [K6]		0.0137407	0.00418157	1	2	1	P46783	40S ribosomal protein S10 OS=Homo sapiens OX=9606 GN=RPS10 PE=1 SV=1	P46783 [48-55]	1	1221.68	8	0	1.59	0.67	0.0019798	0.0172237	112.7	70.9	8.91	8.93	107.5	127.4	112.7	72.8	61.4	70.9		High	High	High	High	High	High	High	0.004441	0.01338	2.1
FALSE	High	ASSSLPKK	[K].ASSSLPKK.[L]	1xTMT6plex [K8]; 1xTMT6plex [N-Term]; 1xlactylation [K7]		0.0135892	0.00418157	1	1	2	Q9UNZ5	Leydig cell tumor 10 kDa protein homolog OS=Homo sapiens OX=9606 GN=C19orf53 PE=1 SV=1	Q9UNZ5 [69-76]	1	1347.82	8	0	1.191	0.25	0.0798807	0.0982845	152.4	128	13.52	8.83	152.4	184.5	143.3	138.5	128	116		High	High	High	High	High	High	High	0.004441	0.01324	2.22
FALSE	High	GEAAAQADKPNSKR	[K].GEAAAQADKPNSKR.[S]	1xTMT6plex [K9]; 1xTMT6plex [N-Term]; 1xlactylation [K13]		0.012455	0.00418157	1	1	1	Q9UK53	Inhibitor of growth protein 1 OS=Homo sapiens OX=9606 GN=ING1 PE=1 SV=2	Q9UK53 [279-292]	1	1973.08	14	0	1.212	0.28	0.0129833	0.0318154	27.4	22.6	4.03	5.67	26.6	28.8	27.4	22.6	22	24.5		High	High	High	High	High	High	High	0.004441	0.01219	1.58
FALSE	High	FKMPFLSISSPK	[K].FKMPFLSISSPK.[V]	1xTMT6plex [K12]; 1xTMT6plex [N-Term]; 1xlactylation [K2]		0.012522	0.00418157	1	1	1	Q09666	Neuroblast differentiation-associated protein AHNAK OS=Homo sapiens OX=9606 GN=AHNAK PE=1 SV=2	Q09666 [3403-3414]	1	1912.1	12	0															No Quan Values	High	High	High	High	High	High	High	0.004441	0.01224	1.62
FALSE	High	ANVGAGKKPKE	[K].ANVGAGKKPKE.[-]	2xTMT6plex [K8; K10]; 1xTMT6plex [N-Term]; 1xlactylation [K7]		0.0128647	0.00418157	1	1	1	P62847	40S ribosomal protein S24 OS=Homo sapiens OX=9606 GN=RPS24 PE=1 SV=1	P62847 [123-133]	2	1858.14	11	0	1.769	0.82	0.026011	0.0448052	121.7	68.8	15.37	19.38	108	146	121.7	94.6	68.8	68.5		High	High	High	High	High	High	High	0.004441	0.01258	1.28
FALSE	High	EAAEKAK	[R].EAAEKAK.[C]	1xTMT6plex [K7]; 1xTMT6plex [N-Term]; 1xlactylation [K5]		0.0130054	0.00418157	1	1	1	P38646	Stress-70 protein, mitochondrial OS=Homo sapiens OX=9606 GN=HSPA9 PE=1 SV=2	P38646 [310-316]	1	1276.75	7	0	1.35	0.43	0.0137611	0.0324637	115.7	85.7	8.13	10.08	108.1	127	115.7	85.7	92.3	75.4		High	High	High	High	High	High	High	0.004441	0.01268	2.68
FALSE	High	KADPDAAHRPR	[R].KADPDAAHRPR.[I]	1xTMT6plex [N-Term]; 1xlactylation [K1]		0.0127952	0.00418157	1	1	1	Q6P6C2	RNA demethylase ALKBH5 OS=Homo sapiens OX=9606 GN=ALKBH5 PE=1 SV=2	Q6P6C2 [328-338]	1	1534.83	11	0															No Quan Values	High	High	High	High	High	High	High	0.004441	0.0125	1.91
FALSE	High	KNCPHIVVGTPGR	[K].KNCPHIVVGTPGR.[I]	1xCarbamidomethyl [C3]; 1xTMT6plex [N-Term]; 1xlactylation [K1]		0.0131481	0.00418157	1	1	1	Q13838	Spliceosome RNA helicase DDX39B OS=Homo sapiens OX=9606 GN=DDX39B PE=1 SV=1	Q13838 [163-175]	1	1735.95	13	0	1.77	0.82	0.049748	0.0693158	77	43.5	4.81	22.07	74.1	81.5	77	60.1	40.4	43.5		High	High	High	High	High	High	High	0.004441	0.01283	2.83
FALSE	High	KAAVGVK	[K].KAAVGVK.[K]	1xTMT6plex [K7]; 1xTMT6plex [N-Term]; 1xlactylation [K1]		0.0123223	0.00418157	1	1	1	P36578	60S ribosomal protein L4 OS=Homo sapiens OX=9606 GN=RPL4 PE=1 SV=5	P36578 [384-390]	1	1202.79	7	0	1.305	0.38	0.00764035	0.0258653	161.6	123.8	7.24	7.25	157.5	180.1	161.6	133.6	115.6	123.8		High	High	High	High	High	High	High	0.004441	0.01207	2.97
FALSE	High	AAKASSSAHEGR	[R].AAKASSSAHEGR.[L]	1xTMT6plex [N-Term]; 1xlactylation [K3]		0.0123223	0.00418157	1	1	1	Q9P2R6	Arginine-glutamic acid dipeptide repeats protein OS=Homo sapiens OX=9606 GN=RERE PE=1 SV=2	Q9P2R6 [1205-1216]	1	1472.77	12	0															No Quan Values	High	High	High	High	High	High	High	0.004441	0.01203	2.18
FALSE	High	NSSDSAIDNPKPNKLPK	[R].NSSDSAIDNPKPNKLPK.[S]	2xTMT6plex [K14; K17]; 1xTMT6plex [N-Term]; 1xlactylation [K11]		0.013293	0.00418157	1	1	1	P46100	Transcriptional regulator ATRX OS=Homo sapiens OX=9606 GN=ATRX PE=1 SV=6	P46100 [702-718]	1	2584.45	17	0	1.555	0.64	0.0158776	0.0344407	49.6	31.9	1.01	10.26	50.2	49.6	49.2	34.4	31.9	28		High	High	High	High	High	High	High	0.004441	0.01297	1.71
FALSE	High	KVVPCLVTPVTGR	[R].KVVPCLVTPVTGR.[E]	1xCarbamidomethyl [C5]; 1xTMT6plex [N-Term]; 1xlactylation [K1]		0.013293	0.00418157	1	1	1	O75369	Filamin-B OS=Homo sapiens OX=9606 GN=FLNB PE=1 SV=2	O75369 [987-999]	1	1727.01	13	0	1.737	0.8	0.000825112	0.0166882	34.4	19.8	6.96	3.89	32.5	37.3	34.4	19.8	18.6	20		High	High	High	High	High	High	High	0.004441	0.01295	2.28
FALSE	High	AGKNQGDPKK	[K].AGKNQGDPKK.[M]	2xTMT6plex [K9; K10]; 1xTMT6plex [N-Term]; 1xlactylation [K3]		0.0129348	0.00418157	1	1	1	P19338	Nucleolin OS=Homo sapiens OX=9606 GN=NCL PE=1 SV=3	P19338 [7-16]	2	1802.07	10	0	1.594	0.67	0.00407258	0.0210461	179.2	112.4	9.85	7.81	179.2	194.8	159.8	121.9	112.4	104.3		High	High	High	High	High	High	High	0.004441	0.01262	2.19
FALSE	High	AACAEKLKR	[KR].AACAEKLKR.[L]	1xCarbamidomethyl [C3]; 1xTMT6plex [K8]; 1xTMT6plex [N-Term]; 1xlactylation [K6]		0.0121916	0.00418157	1	2	1	Q9Y520	Protein PRRC2C OS=Homo sapiens OX=9606 GN=PRRC2C PE=1 SV=4	Q9Y520 [479-487]	2	1576.92	9	0															No Quan Values	High	High	High	High	High	High	High	0.004441	0.01194	1.85
FALSE	High	GPIGSKTR	[K].GPIGSKTR.[R]	1xTMT6plex [N-Term]; 1xlactylation [K6]		0.0156579	0.00435482	1	1	1	P25705	ATP synthase subunit alpha, mitochondrial OS=Homo sapiens OX=9606 GN=ATP5F1A PE=1 SV=1	P25705 [162-169]	1	1116.66	8	0	1.939	0.96	0.000347999	0.0157094	108.6	56	7.33	5.17	108.6	121.4	106.1	60.4	54.8	56		High	High	High	High	High	High	High	0.004571	0.01526	1.85
FALSE	High	GQESFKK	[K].GQESFKK.[Q]	1xTMT6plex [K7]; 1xTMT6plex [N-Term]; 1xlactylation [K6]		0.0173105	0.00435482	1	1	1	P06748	Nucleophosmin OS=Homo sapiens OX=9606 GN=NPM1 PE=1 SV=2	P06748 [224-230]	1	1353.78	7	0	1.165	0.22	0.0340421	0.0537342	152.1	130.6	3.32	7.05	152.1	157.8	147.7	135.5	118	130.6		High	High	High	High	High	High	High	0.004571	0.01691	2.8
FALSE	High	KWPQQVVQK	[R].KWPQQVVQK.[K]	1xTMT6plex [K9]; 1xTMT6plex [N-Term]; 1xlactylation [K1]		0.0182788	0.00435482	1	1	2	P52926	High mobility group protein HMGI-C OS=Homo sapiens OX=9606 GN=HMGA2 PE=1 SV=1	P52926 [82-90]	1	1671	9	0	1.153	0.21	0.0903223	0.108556	64.8	56.2	1.59	10.34	65.1	63.2	64.8	57.3	47.2	56.2		High	High	High	High	High	High	High	0.004571	0.01777	1.89
FALSE	High	KCSASNR	[R].KCSASNR.[I]	1xCarbamidomethyl [C2]; 1xTMT6plex [N-Term]; 1xlactylation [K1]		0.0156579	0.00435482	1	1	1	P63220	40S ribosomal protein S21 OS=Homo sapiens OX=9606 GN=RPS21 PE=1 SV=1	P63220 [16-22]	1	1123.57	7	0	1.707	0.77	0.0073274	0.0255949	68.8	40.3	12.41	6.38	68.8	74.8	58.3	36.2	40.7	40.3		High	High	High	High	High	High	High	0.004571	0.01529	2.12
FALSE	High	GSVLPNSDKK	[K].GSVLPNSDKK.[A]	1xTMT6plex [K10]; 1xTMT6plex [N-Term]; 1xlactylation [K9]		0.0179483	0.00435482	1	1	1	P22307	Sterol carrier protein 2 OS=Homo sapiens OX=9606 GN=SCP2 PE=1 SV=2	P22307 [483-492]	1	1574.92	10	0	2.143	1.1	0.000134842	0.0157094	65.8	30.7	5.72	6.77	64.6	71.8	65.8	30.7	30	34		High	High	High	High	High	High	High	0.004571	0.01748	2
FALSE	High	VNAAKNK	[R].VNAAKNK.[T]	1xTMT6plex [K7]; 1xTMT6plex [N-Term]; 1xlactylation [K5]		0.017207	0.00435482	1	1	1	P46776	60S ribosomal protein L27a OS=Homo sapiens OX=9606 GN=RPL27A PE=1 SV=2	P46776 [88-94]	1	1274.78	7	0	1.645	0.72	0.00363208	0.0210461	129	78.4	11.76	6.86	129	155.1	125.8	81.2	71	78.4		High	High	High	High	High	High	High	0.004571	0.01675	2.4
FALSE	High	SGSKSTQTVAK	[R].SGSKSTQTVAK.[T]	1xTMT6plex [K11]; 1xTMT6plex [N-Term]; 1xlactylation [K4]		0.0157491	0.00435482	1	1	1	P27816	Microtubule-associated protein 4 OS=Homo sapiens OX=9606 GN=MAP4 PE=1 SV=3	P27816 [799-809]	1	1623.93	11	0	1.706	0.77	0.0103923	0.0289369	62.6	36.7	5.68	13.17	62.6	68.8	62.3	44.8	35.3	36.7		High	High	High	High	High	High	High	0.004571	0.01538	2.23
FALSE	High	ASLCISTKK	[K].ASLCISTKK.[E]	1xCarbamidomethyl [C4]; 1xTMT6plex [K9]; 1xTMT6plex [N-Term]; 1xlactylation [K8]		0.0165054	0.00435482	1	1	1	P09874	Poly [ADP-ribose] polymerase 1 OS=Homo sapiens OX=9606 GN=PARP1 PE=1 SV=4	P09874 [426-434]	1	1537.9	9	0															No Quan Values	High	High	High	High	High	High	High	0.004571	0.01608	1.9
FALSE	High	KVVKQASEGPLK	[K].KVVKQASEGPLK.[G]	2xTMT6plex [K4; K12]; 1xTMT6plex [N-Term]; 1xlactylation [K1]		0.0165054	0.00435482	1	1	1	P04406	Glyceraldehyde-3-phosphate dehydrogenase OS=Homo sapiens OX=9606 GN=GAPDH PE=1 SV=3	P04406 [260-271]	2	2043.28	12	0	1.551	0.63	0.00369482	0.0210461	110.4	71.2	11.17	8.46	110.4	130.9	106.9	74.4	63	71.2		High	High	High	High	High	High	High	0.004571	0.01605	2.7
FALSE	High	GKSSFFSDR	[R].GKSSFFSDR.[G]	1xTMT6plex [N-Term]; 1xlactylation [K2]		0.0164083	0.00435482	1	1	1	O00571	ATP-dependent RNA helicase DDX3X OS=Homo sapiens OX=9606 GN=DDX3X PE=1 SV=3	O00571 [80-88]	1	1331.68	9	0	1.569	0.65	0.00664282	0.0248243	71.4	45.5	11.28	5	68.2	84.1	71.4	46.3	45.5	42.1		High	High	High	High	High	High	High	0.004571	0.01595	2.02
FALSE	High	ANLEKAK	[K].ANLEKAK.[Q]	1xTMT6plex [K7]; 1xTMT6plex [N-Term]; 1xlactylation [K5]		0.016702	0.00435482	1	1	1	P35579	Myosin-9 OS=Homo sapiens OX=9606 GN=MYH9 PE=1 SV=4	P35579 [1213-1219]	1	1303.8	7	0	1.894	0.92	0.0030661	0.0189746	150.8	79.6	10.97	13.06	140.8	174	150.8	94	73	79.6		High	High	High	High	High	High	High	0.004571	0.01627	2.3
FALSE	High	VKAEGPGLNR	[K].VKAEGPGLNR.[T]	1xTMT6plex [N-Term]; 1xlactylation [K2]		0.0181677	0.00435482	1	1	1	Q14315	Filamin-C OS=Homo sapiens OX=9606 GN=FLNC PE=1 SV=3	Q14315 [870-879]	1	1341.77	10	0	1.4	0.49	0.0108421	0.0293747	66.5	47.5	11.46	6.26	66.5	80	65.5	47.5	44.2	50.1		High	High	High	High	High	High	High	0.004571	0.0177	2.47
FALSE	High	KNLEAQHK	[K].KNLEAQHK.[E]	1xTMT6plex [K8]; 1xTMT6plex [N-Term]; 1xlactylation [K1]		0.0178399	0.00435482	1	1	1	Q16181	Septin-7 OS=Homo sapiens OX=9606 GN=SEPTIN7 PE=1 SV=2	Q16181 [388-395]	1	1497.88	8	0															No Quan Values	High	High	High	High	High	High	High	0.004571	0.0174	1.59
FALSE	High	ALLALKK	[K].ALLALKK.[YQ]	1xTMT6plex [K7]; 1xTMT6plex [N-Term]; 1xlactylation [K6]		0.0160272	0.00435482	1	2	2	P38935	DNA-binding protein SMUBP-2 OS=Homo sapiens OX=9606 GN=IGHMBP2 PE=1 SV=3	P38935 [151-157]	1	1286.88	7	0	1.258	0.33	0.0418796	0.0613992	91.6	72.8	8.41	4.49	80.6	91.6	94.9	70.5	77	72.8		High	High	High	High	High	High	High	0.004571	0.01561	2.56
FALSE	High	ALKASAPAPGHH	[K].ALKASAPAPGHH.[-]	1xTMT6plex [N-Term]; 1xlactylation [K3]		0.016702	0.00435482	1	1	1	P56378	ATP synthase subunit ATP5MJ, mitochondrial OS=Homo sapiens OX=9606 GN=ATP5MJ PE=1 SV=1	P56378 [47-58]	1	1457.81	12	0															No Quan Values	High	High	High	High	High	High	High	0.004571	0.01625	1.89
FALSE	High	KNSSNFK	[R].KNSSNFK.[K]	1xTMT6plex [K7]; 1xTMT6plex [N-Term]; 1xlactylation [K1]		0.014699	0.00435482	1	1	1	Q13547	Histone deacetylase 1 OS=Homo sapiens OX=9606 GN=HDAC1 PE=1 SV=1	Q13547 [432-438]	1	1354.77	7	0	1.658	0.73	0.00877399	0.0268718	209.2	126.2	9.07	13.7	209.2	241.7	205.7	155.7	121.8	126.2		High	High	High	High	High	High	High	0.004571	0.01432	2.5
FALSE	High	KNSSNFKK	[R].KNSSNFKK.[A]	2xTMT6plex [K7; K8]; 1xTMT6plex [N-Term]; 1xlactylation [K1]		0.0160272	0.00435482	1	1	1	Q13547	Histone deacetylase 1 OS=Homo sapiens OX=9606 GN=HDAC1 PE=1 SV=1	Q13547 [432-439]	2	1712.03	8	0															No Quan Values	High	High	High	High	High	High	High	0.004571	0.01566	2.13
FALSE	High	KLSEVNKR	[K].KLSEVNKR.[L]	1xTMT6plex [K7]; 1xTMT6plex [N-Term]; 1xlactylation [K1]		0.0162163	0.00435482	1	1	1	Q8NCF5	NFATC2-interacting protein OS=Homo sapiens OX=9606 GN=NFATC2IP PE=1 SV=1	Q8NCF5 [218-225]	2	1503.93	8	0	1.376	0.46	0.00816707	0.0265806	151.6	110.2	4.24	8.55	147.6	160.3	151.6	112.4	95.7	110.2		High	High	High	High	High	High	High	0.004571	0.01581	2.19
FALSE	High	KLNTHNR	[K].KLNTHNR.[N]	1xTMT6plex [N-Term]; 1xlactylation [K1]		0.0151248	0.00435482	1	1	1	Q9Y618	Nuclear receptor corepressor 2 OS=Homo sapiens OX=9606 GN=NCOR2 PE=1 SV=3	Q9Y618 [2290-2296]	1	1183.67	7	0	1.194	0.26	0.0898908	0.108251	29.5	24.7	12.67	7.83	28.1	35.5	29.5	27.6	23.8	24.7		High	High	High	High	High	High	High	0.004571	0.01475	1.94
FALSE	High	KLERPPETPTVDPTVK	[R].KLERPPETPTVDPTVK.[Y]	1xTMT6plex [K16]; 1xTMT6plex [N-Term]; 1xlactylation [K1]		0.0165054	0.00435482	1	1	1	Q14839	Chromodomain-helicase-DNA-binding protein 4 OS=Homo sapiens OX=9606 GN=CHD4 PE=1 SV=2	Q14839 [696-711]	1	2337.34	16	0	1.449	0.53	0.0178327	0.0359725	38.1	26.3	11.46	9.93	34.4	43.2	38.1	30.5	25.4	26.3		High	High	High	High	High	High	High	0.004571	0.01608	1.47
FALSE	High	KHQGVSK	[K].KHQGVSK.[T]	1xTMT6plex [K7]; 1xTMT6plex [N-Term]; 1xlactylation [K1]		0.0166033	0.00435482	1	1	1	Q9NQW6	Anillin OS=Homo sapiens OX=9606 GN=ANLN PE=1 SV=2	Q9NQW6 [476-482]	1	1313.79	7	0	1.021	0.03	0.910869	0.915559	67.1	65.7	8.97	7.91	68	67.1	57.6	59.2	65.7	69.3		High	High	High	High	High	High	High	0.004571	0.01615	2.35
FALSE	High	KDQGELER	[K].KDQGELER.[Q]	1xTMT6plex [N-Term]; 1xlactylation [K1]		0.0162163	0.00435482	1	1	1	P35579	Myosin-9 OS=Homo sapiens OX=9606 GN=MYH9 PE=1 SV=4	P35579 [202-209]	1	1275.67	8	0	1.584	0.66	0.0200006	0.0385319	139.7	88.2	7.58	15.73	139.7	157.6	137.6	107.5	79.3	88.2		High	High	High	High	High	High	High	0.004571	0.01577	2.45
FALSE	High	KSLLGVK	[K].KSLLGVK.[E]	1xTMT6plex [K7]; 1xTMT6plex [N-Term]; 1xlactylation [K1]		0.0165054	0.00435482	1	1	1	Q15287	RNA-binding protein with serine-rich domain 1 OS=Homo sapiens OX=9606 GN=RNPS1 PE=1 SV=1	Q15287 [9-15]	1	1274.84	7	0	1.358	0.44	0.0127768	0.031629	109.7	80.8	10.67	5.22	107.5	129.9	109.7	84	75.7	80.8		High	High	High	High	High	High	High	0.004571	0.01609	2.82
FALSE	High	SVKAPVTK	[R].SVKAPVTK.[V]	1xTMT6plex [K8]; 1xTMT6plex [N-Term]; 1xlactylation [K3]		0.014209	0.00435482	1	1	1	O00151	PDZ and LIM domain protein 1 OS=Homo sapiens OX=9606 GN=PDLIM1 PE=1 SV=4	O00151 [239-246]	1	1359.86	8	0	1.875	0.91	0.00194039	0.0172237	131.6	70.2	11.26	8.73	125.5	154.8	131.6	81.2	69.9	70.2		High	High	High	High	High	High	High	0.004571	0.01383	3.01
FALSE	High	KGVITVK	[R].KGVITVK.[D]	1xTMT6plex [K7]; 1xTMT6plex [N-Term]; 1xlactylation [K1]		0.0164083	0.00435482	1	1	1	P10809	60 kDa heat shock protein, mitochondrial OS=Homo sapiens OX=9606 GN=HSPD1 PE=1 SV=2	P10809 [196-202]	1	1274.84	7	1	2.24	1.16	0.000531092	0.0160884	188.6	84.2	7.54	9.86	188.6	208.8	180.6	99.2	84.2	83.8		High	High	High	High	High	High	High	0.004571	0.01599	2.92
FALSE	High	KSSTPEEVK	[R].KSSTPEEVK.[K]	1xTMT6plex [K9]; 1xTMT6plex [N-Term]; 1xlactylation [K1]		0.0155673	0.00435482	1	1	1	P23528	Cofilin-1 OS=Homo sapiens OX=9606 GN=CFL1 PE=1 SV=3	P23528 [22-30]	1	1534.87	9	0	1.514	0.6	0.00405197	0.0210461	76	50.2	6.54	2.27	76	80.6	70.7	48.3	50.2	50.3		High	High	High	High	High	High	High	0.004571	0.01514	2.51
FALSE	High	AKTPVTLK	[R].AKTPVTLK.[Q]	1xTMT6plex [K8]; 1xTMT6plex [N-Term]; 1xlactylation [K2]		0.0160272	0.00435482	1	1	1	P42167	Lamina-associated polypeptide 2, isoforms beta/gamma OS=Homo sapiens OX=9606 GN=TMPO PE=1 SV=2	P42167 [206-213]	1	1387.89	8	0	1.309	0.39	0.0141713	0.032779	133.5	102	8.16	4.17	133.5	142	120.6	102.6	95.1	102		High	High	High	High	High	High	High	0.004571	0.01561	2.82
FALSE	High	KGPTAAQAK	[K].KGPTAAQAK.[S]	1xTMT6plex [K9]; 1xTMT6plex [N-Term]; 1xlactylation [K1]		0.015212	0.00435482	1	1	1	O60869	Endothelial differentiation-related factor 1 OS=Homo sapiens OX=9606 GN=EDF1 PE=1 SV=1	O60869 [15-23]	1	1401.85	9	0	1.324	0.4	0.0809784	0.0994959	84.6	63.9	16.63	15.76	68.8	96.4	84.6	68	63.9	49.8		High	High	High	High	High	High	High	0.004571	0.01481	2.56
FALSE	High	SLCEKAK	[K].SLCEKAK.[E]	1xCarbamidomethyl [C3]; 1xTMT6plex [K7]; 1xTMT6plex [N-Term]; 1xlactylation [K5]		0.0148674	0.00435482	1	1	1	P67775	Serine/threonine-protein phosphatase 2A catalytic subunit alpha isoform OS=Homo sapiens OX=9606 GN=PPP2CA PE=1 SV=1	P67775 [30-36]	1	1365.78	7	0	1.916	0.94	0.000249132	0.0157094	131.8	68.8	4.46	2.04	130.2	141.3	131.8	70.4	67.6	68.8		High	High	High	High	High	High	High	0.004571	0.01451	2.44
FALSE	High	KSVRPGASYK	[R].KSVRPGASYK.[R]	1xTMT6plex [K10]; 1xTMT6plex [N-Term]; 1xlactylation [K1]		0.014209	0.00435482	1	1	1	Q8NEY8	Periphilin-1 OS=Homo sapiens OX=9606 GN=PPHLN1 PE=1 SV=2	Q8NEY8 [171-180]	1	1622.96	10	0	1.46	0.55	0.00303494	0.0189746	145.3	99.5	6.76	8.4	138.7	158.3	145.3	102.3	87.1	99.5		High	High	High	High	High	High	High	0.004571	0.01384	1.85
FALSE	High	SKSATNLGR	[K].SKSATNLGR.[Q]	1xTMT6plex [N-Term]; 1xlactylation [K2]		0.0180576	0.00435482	1	1	1	Q9H0H5	Rac GTPase-activating protein 1 OS=Homo sapiens OX=9606 GN=RACGAP1 PE=1 SV=1	Q9H0H5 [613-621]	1	1234.7	9	0	1.35	0.43	0.0237785	0.0422863	65.2	48.3	10.29	12.02	65.2	72.9	59.4	48.3	41.1	52.3		High	High	High	High	High	High	High	0.004571	0.01756	1.9
FALSE	High	SFISPIPSKR	[R].SFISPIPSKR.[Q]	1xTMT6plex [N-Term]; 1xlactylation [K9]		0.0175197	0.00435482	1	1	1	Q9UGU0	Transcription factor 20 OS=Homo sapiens OX=9606 GN=TCF20 PE=1 SV=3	Q9UGU0 [1259-1268]	1	1432.84	10	0	1.637	0.71	0.000961007	0.0166882	35.2	21.5	5.39	7.19	37.4	35.2	33.6	23.2	20.1	21.5		High	High	High	High	High	High	High	0.004571	0.01703	2.11
FALSE	High	KGNYAER	[R].KGNYAER.[VI]	1xTMT6plex [N-Term]; 1xlactylation [K1]		0.0170026	0.00435482	3	9	1	Q8IUE6; Q93077; P0C0S8	Histone H2A type 2-B OS=Homo sapiens OX=9606 GN=H2AC21 PE=1 SV=3 Histone H2A type 1-C OS=Homo sapiens OX=9606 GN=H2AC6 PE=1 SV=3 Histone H2A type 1 OS=Homo sapiens OX=9606 GN=H2AC11 PE=1 SV=2	Q8IUE6 [37-43]; Q93077 [37-43]; P0C0S8 [37-43]	1	1138.61	7	0	2.245	1.17	0.00184425	0.0172237	118.3	52.7	14.05	13.49	118.3	146.2	113.4	65.4	51.7	52.7	Shared	High	High	High	High	High	High	High	0.004571	0.01656	2.6
FALSE	High	KHPDASVNFSEFSK	[K].KHPDASVNFSEFSK.[K]	1xTMT6plex [K14]; 1xTMT6plex [N-Term]; 1xlactylation [K1]		0.0179483	0.00435482	1	1	1	P09429	High mobility group protein B1 OS=Homo sapiens OX=9606 GN=HMGB1 PE=1 SV=3	P09429 [30-43]	1	2123.12	14	0	1.502	0.59	0.000868205	0.0166882	64	42.6	4.59	2.48	64	66.3	60.5	43.9	42.6	41.8		High	High	High	High	High	High	High	0.004571	0.01748	2.83
FALSE	High	TINKAWVESR	[R].TINKAWVESR.[E]	1xTMT6plex [N-Term]; 1xlactylation [K4]		0.0147829	0.00435482	1	1	1	Q9HB71	Calcyclin-binding protein OS=Homo sapiens OX=9606 GN=CACYBP PE=1 SV=2	Q9HB71 [209-218]	1	1504.83	10	0	1.644	0.72	0.00281711	0.01882	36.5	22.2	6.55	2.71	32.6	36.7	36.5	22.9	22.2	21.7		High	High	High	High	High	High	High	0.004571	0.01445	1.68
FALSE	High	KMAPPPK	[K].KMAPPPK.[E]	1xOxidation [M2]; 1xTMT6plex [K7]; 1xTMT6plex [N-Term]; 1xlactylation [K1]		0.0182788	0.00435482	1	1	1	P19338	Nucleolin OS=Homo sapiens OX=9606 GN=NCL PE=1 SV=3	P19338 [16-22]	1	1314.79	7	0	1.335	0.42	0.0793441	0.0977613	66.2	49.6	15.1	12.38	59.3	79.6	66.2	59.9	47.9	49.6		High	High	High	High	High	High	High	0.004571	0.01778	2.36
FALSE	High	GMGTVQKGMPHK	[K].GMGTVQKGMPHK.[C]	1xTMT6plex [K12]; 1xTMT6plex [N-Term]; 1xlactylation [K7]		0.0175197	0.00435482	1	1	1	P46778	60S ribosomal protein L21 OS=Homo sapiens OX=9606 GN=RPL21 PE=1 SV=2	P46778 [44-55]	1	1800.99	12	0	1.61	0.69	0.0120877	0.0310952	91.3	56.7	5.86	11.86	85.2	95.8	91.3	68.7	56.7	55.9		High	High	High	High	High	High	High	0.004571	0.01706	1.46
FALSE	High	GPLATGGIKK	[K].GPLATGGIKK.[S]	1xTMT6plex [K10]; 1xTMT6plex [N-Term]; 1xlactylation [K9]		0.0181677	0.00435482	1	1	1	Q9Y2S6	Translation machinery-associated protein 7 OS=Homo sapiens OX=9606 GN=TMA7 PE=1 SV=1	Q9Y2S6 [51-60]	1	1471.92	10	0	1.262	0.34	0.0288236	0.0477592	86.3	68.4	11.69	11.8	86.3	103.6	84.1	72.8	57.6	68.4		High	High	High	High	High	High	High	0.004571	0.0177	2.79
FALSE	High	VAILKANLR	[R].VAILKANLR.[K]	1xTMT6plex [N-Term]; 1xlactylation [K5]		0.0148674	0.00435482	1	1	1	P55072	Transitional endoplasmic reticulum ATPase OS=Homo sapiens OX=9606 GN=VCP PE=1 SV=4	P55072 [654-662]	1	1298.84	9	0	1.95	0.96	0.00841176	0.0268106	70.6	36.2	6.41	15.24	67.7	76.7	70.6	43.2	32	36.2		High	High	High	High	High	High	High	0.004571	0.01451	2.17
FALSE	High	QSFAKPKGPAGK	[K].QSFAKPKGPAGK.[R]	2xTMT6plex [K7; K12]; 1xTMT6plex [N-Term]; 1xlactylation [K5]		0.0165054	0.00435482	1	1	1	Q12792	Twinfilin-1 OS=Homo sapiens OX=9606 GN=TWF1 PE=1 SV=3	Q12792 [321-332]	1	1975.19	12	0															No Quan Values	High	High	High	High	High	High	High	0.004571	0.01612	1.39
FALSE	High	VDHCPIKSR	[R].VDHCPIKSR.[K]	1xCarbamidomethyl [C4]; 1xTMT6plex [N-Term]; 1xlactylation [K7]		0.0178399	0.00435482	1	1	1	P26885	Peptidyl-prolyl cis-trans isomerase FKBP2 OS=Homo sapiens OX=9606 GN=FKBP2 PE=1 SV=2	P26885 [39-47]	1	1412.75	9	0															No Quan Values	High	High	High	High	High	High	High	0.004571	0.01735	2.51
FALSE	High	EHAKSESSQR	[R].EHAKSESSQR.[E]	1xTMT6plex [N-Term]; 1xlactylation [K4]		0.0160272	0.00435482	1	1	1	Q08170	Serine/arginine-rich splicing factor 4 OS=Homo sapiens OX=9606 GN=SRSF4 PE=1 SV=2	Q08170 [416-425]	1	1459.73	10	0															No Quan Values	High	High	High	Not Found	High	High	High	0.004571	0.0156	1.89
FALSE	High	DKANMQHR	[K].DKANMQHR.[Y]	1xOxidation [M5]; 1xTMT6plex [N-Term]; 1xlactylation [K2]		0.0157491	0.00435482	1	2	1	P31943	Heterogeneous nuclear ribonucleoprotein H OS=Homo sapiens OX=9606 GN=HNRNPH1 PE=1 SV=4	P31943 [348-355]	1	1316.66	8	0															No Quan Values	High	High	High	High	High	High	High	0.004571	0.01538	1.64
FALSE	High	DKHIEEVRK	[K].DKHIEEVRK.[N]	1xTMT6plex [K9]; 1xTMT6plex [N-Term]; 1xlactylation [K2]		0.0176256	0.00435482	1	1	1	P16949	Stathmin OS=Homo sapiens OX=9606 GN=STMN1 PE=1 SV=3	P16949 [127-135]	2	1683.98	9	0	1.796	0.84	0.0233701	0.0421844	58	32.3	12.46	20.87	54.8	69.2	58	44.2	30.5	32.3		High	High	High	High	High	High	High	0.004571	0.01716	2.11
FALSE	High	AASGEAKPKVK	[K].AASGEAKPKVK.[K]	2xTMT6plex [K7; K9]; 1xTMT6plex [N-Term]; 1xlactylation [K11]		0.0165054	0.00435482	1	1	1	P16403	Histone H1.2 OS=Homo sapiens OX=9606 GN=H1-2 PE=1 SV=2	P16403 [111-121]	1	1845.14	11	0	1.725	0.79	0.00659375	0.024702	331.1	191.9	14.61	9.11	317.4	413	331.1	217.9	191.9	183.3		High	High	High	High	High	High	High	0.004571	0.01609	1.52
FALSE	High	MIYASSKDAIKK	[K].MIYASSKDAIKK.[K]	2xTMT6plex [K11; K12]; 1xTMT6plex [N-Term]; 1xlactylation [K7]		0.0180576	0.00435482	1	3	1	P23528	Cofilin-1 OS=Homo sapiens OX=9606 GN=CFL1 PE=1 SV=3	P23528 [115-126]	2	2114.25	12	0	2.327	1.22	0.000483004	0.0160884	70.5	30.3	9.84	7.73	62.3	75.9	70.5	32.9	30.3	28.2		High	High	High	High	High	High	High	0.004571	0.0176	1.69
FALSE	High	VKNVQAQNR	[R].VKNVQAQNR.[T]	1xTMT6plex [N-Term]; 1xlactylation [K2]		0.0171044	0.00435482	1	1	1	Q92674	Centromere protein I OS=Homo sapiens OX=9606 GN=CENPI PE=1 SV=2	Q92674 [7-15]	1	1357.77	9	0	0.976	-0.04	0.647196	0.663046	27.9	28.6	30.08	8.55	24.7	42.6	27.9	28.6	30.5	25.7		High	High	High	High	High	High	High	0.004571	0.01665	1.86
FALSE	High	NDDLNKPINKGR	[K].NDDLNKPINKGR.[K]	1xTMT6plex [K6]; 1xTMT6plex [N-Term]; 1xlactylation [K10]		0.0157491	0.00435482	1	1	1	Q29RF7	Sister chromatid cohesion protein PDS5 homolog A OS=Homo sapiens OX=9606 GN=PDS5A PE=1 SV=1	Q29RF7 [1285-1296]	1	1914.08	12	0	1.543	0.63	0.0828649	0.101254	108	70	8.3	22.95	101.2	119.2	108	95.6	70	62.3		High	High	High	High	High	High	High	0.004571	0.01533	1.85
FALSE	High	DKMCSMVK	[R].DKMCSMVK.[K]	1xCarbamidomethyl [C4]; 1xTMT6plex [K8]; 1xTMT6plex [N-Term]; 1xlactylation [K2]		0.0179483	0.00435482	1	1	1	P61247	40S ribosomal protein S3a OS=Homo sapiens OX=9606 GN=RPS3A PE=1 SV=2	P61247 [108-115]	1	1528.79	8	0	1.995	1	0.00473801	0.0218603	87	43.6	3.33	10.71	84.3	90.1	87	50.5	41.2	43.6		High	High	High	High	High	High	High	0.004571	0.01745	2.68
FALSE	High	EEKQKPQAER	[R].EEKQKPQAER.[K]	1xTMT6plex [K5]; 1xTMT6plex [N-Term]; 1xlactylation [K3]		0.0149525	0.00435482	1	1	1	P26641	Elongation factor 1-gamma OS=Homo sapiens OX=9606 GN=EEF1G PE=1 SV=3	P26641 [239-248]	1	1772.99	10	0	1.275	0.35	0.062408	0.080997	147.9	116	13.27	12.31	136.1	175.7	147.9	132.6	116	103.8		High	High	High	High	High	High	High	0.004571	0.01458	1.9
FALSE	High	YKELGEK	[K].YKELGEK.[L]	1xTMT6plex [K7]; 1xTMT6plex [N-Term]; 1xlactylation [K2]		0.0161214	0.00435482	1	1	1	P30101	Protein disulfide-isomerase A3 OS=Homo sapiens OX=9606 GN=PDIA3 PE=1 SV=4	P30101 [416-422]	1	1396.81	7	0	1.891	0.92	0.0126723	0.0315819	181.2	95.8	8.53	18.63	181.2	209	180.6	113.7	78	95.8		High	High	High	High	High	High	High	0.004571	0.01573	3.2
FALSE	High	VGRPTASKASK	[K].VGRPTASKASK.[E]	1xTMT6plex [K11]; 1xTMT6plex [N-Term]; 1xlactylation [K8]		0.0169016	0.00435482	1	1	1	Q9H1E3	Nuclear ubiquitous casein and cyclin-dependent kinase substrate 1 OS=Homo sapiens OX=9606 GN=NUCKS1 PE=1 SV=1	Q9H1E3 [189-199]	1	1631.98	11	0	1.182	0.24	0.0653626	0.0839488	156.7	132.6	8.55	10.11	156.7	171.4	144.5	140.7	132.6	115.1		High	High	High	High	High	High	High	0.004571	0.01648	2.16
FALSE	High	DVAGKANR	[R].DVAGKANR.[W]	1xTMT6plex [N-Term]; 1xlactylation [K5]		0.0166033	0.00435482	1	1	1	Q8IWZ8	SURP and G-patch domain-containing protein 1 OS=Homo sapiens OX=9606 GN=SUGP1 PE=1 SV=2	Q8IWZ8 [9-16]	1	1131.63	8	0	1.55	0.63	0.0390821	0.0587401	64.5	41.6	14.17	17.3	58.9	77.4	64.5	54.9	40.8	41.6		High	High	High	High	High	High	High	0.004571	0.01617	2.03
FALSE	High	NQKDPGVLDR	[K].NQKDPGVLDR.[M]	1xTMT6plex [N-Term]; 1xlactylation [K3]		0.0171044	0.00435482	1	1	1	P31949	Protein S100-A11 OS=Homo sapiens OX=9606 GN=S100A11 PE=1 SV=2	P31949 [53-62]	1	1442.78	10	0	1.761	0.82	0.107757	0.125052	70.8	40.2	1.92	29.99	69.2	71.9	70.8	61.7	40.2	36		High	High	High	High	High	High	High	0.004571	0.01663	2.74
FALSE	High	NSLVKAK	[R].NSLVKAK.[R]	1xTMT6plex [K7]; 1xTMT6plex [N-Term]; 1xlactylation [K5]		0.015212	0.00435482	1	1	1	P38432	Coilin OS=Homo sapiens OX=9606 GN=COIL PE=1 SV=1	P38432 [225-231]	1	1289.82	7	0	1.528	0.61	0.0656357	0.0841766	85.1	55.7	5.53	18.92	81.5	90.9	85.1	73.7	55.7	52.4		High	High	High	High	High	High	High	0.004571	0.01481	1.94
FALSE	High	NYKGYEK	[K].NYKGYEK.[K]	1xTMT6plex [K7]; 1xTMT6plex [N-Term]; 1xlactylation [K3]		0.0179483	0.00435482	1	1	1	Q14847	LIM and SH3 domain protein 1 OS=Homo sapiens OX=9606 GN=LASP1 PE=1 SV=2	Q14847 [43-49]	1	1431.79	7	0	2.319	1.21	0.00407439	0.0210461	145.2	62.6	9.82	16.92	131.5	160.1	145.2	76.7	62.6	55.1		High	High	High	High	High	High	High	0.004571	0.01753	3.11
FALSE	High	AEHIPAGKR	[R].AEHIPAGKR.[T]	1xTMT6plex [N-Term]; 1xlactylation [K8]		0.0170026	0.00435482	1	1	1	Q96HC4	PDZ and LIM domain protein 5 OS=Homo sapiens OX=9606 GN=PDLIM5 PE=1 SV=5	Q96HC4 [408-416]	1	1279.73	9	0															No Quan Values	High	High	High	High	High	High	High	0.004571	0.01661	2.14
FALSE	High	LNISSKDNR	[K].LNISSKDNR.[G]	1xTMT6plex [N-Term]; 1xlactylation [K6]		0.0182788	0.00435482	1	1	1	P46100	Transcriptional regulator ATRX OS=Homo sapiens OX=9606 GN=ATRX PE=1 SV=6	P46100 [563-571]	1	1347.74	9	0	1.53	0.61	0.00674128	0.0248529	68.4	44.7	9.29	11.5	61	68.4	73.5	45.5	36.7	44.7		High	High	High	High	High	High	High	0.004571	0.01776	1.62
FALSE	High	AEATGEKRPR	[K].AEATGEKRPR.[G]	1xTMT6plex [N-Term]; 1xlactylation [K7]		0.0145332	0.00435482	1	1	1	P52926	High mobility group protein HMGI-C OS=Homo sapiens OX=9606 GN=HMGA2 PE=1 SV=1	P52926 [68-77]	1	1415.78	10	0															No Quan Values	High	High	High	High	High	High	High	0.004571	0.01421	1.72
FALSE	High	VKVYGPGVAK	[K].VKVYGPGVAK.[T]	1xTMT6plex [K10]; 1xTMT6plex [N-Term]; 1xlactylation [K2]		0.0168014	0.00435482	1	1	1	P21333	Filamin-A OS=Homo sapiens OX=9606 GN=FLNA PE=1 SV=4	P21333 [772-781]	1	1547.96	10	0															No Quan Values	High	High	High	High	High	High	High	0.004571	0.01636	2.37
FALSE	High	TPSKLCSGSK	[K].TPSKLCSGSK.[S]	1xCarbamidomethyl [C6]; 1xTMT6plex [K10]; 1xTMT6plex [N-Term]; 1xlactylation [K4]		0.0156579	0.00435482	1	1	1	Q9P2N5	RNA-binding protein 27 OS=Homo sapiens OX=9606 GN=RBM27 PE=1 SV=2	Q9P2N5 [796-805]	1	1594.89	10	0	1.527	0.61	0.00354878	0.0209235	54.2	35.5	10.29	9.62	53.6	64.1	54.2	37.8	31.2	35.5		High	High	High	High	High	High	High	0.004571	0.01529	2.36
FALSE	High	LKATQVSK	[R].LKATQVSK.[G]	1xTMT6plex [K8]; 1xTMT6plex [N-Term]; 1xlactylation [K2]		0.0156579	0.00435482	1	1	1	P06396	Gelsolin OS=Homo sapiens OX=9606 GN=GSN PE=1 SV=1	P06396 [238-245]	1	1404.88	8	0	1.729	0.79	0.00610547	0.0239449	82.8	47.9	14.59	11.93	76.3	100.7	82.8	54.2	42.7	47.9		High	High	High	High	High	High	High	0.004571	0.01529	2.38
FALSE	High	GKADAGK	[K].GKADAGK.[ED]	1xTMT6plex [K7]; 1xTMT6plex [N-Term]; 1xlactylation [K2]		0.0145332	0.00435482	1	2	1	P05204	Non-histone chromosomal protein HMG-17 OS=Homo sapiens OX=9606 GN=HMGN2 PE=1 SV=3	P05204 [58-64]	1	1176.7	7	0	0.999	0	0.687451	0.702647	84.8	84.9	9	13.22	84.8	96.5	81.5	95.3	73	84.9		High	High	High	High	High	High	High	0.004571	0.01419	1.89
FALSE	High	LLNPSLQKVADKR	[K].LLNPSLQKVADKR.[R]	1xTMT6plex [K12]; 1xTMT6plex [N-Term]; 1xlactylation [K8]		0.0161214	0.00435482	1	1	1	Q9HAV4	Exportin-5 OS=Homo sapiens OX=9606 GN=XPO5 PE=1 SV=1	Q9HAV4 [1133-1145]	2	2012.23	13	0	1.445	0.53	0.124795	0.141919	52.9	36.6	8.07	23.27	52	60.1	52.9	51.9	34.4	36.6		High	High	High	High	High	High	High	0.004571	0.01574	2.35
FALSE	High	AGTDGKDRDR	[R].AGTDGKDRDR.[D]	1xTMT6plex [N-Term]; 1xlactylation [K6]		0.0165054	0.00435482	1	1	1	O43143	ATP-dependent RNA helicase DHX15 OS=Homo sapiens OX=9606 GN=DHX15 PE=1 SV=2	O43143 [20-29]	2	1391.71	10	0	0.949	-0.08	0.565049	0.583308	22.3	23.5	5.95	21.1	22	22.3	24.5	24.2	16.1	23.5		High	High	High	High	High	High	High	0.004571	0.01607	1.83
FALSE	High	CLKANAK	[R].CLKANAK.[S]	1xCarbamidomethyl [C1]; 1xTMT6plex [K7]; 1xTMT6plex [N-Term]; 1xlactylation [K3]		0.0173105	0.00435482	1	1	1	P05556	Integrin beta-1 OS=Homo sapiens OX=9606 GN=ITGB1 PE=1 SV=2	P05556 [27-33]	1	1334.79	7	0	1.86	0.9	0.0282112	0.046983	306.3	164.7	8.96	22.87	299.5	352.1	306.3	218.3	164.7	140.3		High	High	High	High	High	High	High	0.004571	0.01689	3.25
FALSE	High	SDESPKPGKFQR	[R].SDESPKPGKFQR.[T]	1xTMT6plex [K6]; 1xTMT6plex [N-Term]; 1xlactylation [K9]		0.0176256	0.00435482	1	1	1	Q9NQW6	Anillin OS=Homo sapiens OX=9606 GN=ANLN PE=1 SV=2	Q9NQW6 [639-650]	1	1906.04	12	0	1.146	0.2	0.106613	0.123888	129.8	113.3	13.27	3.11	123.3	157.5	129.8	113.3	113.3	107.3		High	High	High	High	High	High	High	0.004571	0.01718	1.83
FALSE	High	GGKGLGK	[K].GGKGLGK.[G]	1xTMT6plex [K7]; 1xTMT6plex [N-Term]; 1xlactylation [K3]		0.0154774	0.00435482	1	1	1	P62805	Histone H4 OS=Homo sapiens OX=9606 GN=H4C1 PE=1 SV=2	P62805 [7-13]	1	1146.72	7	0	1.251	0.32	0.0693193	0.0878744	230.8	184.5	11.67	7.87	230.8	267.8	213.6	210	183.1	184.5		High	High	High	High	High	High	High	0.004571	0.01509	2.69
FALSE	High	LKNAFVK	[R].LKNAFVK.[A]	1xTMT6plex [K7]; 1xTMT6plex [N-Term]; 1xlactylation [K2]		0.0168014	0.00435482	1	1	1	Q8WXI9	Transcriptional repressor p66-beta OS=Homo sapiens OX=9606 GN=GATAD2B PE=1 SV=1	Q8WXI9 [461-467]	1	1349.86	7	0	1.421	0.51	0.0531617	0.0720163	114	80.2	7.48	16.84	107.6	124.7	114	97.5	70	80.2		High	High	High	High	High	High	High	0.004571	0.01637	2.36
FALSE	High	TTLQKMGK	[K].TTLQKMGK.[K]	1xOxidation [M6]; 1xTMT6plex [K8]; 1xTMT6plex [N-Term]; 1xlactylation [K5]		0.0157491	0.00435482	1	1	2	Q13185	Chromobox protein homolog 3 OS=Homo sapiens OX=9606 GN=CBX3 PE=1 SV=4	Q13185 [6-13]	1	1452.85	8	0	1.767	0.82	0.0338961	0.0536053	218.9	123.9	7.05	21.03	215.8	244.9	218.9	166.7	123.9	113.2		High	High	High	High	High	High	High	0.008374	0.05204	2.02
FALSE	High	GDSEHKR	[K].GDSEHKR.[K]	1xTMT6plex [N-Term]; 1xlactylation [K6]		0.0173105	0.00435482	1	1	1	P35579	Myosin-9 OS=Homo sapiens OX=9606 GN=MYH9 PE=1 SV=4	P35579 [1241-1247]	1	1129.58	7	0															No Quan Values	High	High	High	High	High	High	High	0.004571	0.01684	1.66
FALSE	High	CSAVKHNR	[K].CSAVKHNR.[I]	1xCarbamidomethyl [C1]; 1xTMT6plex [N-Term]; 1xlactylation [K5]		0.0159338	0.00435482	1	1	1	P11388	DNA topoisomerase 2-alpha OS=Homo sapiens OX=9606 GN=TOP2A PE=1 SV=3	P11388 [427-434]	1	1272.67	8	0	1.484	0.57	0.121887	0.138972	13.8	9.3	6.32	26.53	13.8	14.4	12.7	12	9.3	7		High	High	High	High	High	High	High	0.004571	0.01552	1.65
FALSE	High	TMSAKEK	[K].TMSAKEK.[SG]	1xTMT6plex [K7]; 1xTMT6plex [N-Term]; 1xlactylation [K5]		0.014209	0.00435482	2	3	1	P26583; P09429	High mobility group protein B2 OS=Homo sapiens OX=9606 GN=HMGB2 PE=1 SV=2 High mobility group protein B1 OS=Homo sapiens OX=9606 GN=HMGB1 PE=1 SV=3	P26583 [51-57]; P09429 [51-57]	1	1324.75	7	0	1.498	0.58	0.00736174	0.0256639	267.8	178.8	7.88	10.46	267.8	299.4	257.9	207.8	178.8	170.9	Shared	High	High	High	High	High	High	High	0.004571	0.0139	3.38
FALSE	High	IILGKGK	[K].IILGKGK.[S]	1xTMT6plex [K7]; 1xTMT6plex [N-Term]; 1xlactylation [K5]		0.0159338	0.00435482	1	1	1	Q9NWB6	Arginine and glutamate-rich protein 1 OS=Homo sapiens OX=9606 GN=ARGLU1 PE=1 SV=1	Q9NWB6 [254-260]	1	1258.85	7	0	1.455	0.54	0.0329776	0.0527221	147.4	101.3	11.96	9.66	147.4	156.5	123.5	117.5	101.3	98.6		High	High	High	High	High	High	High	0.004571	0.01553	2.52
FALSE	High	IKIIAPPER	[K].IKIIAPPER.[K]	1xTMT6plex [N-Term]; 1xlactylation [K2]		0.0155673	0.00435482	3	7	1	P60709; P62736; Q562R1	Actin, cytoplasmic 1 OS=Homo sapiens OX=9606 GN=ACTB PE=1 SV=1 Actin, aortic smooth muscle OS=Homo sapiens OX=9606 GN=ACTA2 PE=1 SV=1 Beta-actin-like protein 2 OS=Homo sapiens OX=9606 GN=ACTBL2 PE=1 SV=2	P60709 [327-335]; P62736 [329-337]; Q562R1 [328-336]	1	1337.84	9	0	1.796	0.84	0.00136705	0.0166882	81	45.1	9.71	7.4	75.5	91.3	81	48.9	42.2	45.1	Shared	High	High	High	High	High	High	High	0.004571	0.01521	2.34
FALSE	High	TPQKNVQGK	[R].TPQKNVQGK.[R]	1xTMT6plex [K9]; 1xTMT6plex [N-Term]; 1xlactylation [K4]		0.0154774	0.00435482	1	1	1	P35251	Replication factor C subunit 1 OS=Homo sapiens OX=9606 GN=RFC1 PE=1 SV=4	P35251 [506-514]	1	1529.91	9	0	1.316	0.4	0.0129566	0.0317943	41.2	31.3	9.29	8.77	39.2	46.8	41.2	31.3	33.5	28.1		High	High	High	High	High	High	High	0.004571	0.01509	2.32
FALSE	High	AVTKVQK	[K].AVTKVQK.[K]	1xTMT6plex [K7]; 1xTMT6plex [N-Term]; 1xlactylation [K4]		0.0194388	0.00462229	1	1	1	Q5QNW6	Histone H2B type 2-F OS=Homo sapiens OX=9606 GN=H2BC18 PE=1 SV=3	Q5QNW6 [18-24]	1	1303.83	7	0	1.192	0.25	0.0387176	0.058342	185	155.2	9.1	7.43	182.6	214.3	185	170.7	147.7	155.2		High	High	High	High	High	High	High	0.004806	0.01893	2.79
FALSE	High	KLTVKPIETK	[K].KLTVKPIETK.[N]	2xTMT6plex [K5; K10]; 1xTMT6plex [N-Term]; 1xlactylation [K1]		0.0200543	0.00462229	1	1	1	Q9GZU8	PSME3-interacting protein OS=Homo sapiens OX=9606 GN=PSME3IP1 PE=1 SV=1	Q9GZU8 [135-144]	1	1916.24	10	0	1.486	0.57	0.0336342	0.0533252	84.7	57	12.35	14.98	84.7	99	77.9	72.1	57	55.4		High	High	High	High	High	High	High	0.004806	0.01958	2.06
FALSE	High	DVNAAIATIKTKR	[K].DVNAAIATIKTKR.[TS]	1xTMT6plex [K]; 1xTMT6plex [N-Term]; 1xlactylation [K]		0.0216354	0.00462229	1	5	2	P68363	Tubulin alpha-1B chain OS=Homo sapiens OX=9606 GN=TUBA1B PE=1 SV=1	P68363 [327-339]	2	1931.17	13	0	2.942	1.56	0.000210475	0.0157094	75.9	25.8	9.57	11.01	75.9	88.4	74.6	29.8	24.1	25.8		High	High	High	High	High	High	High	0.004806	0.02107	2.4
FALSE	High	VGDKIATR	[RK].VGDKIATR.[K]	1xTMT6plex [N-Term]; 1xlactylation [K4]		0.0190811	0.00462229	1	2	1	P29401	Transketolase OS=Homo sapiens OX=9606 GN=TKT PE=1 SV=3	P29401 [311-318]	1	1160.68	8	0	2.223	1.15	0.00638592	0.024266	173.6	78.1	8	16.3	156.8	184	173.6	102.1	77.6	78.1		High	High	High	High	High	High	High	0.004806	0.01865	2.1
FALSE	High	AVKPKAAKPK	[K].AVKPKAAKPK.[ATV]	3xTMT6plex [K5; K8; K10]; 1xTMT6plex [N-Term]; 1xlactylation [K3]		0.0198052	0.00462229	3	3	1	P16401; P10412; P16403	Histone H1.5 OS=Homo sapiens OX=9606 GN=H1-5 PE=1 SV=3 Histone H1.4 OS=Homo sapiens OX=9606 GN=H1-4 PE=1 SV=2 Histone H1.2 OS=Homo sapiens OX=9606 GN=H1-2 PE=1 SV=2	P16401 [195-204]; P10412 [193-202]; P16403 [192-201]	1	2026.36	10	0	1.227	0.3	0.069294	0.0878744	219.8	179.1	12.74	5.22	207.6	263.4	219.8	193	174.8	179.1	Shared	High	High	High	High	High	High	High	0.004806	0.01934	2.35
FALSE	High	EEYEGPNKKPR	[R].EEYEGPNKKPR.[F]	1xTMT6plex [K]; 1xTMT6plex [N-Term]; 1xlactylation [K]		0.0186171	0.00462229	1	1	2	P23246	Splicing factor, proline- and glutamine-rich OS=Homo sapiens OX=9606 GN=SFPQ PE=1 SV=2	P23246 [696-706]	1	1877.02	11	0	1.284	0.36	0.0508638	0.0700923	95.4	74.3	6.26	9.44	85.7	96	95.4	84.7	74.3	70.8		High	High	High	High	High	High	High	0.004806	0.01813	2.29
FALSE	High	SVVAKVK	[K].SVVAKVK.[I]	1xTMT6plex [K7]; 1xTMT6plex [N-Term]; 1xlactylation [K5]		0.0193186	0.00462229	1	1	1	Q9NR45	Sialic acid synthase OS=Homo sapiens OX=9606 GN=NANS PE=1 SV=2	Q9NR45 [294-300]	1	1260.83	7	0	1.672	0.74	0.00526016	0.022549	107.2	64.1	13.28	7.1	102.2	130.4	107.2	65.6	64.1	57.3		High	High	High	High	High	High	High	0.004806	0.01881	2.48
FALSE	High	TSSKSSVR	[K].TSSKSSVR.[K]	1xTMT6plex [N-Term]; 1xlactylation [K4]		0.020826	0.00462229	1	1	1	Q15149	Plectin OS=Homo sapiens OX=9606 GN=PLEC PE=1 SV=3	Q15149 [4267-4274]	1	1152.64	8	0	1.421	0.51	0.129286	0.145613	52.3	36.8	8.72	18.52	45.2	53.2	52.3	48.2	36.8	34.4		High	High	High	High	High	High	High	0.004806	0.02032	2.3
FALSE	High	KADSAGDR	[R].KADSAGDR.[G]	1xTMT6plex [N-Term]; 1xlactylation [K1]		0.0183907	0.00462229	1	1	1	O43818	U3 small nucleolar RNA-interacting protein 2 OS=Homo sapiens OX=9606 GN=RRP9 PE=1 SV=1	O43818 [29-36]	1	1120.58	8	0	1.235	0.3	0.0563908	0.075583	22.6	18.3	13.48	5.38	21.2	27.3	22.6	18.9	18.3	17		High	High	High	High	High	High	High	0.004806	0.0179	2.1
FALSE	High	VLELKEHK	[K].VLELKEHK.[L]	1xTMT6plex [K8]; 1xTMT6plex [N-Term]; 1xlactylation [K5]		0.0188473	0.00462229	1	1	1	O14979	Heterogeneous nuclear ribonucleoprotein D-like OS=Homo sapiens OX=9606 GN=HNRNPDL PE=1 SV=3	O14979 [205-212]	1	1525.94	8	0	1.32	0.4	0.0361645	0.055686	35.5	26.9	11.09	14.17	35.2	42.6	35.5	31.3	26.9	23.6		High	High	High	High	High	High	High	0.004806	0.01833	1.46
FALSE	High	EEGINKSEKR	[K].EEGINKSEKR.[M]	1xTMT6plex [K9]; 1xTMT6plex [N-Term]; 1xlactylation [K6]		0.0209583	0.00462229	1	1	1	P09874	Poly [ADP-ribose] polymerase 1 OS=Homo sapiens OX=9606 GN=PARP1 PE=1 SV=4	P09874 [513-522]	2	1719.96	10	0															No Quan Values	High	High	High	High	High	High	High	0.004806	0.02043	1.68
FALSE	High	KNLACEESK	[K].KNLACEESK.[R]	1xCarbamidomethyl [C5]; 1xTMT6plex [K9]; 1xTMT6plex [N-Term]; 1xlactylation [K1]		0.0188473	0.00462229	1	1	1	O95347	Structural maintenance of chromosomes protein 2 OS=Homo sapiens OX=9606 GN=SMC2 PE=1 SV=2	O95347 [322-330]	1	1608.87	9	0	2.103	1.07	0.000624194	0.0164597	67.1	31.9	10.13	7.97	67.1	77.2	63.7	35.1	30	31.9		High	High	High	High	High	High	High	0.004806	0.01834	1.97
FALSE	High	VKALCAEADR	[K].VKALCAEADR.[L]	1xCarbamidomethyl [C5]; 1xTMT6plex [N-Term]; 1xlactylation [K2]		0.0200543	0.00462229	1	1	1	Q13813	Spectrin alpha chain, non-erythrocytic 1 OS=Homo sapiens OX=9606 GN=SPTAN1 PE=1 SV=3	Q13813 [311-320]	1	1433.76	10	0	1.453	0.54	0.0194536	0.0382327	69.6	47.9	13.48	10.36	69.6	81.5	62.5	53.8	43.8	47.9		High	High	High	High	High	High	High	0.004806	0.01959	1.96
FALSE	High	LEKPAKYDDIKK	[R].LEKPAKYDDIKK.[V]	3xTMT6plex [K6; K11; K12]; 1xTMT6plex [N-Term]; 1xlactylation [K3]		0.0187317	0.00462229	1	1	1	P04406	Glyceraldehyde-3-phosphate dehydrogenase OS=Homo sapiens OX=9606 GN=GAPDH PE=1 SV=3	P04406 [249-260]	2	2436.49	12	0	1.927	0.95	0.00181975	0.0172237	395.9	205.4	11.24	11.91	366.8	456.3	395.9	222.2	205.4	175		High	High	High	High	High	High	High	0.004806	0.01828	1.88
FALSE	High	AKLKPGAPLRPK	[K].AKLKPGAPLRPK.[L]	2xTMT6plex [K4; K12]; 1xTMT6plex [N-Term]; 1xlactylation [K2]		0.0194388	0.00462229	1	1	1	P21333	Filamin-A OS=Homo sapiens OX=9606 GN=FLNA PE=1 SV=4	P21333 [267-278]	1	2035.34	12	0	1.709	0.77	0.00148294	0.0166882	238.9	139.8	8.75	6.59	213.7	254.6	238.9	144.6	127.1	139.8		High	High	High	High	High	High	High	0.004806	0.0189	1.78
FALSE	High	KVCSTNDLK	[K].KVCSTNDLK.[E]	1xCarbamidomethyl [C3]; 1xTMT6plex [K9]; 1xTMT6plex [N-Term]; 1xlactylation [K1]		0.0206948	0.00462229	1	1	1	P09874	Poly [ADP-ribose] polymerase 1 OS=Homo sapiens OX=9606 GN=PARP1 PE=1 SV=4	P09874 [254-262]	1	1594.89	9	0	2.112	1.08	0.00219283	0.0177548	56.6	26.8	7.3	12.37	51.3	59.3	56.6	26.8	22.7	29.1		High	High	High	High	High	High	High	0.004806	0.02015	2.14
FALSE	High	LACKEAVR	[R].LACKEAVR.[Y]	1xCarbamidomethyl [C3]; 1xTMT6plex [N-Term]; 1xlactylation [K4]		0.0217741	0.00462229	1	1	1	P17987	T-complex protein 1 subunit alpha OS=Homo sapiens OX=9606 GN=TCP1 PE=1 SV=1	P17987 [123-130]	1	1247.7	8	0	1.572	0.65	0.0233	0.0421174	128	81.4	3.35	14.1	127.7	135.4	128	92.6	81.4	69.7		High	High	High	High	High	High	High	0.005129	0.02129	1.74
FALSE	High	SGKYDLDFK	[R].SGKYDLDFK.[S]	1xTMT6plex [K9]; 1xTMT6plex [N-Term]; 1xlactylation [K3]		0.0194388	0.00462229	1	1	1	P06733	Alpha-enolase OS=Homo sapiens OX=9606 GN=ENO1 PE=1 SV=2	P06733 [254-262]	1	1602.88	9	0	2.063	1.04	0.00679635	0.0248529	101.1	49	11.35	17.95	101.1	120.8	98.7	64.7	49	47.2		High	High	High	High	High	High	High	0.004806	0.01899	2.26
FALSE	High	AKELATK	[K].AKELATK.[L]	1xTMT6plex [K7]; 1xTMT6plex [N-Term]; 1xlactylation [K2]		0.0185035	0.00462229	1	1	1	P62424	60S ribosomal protein L7a OS=Homo sapiens OX=9606 GN=RPL7A PE=1 SV=2	P62424 [258-264]	1	1290.8	7	0	1.476	0.56	0.00335322	0.0202765	162.5	110.1	9.32	6.13	161.8	189.8	162.5	110.1	102.1	115.4		High	High	High	High	High	High	High	0.004806	0.01799	2.8
FALSE	High	LDCAQLKEK	[R].LDCAQLKEK.[N]	1xCarbamidomethyl [C3]; 1xTMT6plex [K9]; 1xTMT6plex [N-Term]; 1xlactylation [K7]		0.01956	0.00462229	1	1	1	P09543	2',3'-cyclic-nucleotide 3'-phosphodiesterase OS=Homo sapiens OX=9606 GN=CNP PE=1 SV=2	P09543 [156-164]	1	1634.92	9	0	1.881	0.91	0.00116454	0.0166882	41	21.8	9.81	5.66	39.8	47.6	41	21.8	22.3	20		High	High	High	High	High	High	High	0.004806	0.01903	1.37
FALSE	High	AINKAQK	[K].AINKAQK.[K]	1xTMT6plex [K7]; 1xTMT6plex [N-Term]; 1xlactylation [K4]		0.0203075	0.00462229	1	1	1	Q99879	Histone H2B type 1-M OS=Homo sapiens OX=9606 GN=H2BC14 PE=1 SV=3	Q99879 [18-24]	1	1302.81	7	0	1.173	0.23	0.0920834	0.110212	131.4	112	9.36	6.77	119.2	143.8	131.4	112	105.6	120.8		High	High	High	High	High	High	High	0.004806	0.01975	1.68
FALSE	High	IGAETKK	[K].IGAETKK.[N]	1xTMT6plex [K7]; 1xTMT6plex [N-Term]; 1xlactylation [K6]		0.0216354	0.00462229	1	1	1	Q13907	Isopentenyl-diphosphate Delta-isomerase 1 OS=Homo sapiens OX=9606 GN=IDI1 PE=1 SV=2	Q13907 [31-37]	1	1276.79	7	0	1.51	0.59	0.0086831	0.0268182	127.1	84.2	10.87	6.14	120.3	147.8	127.1	93.2	83.7	84.2		High	High	High	High	High	High	High	0.004806	0.02107	1.87
FALSE	High	KTVTPAK	[K].KTVTPAK.[A]	1xTMT6plex [K7]; 1xTMT6plex [N-Term]; 1xlactylation [K1]		0.0191994	0.00462229	1	1	1	P19338	Nucleolin OS=Homo sapiens OX=9606 GN=NCL PE=1 SV=3	P19338 [96-102]	1	1274.81	7	0	1.154	0.21	0.0158335	0.0343875	102.4	88.7	5.38	6.41	102.4	111	100.4	88.7	79.3	88.9		High	High	High	High	High	High	High	0.004806	0.01871	2.67
FALSE	High	IGIEIIKR	[K].IGIEIIKR.[T]	1xTMT6plex [N-Term]; 1xlactylation [K7]		0.0183907	0.00462229	1	1	1	P10809	60 kDa heat shock protein, mitochondrial OS=Homo sapiens OX=9606 GN=HSPD1 PE=1 SV=2	P10809 [463-470]	1	1242.8	8	0	1.607	0.68	0.00150854	0.0166882	43.4	27	6.27	7.76	39.5	44.6	43.4	27	28.2	24.2		High	High	High	High	High	High	High	0.004806	0.01796	2.02
FALSE	High	KVSEHSGGR	[K].KVSEHSGGR.[D]	1xTMT6plex [N-Term]; 1xlactylation [K1]		0.0199293	0.00462229	1	1	1	Q8NBS9	Thioredoxin domain-containing protein 5 OS=Homo sapiens OX=9606 GN=TXNDC5 PE=1 SV=2	Q8NBS9 [407-415]	1	1257.67	9	0	1.43	0.52	0.521421	0.540493	13.3	9.3	23.13	40.75	13.3	15.1	9.4	7.3	9.3	15.7		High	High	High	High	High	High	High	0.004806	0.01947	1.89
FALSE	High	KSTDHPK	[K].KSTDHPK.[Y]	1xTMT6plex [K7]; 1xTMT6plex [N-Term]; 1xlactylation [K1]		0.01956	0.00462229	1	1	1	P07305	Histone H1.0 OS=Homo sapiens OX=9606 GN=H1-0 PE=1 SV=3	P07305 [21-27]	1	1342.77	7	0	1.043	0.06	0.68236	0.697851	46.4	44.5	8.77	5.74	46.4	50.2	42.1	42.6	44.5	47.7		High	High	High	High	High	High	High	0.004806	0.01912	1.56
FALSE	High	KTETQEK	[K].KTETQEK.[N]	1xTMT6plex [N-Term]; 1xlactylation [K1]		0.0193186	0.00462229	2	3	1	P62328; P63313	Thymosin beta-4 OS=Homo sapiens OX=9606 GN=TMSB4X PE=1 SV=2 Thymosin beta-10 OS=Homo sapiens OX=9606 GN=TMSB10 PE=1 SV=2	P62328 [20-26]; P63313 [20-26]	1	1164.63	7	0															No Quan Values	High	High	High	High	High	High	High	0.004806	0.01883	1.54
FALSE	High	IINHSVDKK	[R].IINHSVDKK.[G]	1xTMT6plex [K9]; 1xTMT6plex [N-Term]; 1xlactylation [K8]		0.01956	0.00462229	1	2	2	Q14839	Chromodomain-helicase-DNA-binding protein 4 OS=Homo sapiens OX=9606 GN=CHD4 PE=1 SV=2	Q14839 [627-635]	1	1583.95	9	0	1.197	0.26	0.0659371	0.0844398	102.8	85.9	3.81	7.15	102.8	104	96.8	84.9	96.4	85.9		High	High	High	High	High	High	High	0.004806	0.0191	2.91
FALSE	High	KPEENPASKFSSASK	[K].KPEENPASKFSSASK.[Y]	2xTMT6plex [K1; K9]; 1xTMT6plex [N-Term]; 1xlactylation [K15]		0.0183907	0.00462229	1	1	1	P23588	Eukaryotic translation initiation factor 4B OS=Homo sapiens OX=9606 GN=EIF4B PE=1 SV=2	P23588 [578-592]	1	2366.32	15	0	1.465	0.55	0.0851019	0.103347	35.6	24.3	24.61	7.29	28	45.9	35.6	24.4	24.3	21.4		High	High	High	High	High	High	High	0.004806	0.01793	2.03
FALSE	High	QLAQKYNCDK	[R].QLAQKYNCDK.[M]	1xCarbamidomethyl [C8]; 1xTMT6plex [K10]; 1xTMT6plex [N-Term]; 1xlactylation [K5]		0.0188473	0.00462229	1	1	1	P62987	Ubiquitin-60S ribosomal protein L40 OS=Homo sapiens OX=9606 GN=UBA52 PE=1 SV=2	P62987 [84-93]	1	1797.96	10	0															No Quan Values	High	High	High	High	High	High	High	0.004806	0.01835	2.03
FALSE	High	IVKPVKVSAPR	[K].IVKPVKVSAPR.[V]	1xTMT6plex [K3]; 1xTMT6plex [N-Term]; 1xlactylation [K6]		0.0193186	0.00462229	1	1	1	P83731	60S ribosomal protein L24 OS=Homo sapiens OX=9606 GN=RPL24 PE=1 SV=1	P83731 [142-152]	1	1724.12	11	0	1.411	0.5	0.0383152	0.0579843	143.4	101.6	7.33	13.19	134.9	156	143.4	125.2	99.3	101.6		High	High	High	High	High	High	High	0.004806	0.01884	2.32
FALSE	High	YGDGPRPPKMAR	[R].YGDGPRPPKMAR.[Y]	1xOxidation [M10]; 1xTMT6plex [N-Term]; 1xlactylation [K9]		0.0189637	0.00462229	1	1	1	Q08211	ATP-dependent RNA helicase A OS=Homo sapiens OX=9606 GN=DHX9 PE=1 SV=4	Q08211 [1155-1166]	1	1661.86	12	0	1.732	0.79	0.0882627	0.106656	92.5	53.4	17.42	30.64	88.2	120.4	92.5	87	53.4	52.4		High	High	High	High	High	High	High	0.004806	0.01851	1.76
FALSE	High	QSVLQKKPK	[R].QSVLQKKPK.[A]	2xTMT6plex [K7; K9]; 1xTMT6plex [N-Term]; 1xlactylation [K6]		0.0190811	0.00462229	1	1	1	O94880	PHD finger protein 14 OS=Homo sapiens OX=9606 GN=PHF14 PE=1 SV=2	O94880 [855-863]	1	1815.17	9	0	1.575	0.66	0.0288971	0.0477632	115	73	5.17	15.03	115	125.1	114.1	92.8	71.5	73		High	High	High	High	High	High	High	0.004806	0.01861	1.66
FALSE	High	QQEGFKGTFPDAR	[R].QQEGFKGTFPDAR.[E]	1xTMT6plex [N-Term]; 1xlactylation [K6]		0.0217741	0.00462229	1	1	1	Q15233	Non-POU domain-containing octamer-binding protein OS=Homo sapiens OX=9606 GN=NONO PE=1 SV=4	Q15233 [366-378]	1	1781.9	13	0	1.603	0.68	0.0521234	0.071048	23.4	14.6	20.21	9.14	17.2	25.9	23.4	12.6	14.6	15		High	High	High	High	High	High	High	0.005129	0.0212	1.46
FALSE	High	QTDKVPSKTVAAK	[K].QTDKVPSKTVAAK.[K]	2xTMT6plex [K8; K13]; 1xTMT6plex [N-Term]; 1xlactylation [K4]		0.0200543	0.00462229	1	1	1	Q02880	DNA topoisomerase 2-beta OS=Homo sapiens OX=9606 GN=TOP2B PE=1 SV=3	Q02880 [1483-1495]	2	2132.29	13	0	1.254	0.33	0.0131748	0.0320312	69.2	55.2	7.93	6.5	67.4	78	69.2	55.2	52	59.2		High	High	High	High	High	High	High	0.004806	0.01959	2.4
FALSE	High	DASGNKVK	[K].DASGNKVK.[A]	1xTMT6plex [K8]; 1xTMT6plex [N-Term]; 1xlactylation [K6]		0.0226297	0.00499223	1	1	1	P00558	Phosphoglycerate kinase 1 OS=Homo sapiens OX=9606 GN=PGK1 PE=1 SV=3	P00558 [134-141]	1	1348.78	8	0	0.89	-0.17	0.57952	0.597194	122.5	137.6	11.39	8.45	122.5	145.4	118.1	144.7	122.4	137.6		High	High	High	High	High	High	High	0.005129	0.0221	2.26
FALSE	High	SAEGSNPPKPLKK	[R].SAEGSNPPKPLKK.[L]	2xTMT6plex [K9; K12]; 1xTMT6plex [N-Term]; 1xlactylation [K13]		0.0229241	0.00499223	1	1	1	P06400	Retinoblastoma-associated protein OS=Homo sapiens OX=9606 GN=RB1 PE=1 SV=2	P06400 [862-874]	1	2112.26	13	0	1.535	0.62	0.0138685	0.0324637	72.3	47.1	12.26	4.63	65.8	83.7	72.3	48.8	47.1	44.5		High	High	High	High	High	High	High	0.005129	0.02242	1.61
FALSE	High	FEKEAAEMGK	[K].FEKEAAEMGK.[G]	1xOxidation [M8]; 1xTMT6plex [K10]; 1xTMT6plex [N-Term]; 1xlactylation [K3]		0.0238359	0.00499223	2	3	1	Q05639; P68104	Elongation factor 1-alpha 2 OS=Homo sapiens OX=9606 GN=EEF1A2 PE=1 SV=1 Elongation factor 1-alpha 1 OS=Homo sapiens OX=9606 GN=EEF1A1 PE=1 SV=1	Q05639 [42-51]; P68104 [42-51]	1	1685.88	10	0															No Quan Values	High	High	High	High	High	High	High	0.005129	0.0233	1.99
FALSE	High	GSGTTRPKAATSEGVQVK	[K].GSGTTRPKAATSEGVQVK.[R]	1xTMT6plex [K18]; 1xTMT6plex [N-Term]; 1xlactylation [K8]		0.0235271	0.00499223	1	1	1	P51608	Methyl-CpG-binding protein 2 OS=Homo sapiens OX=9606 GN=MECP2 PE=1 SV=1	P51608 [193-210]	1	2304.29	18	0	1.438	0.52	0.00378352	0.0210461	103.7	72.1	7.42	7.37	103.7	116.3	101.6	81.3	71.4	72.1		High	High	High	High	High	High	High	0.005129	0.02295	1.76
FALSE	High	CEDKFTK	[K].CEDKFTK.[S]	1xCarbamidomethyl [C1]; 1xTMT6plex [K7]; 1xTMT6plex [N-Term]; 1xlactylation [K4]		0.02234	0.00499223	1	1	1	P05198	Eukaryotic translation initiation factor 2 subunit 1 OS=Homo sapiens OX=9606 GN=EIF2S1 PE=1 SV=3	P05198 [98-104]	1	1457.77	7	0	2.088	1.06	0.0423081	0.0616379	68.9	33	9.51	28.9	68.9	78.6	65.6	50.4	30.2	33		High	High	High	High	High	High	High	0.005129	0.02179	1.71
FALSE	High	AGKDSGK	[K].AGKDSGK.[A]	1xTMT6plex [K7]; 1xTMT6plex [N-Term]; 1xlactylation [K3]		0.0235271	0.00499223	1	2	1	P0C0S5	Histone H2A.Z OS=Homo sapiens OX=9606 GN=H2AZ1 PE=1 SV=2	P0C0S5 [6-12]	1	1192.69	7	0	1.927	0.95	0.00216943	0.0177548	185.2	96.1	4.39	9.5	179.2	195.4	185.2	105.7	87.4	96.1		High	High	High	High	High	High	High	0.005129	0.02296	2.37
FALSE	High	QVVHKNTR	[R].QVVHKNTR.[F]	1xTMT6plex [N-Term]; 1xlactylation [K5]		0.0232233	0.00499223	1	1	1	Q96DF8	Splicing factor ESS-2 homolog OS=Homo sapiens OX=9606 GN=ESS2 PE=1 SV=1	Q96DF8 [243-250]	1	1282.74	8	0	1.316	0.4	0.00962171	0.0279827	22.9	17.4	8.14	4.65	22.3	22.9	25.9	18.5	17.4	16.9		High	High	High	High	High	High	High	0.005129	0.0227	1.97
FALSE	High	DISENKR	[K].DISENKR.[A]	1xTMT6plex [N-Term]; 1xlactylation [K6]		0.0235271	0.00499223	1	1	1	P11142	Heat shock cognate 71 kDa protein OS=Homo sapiens OX=9606 GN=HSPA8 PE=1 SV=1	P11142 [252-258]	1	1162.63	7	0	2.304	1.2	0.00240234	0.0183047	110.8	48.1	16.5	12.57	110.8	140.5	103.7	57.7	48.1	45.7		High	High	High	High	High	High	High	0.005129	0.02292	2.53
FALSE	High	KAQCPIVER	[R].KAQCPIVER.[L]	1xCarbamidomethyl [C4]; 1xTMT6plex [N-Term]; 1xlactylation [K1]		0.0219139	0.00499223	1	1	1	P46782	40S ribosomal protein S5 OS=Homo sapiens OX=9606 GN=RPS5 PE=1 SV=4	P46782 [63-71]	1	1401.77	9	0	1.506	0.59	0.00297075	0.0189101	105.6	70.1	7.88	6.93	99.1	105.6	115.8	70.1	68.3	77.7		High	High	High	High	High	High	High	0.005129	0.02139	2.03
FALSE	High	VTKAAGTKK	[K].VTKAAGTKK.[Q]	2xTMT6plex [K8; K9]; 1xTMT6plex [N-Term]; 1xlactylation [K3]		0.0224843	0.00499223	1	1	1	P62280	40S ribosomal protein S11 OS=Homo sapiens OX=9606 GN=RPS11 PE=1 SV=3	P62280 [145-153]	2	1663.07	9	0	1.71	0.77	0.00438321	0.0213925	220.9	129.2	12.34	6.81	215.7	268.3	220.9	140.4	122.8	129.2		High	High	High	High	High	High	High	0.005129	0.02191	2.31
FALSE	High	VTQKSYK	[R].VTQKSYK.[V]	1xTMT6plex [K7]; 1xTMT6plex [N-Term]; 1xlactylation [K4]		0.0233746	0.00499223	1	1	1	P05787	Keratin, type II cytoskeletal 8 OS=Homo sapiens OX=9606 GN=KRT8 PE=1 SV=7	P05787 [5-11]	1	1383.82	7	0	1.536	0.62	0.0120715	0.0310952	132.1	86	12.12	10.32	111.2	141.6	132.1	92.2	86	75		High	High	High	High	High	High	High	0.005129	0.02277	2.6
FALSE	High	KTVTPAKAVTTPGK	[K].KTVTPAKAVTTPGK.[K]	2xTMT6plex [K7; K14]; 1xTMT6plex [N-Term]; 1xlactylation [K1]		0.0227764	0.00499223	1	1	1	P19338	Nucleolin OS=Homo sapiens OX=9606 GN=NCL PE=1 SV=3	P19338 [96-109]	2	2158.34	14	0	1.31	0.39	0.11191	0.129373	52	39.7	12.02	18.78	43.1	54.5	52	43.5	29.8	39.7		High	High	High	High	High	High	High	0.005129	0.02221	2.04
FALSE	High	KDSETGENIR	[R].KDSETGENIR.[Q]	1xTMT6plex [N-Term]; 1xlactylation [K1]		0.0219139	0.00499223	1	1	1	P38646	Stress-70 protein, mitochondrial OS=Homo sapiens OX=9606 GN=HSPA9 PE=1 SV=2	P38646 [625-634]	1	1449.74	10	0															No Quan Values	High	High	High	High	High	High	High	0.005129	0.02138	2.49
FALSE	High	KAAVPAKR	[K].KAAVPAKR.[V]	1xTMT6plex [K7]; 1xTMT6plex [N-Term]; 1xlactylation [K1]		0.0239921	0.00539553	1	1	1	Q14978	Nucleolar and coiled-body phosphoprotein 1 OS=Homo sapiens OX=9606 GN=NOLC1 PE=1 SV=2	Q14978 [104-111]	2	1370.89	8	0															No Quan Values	High	High	High	High	High	High	High	0.005509	0.02351	2.43
FALSE	High	GEGVKLTPR	[R].GEGVKLTPR.[R]	1xTMT6plex [N-Term]; 1xlactylation [K5]		0.0243083	0.00539553	1	1	1	O15460	Prolyl 4-hydroxylase subunit alpha-2 OS=Homo sapiens OX=9606 GN=P4HA2 PE=1 SV=1	O15460 [296-304]	1	1257.74	9	0	1.538	0.62	0.0465482	0.0662765	120.4	78.3	5.72	16.18	114.1	127.9	120.4	101.7	77.1	78.3		High	High	High	High	High	High	High	0.005509	0.02382	1.67
FALSE	High	IKAIAAK	[R].IKAIAAK.[H]	1xTMT6plex [K7]; 1xTMT6plex [N-Term]; 1xlactylation [K2]		0.0247921	0.00539553	1	1	1	P15121	Aldo-keto reductase family 1 member B1 OS=Homo sapiens OX=9606 GN=AKR1B1 PE=1 SV=3	P15121 [234-240]	1	1244.83	7	0	1.809	0.86	0.022663	0.0413917	55	30.4	11.61	21.71	52.1	64.8	55	30.4	25.8	39.4		High	High	High	High	High	High	High	0.005509	0.02425	1.37
FALSE	High	VVSSKTK	[K].VVSSKTK.[K]	1xTMT6plex [K7]; 1xTMT6plex [N-Term]; 1xlactylation [K5]		0.0243083	0.00539553	1	1	1	Q9NR30	Nucleolar RNA helicase 2 OS=Homo sapiens OX=9606 GN=DDX21 PE=1 SV=5	Q9NR30 [106-112]	1	1278.8	7	0	1.731	0.79	0.00651948	0.024581	108.2	62.5	5.75	11.7	104.5	116.8	108.2	75.1	61	62.5		High	High	High	High	High	High	High	0.005509	0.02367	2.12
FALSE	High	ILKNCGQK	[R].ILKNCGQK.[S]	1xCarbamidomethyl [C5]; 1xTMT6plex [K8]; 1xTMT6plex [N-Term]; 1xlactylation [K3]		0.0246296	0.00539553	1	1	1	P53621	Coatomer subunit alpha OS=Homo sapiens OX=9606 GN=COPA PE=1 SV=2	P53621 [748-755]	1	1490.88	8	0	1.673	0.74	0.0057272	0.0234359	92	55	11.31	4.89	92	107.3	86.5	55	51.8	57.1		High	High	High	High	High	High	High	0.005509	0.02415	2.36
FALSE	High	KGGPGSTLSFVGK	[R].KGGPGSTLSFVGK.[R]	1xTMT6plex [K13]; 1xTMT6plex [N-Term]; 1xlactylation [K1]		0.0244683	0.00539553	1	1	1	Q9BQ61	Telomerase RNA component interacting RNase OS=Homo sapiens OX=9606 GN=TRIR PE=1 SV=1	Q9BQ61 [106-118]	1	1765.03	13	0	1.528	0.61	0.0240105	0.0423559	40.5	26.5	7.77	15.58	36.5	42.6	40.5	26.5	29	21.2		High	High	High	High	High	High	High	0.005509	0.02386	1.59
FALSE	High	FKDPNAPK	[K].FKDPNAPK.[R]	1xTMT6plex [K8]; 1xTMT6plex [N-Term]; 1xlactylation [K2]		0.0256246	0.0057682	2	3	1	P23497; P09429	Nuclear autoantigen Sp-100 OS=Homo sapiens OX=9606 GN=SP100 PE=1 SV=3 High mobility group protein B1 OS=Homo sapiens OX=9606 GN=HMGB1 PE=1 SV=3	P23497 [763-770]; P09429 [89-96]	1	1446.84	8	0	1.36	0.44	0.00369298	0.0210461	80.4	59.1	4.36	7.16	80.4	86.4	80	59.1	52.2	59.4	Shared	High	High	High	High	High	High	High	0.005868	0.02507	2.56
FALSE	High	AQTAPTKTSPR	[R].AQTAPTKTSPR.[N]	1xTMT6plex [N-Term]; 1xlactylation [K7]		0.025967	0.0057682	1	1	1	Q14669	E3 ubiquitin-protein ligase TRIP12 OS=Homo sapiens OX=9606 GN=TRIP12 PE=1 SV=1	Q14669 [1419-1429]	1	1458.81	11	0	1.244	0.31	0.277046	0.2943	15.3	12.3	1.14	21.31	15	15.3	15.3	12.3	10.5	15.9		High	High	High	High	High	High	High	0.005868	0.02548	1.38
FALSE	High	AHPPELKK	[K].AHPPELKK.[F]	1xTMT6plex [K8]; 1xTMT6plex [N-Term]; 1xlactylation [K7]		0.0257951	0.0057682	1	2	1	A8MWD9	Putative small nuclear ribonucleoprotein G-like protein 15 OS=Homo sapiens OX=9606 GN=SNRPGP15 PE=5 SV=2	A8MWD9 [4-11]	1	1449.88	8	0															No Quan Values	High	High	High	High	High	High	High	0.005868	0.02524	2.32
FALSE	High	TCGPEHSKGGGR	[R].TCGPEHSKGGGR.[V]	1xCarbamidomethyl [C2]; 1xTMT6plex [N-Term]; 1xlactylation [K8]		0.026491	0.0057682	1	1	1	Q9NZT2	Opioid growth factor receptor OS=Homo sapiens OX=9606 GN=OGFR PE=1 SV=3	Q9NZT2 [329-340]	1	1543.75	12	0															No Quan Values	High	High	High	High	High	High	High	0.005868	0.02597	0.9
FALSE	High	LCVFKK	[K].LCVFKK.[I]	1xCarbamidomethyl [C2]; 1xTMT6plex [K6]; 1xTMT6plex [N-Term]; 1xlactylation [K5]		0.0256246	0.0057682	1	1	1	P13010	X-ray repair cross-complementing protein 5 OS=Homo sapiens OX=9606 GN=XRCC5 PE=1 SV=3	P13010 [234-239]	1	1324.81	6	0	2.194	1.13	0.00132873	0.0166882	111	50.6	10.74	12.2	96.3	119.4	111	56.5	50.6	44.2		High	High	High	High	High	High	High	0.005868	0.02501	2.37
FALSE	High	TYGEHKR	[K].TYGEHKR.[H]	1xTMT6plex [N-Term]; 1xlactylation [K6]		0.0268474	0.0057682	1	1	1	Q9NR45	Sialic acid synthase OS=Homo sapiens OX=9606 GN=NANS PE=1 SV=2	Q9NR45 [80-86]	1	1191.63	7	0	1.471	0.56	0.0540408	0.0730383	15.3	10.4	7.95	16.62	13.9	16.3	15.3	10.4	9.6	13.1		High	High	High	High	High	High	High	0.005868	0.02623	1.69
FALSE	High	SAGAAKR	[K].SAGAAKR.[K]	1xTMT6plex [N-Term]; 1xlactylation [K6]		0.0268474	0.0057682	1	1	1	P10412	Histone H1.4 OS=Homo sapiens OX=9606 GN=H1-4 PE=1 SV=2	P10412 [27-33]	1	961.563	7	0	1.623	0.7	0.0761768	0.0948565	76.6	47.2	14.01	25.24	66.6	88.2	76.6	65.9	41	47.2		High	High	High	High	High	High	High	0.005868	0.02628	2.01
FALSE	High	QKAAGVR	[K].QKAAGVR.[D]	1xTMT6plex [N-Term]; 1xlactylation [K2]		0.0270278	0.0057682	1	1	1	P55081	Microfibrillar-associated protein 1 OS=Homo sapiens OX=9606 GN=MFAP1 PE=1 SV=2	P55081 [419-425]	1	1030.62	7	0	1.144	0.19	0.111922	0.129373	50	43.7	3.22	12.61	50	51.4	48.2	44.4	35.1	43.7		High	High	High	High	High	High	High	0.006114	0.02648	2.12
FALSE	High	VAQPKEVYR	[K].VAQPKEVYR.[Q]	1xTMT6plex [N-Term]; 1xlactylation [K5]		0.0293093	0.00604243	1	1	1	O14979	Heterogeneous nuclear ribonucleoprotein D-like OS=Homo sapiens OX=9606 GN=HNRNPDL PE=1 SV=3	O14979 [307-315]	1	1390.79	9	0	1.797	0.85	0.0056859	0.0234359	62.9	35	6.25	12.52	61.4	69	62.9	41.4	35	32.6		High	High	High	High	High	High	High	0.006114	0.02867	2.37
FALSE	High	QDKGGFGFR	[K].QDKGGFGFR.[K]	1xTMT6plex [N-Term]; 1xlactylation [K3]		0.0291106	0.00604243	1	1	1	Q15056	Eukaryotic translation initiation factor 4H OS=Homo sapiens OX=9606 GN=EIF4H PE=1 SV=5	Q15056 [121-129]	1	1312.68	9	0	1.441	0.53	0.0108464	0.0293747	84.3	58.5	9.74	11.28	80.7	96.9	84.3	66.2	52.9	58.5		High	High	High	High	High	High	High	0.006114	0.02859	2.24
FALSE	High	KCGVCQK	[K].KCGVCQK.[T]	2xCarbamidomethyl [C2; C5]; 1xTMT6plex [K7]; 1xTMT6plex [N-Term]; 1xlactylation [K1]		0.0297115	0.00604243	1	1	1	P21291	Cysteine and glycine-rich protein 1 OS=Homo sapiens OX=9606 GN=CSRP1 PE=1 SV=3	P21291 [9-15]	1	1409.76	7	0															No Quan Values	High	High	High	High	High	High	High	0.006114	0.02907	2.18
FALSE	High	NKFSQAK	[K].NKFSQAK.[L]	1xTMT6plex [K7]; 1xTMT6plex [N-Term]; 1xlactylation [K2]		0.0301203	0.00604243	1	1	1	Q9GZU8	PSME3-interacting protein OS=Homo sapiens OX=9606 GN=PSME3IP1 PE=1 SV=1	Q9GZU8 [145-151]	1	1352.79	7	0	1.948	0.96	0.0276217	0.0464859	156	80.1	7.03	21.61	156	168.9	146.9	108.8	73.2	80.1		High	High	High	High	High	High	High	0.006114	0.02957	2.11
FALSE	High	IKSCTLAR	[K].IKSCTLAR.[D]	1xCarbamidomethyl [C4]; 1xTMT6plex [N-Term]; 1xlactylation [K2]		0.0275776	0.00604243	1	1	1	Q9UHX1	Poly(U)-binding-splicing factor PUF60 OS=Homo sapiens OX=9606 GN=PUF60 PE=1 SV=1	Q9UHX1 [252-259]	1	1249.71	8	0	1.994	1	0.00380524	0.0210461	104.9	52.6	2.21	8.85	103.2	104.9	107.8	60.4	51.5	52.6		High	High	High	High	High	High	High	0.006114	0.02697	1.84
FALSE	High	VYGPGVAKTGLK	[K].VYGPGVAKTGLK.[A]	1xTMT6plex [K12]; 1xTMT6plex [N-Term]; 1xlactylation [K8]		0.028718	0.00604243	1	1	1	P21333	Filamin-A OS=Homo sapiens OX=9606 GN=FLNA PE=1 SV=4	P21333 [774-785]	1	1720.04	12	0	1.519	0.6	0.00451669	0.0217685	101	66.5	8.51	10.35	101	112.5	95.3	69.7	56.9	66.5		High	High	High	High	High	High	High	0.006114	0.02813	3.06
FALSE	High	YKEEFEK	[R].YKEEFEK.[N]	1xTMT6plex [K7]; 1xTMT6plex [N-Term]; 1xlactylation [K2]		0.0307461	0.00604243	1	1	1	Q14847	LIM and SH3 domain protein 1 OS=Homo sapiens OX=9606 GN=LASP1 PE=1 SV=2	Q14847 [86-92]	1	1502.81	7	0	1.669	0.74	0.00349947	0.0207023	59.6	35.7	10.68	7.02	55.3	68.1	59.6	39	34	35.7		High	High	High	High	High	High	High	0.006414	0.03024	1.75
FALSE	High	AAQPGSGKGK	[K].AAQPGSGKGK.[V]	1xTMT6plex [K10]; 1xTMT6plex [N-Term]; 1xlactylation [K8]		0.0307461	0.00604243	1	1	1	P05455	Lupus La protein OS=Homo sapiens OX=9606 GN=SSB PE=1 SV=2	P05455 [345-354]	1	1430.84	10	0	0.921	-0.12	0.90356	0.908732	32.6	35.4	10.26	7.32	31.6	38.1	32.6	36.2	31.5	35.4		High	High	High	High	High	High	High	0.006414	0.03021	2.07
FALSE	High	FKMPEMHFK	[K].FKMPEMHFK.[TA]	1xOxidation [M3]; 1xTMT6plex [K9]; 1xTMT6plex [N-Term]; 1xlactylation [K2]		0.028718	0.00604243	1	1	1	Q09666	Neuroblast differentiation-associated protein AHNAK OS=Homo sapiens OX=9606 GN=AHNAK PE=1 SV=2	Q09666 [1183-1191]; [1311-1319]; [1641-1649]; [1843-1851]; [1977-1985]; [2172-2180]; [2300-2308]; [2823-2831]	1	1740.92	9	0	1.551	0.63	0.00695055	0.0248529	117.7	75.9	6.36	10.57	117.7	126.7	111.7	86.9	75.9	70.8		High	High	High	High	High	High	High	0.006114	0.02822	2.02
FALSE	High	EGDKHTLSK	[R].EGDKHTLSK.[K]	1xTMT6plex [K9]; 1xTMT6plex [N-Term]; 1xlactylation [K4]		0.0305358	0.00604243	1	1	1	P06703	Protein S100-A6 OS=Homo sapiens OX=9606 GN=S100A6 PE=1 SV=1	P06703 [23-31]	1	1544.87	9	0	1.719	0.78	0.0274338	0.0464367	161.1	93.7	15.58	4.87	161.1	171.8	126.2	88.9	98	93.7		High	High	High	High	High	High	High	0.006114	0.0299	2.17
FALSE	High	KSCHTAVDR	[K].KSCHTAVDR.[T]	1xCarbamidomethyl [C3]; 1xTMT6plex [N-Term]; 1xlactylation [K1]		0.0279516	0.00604243	1	1	1	P02788	Lactotransferrin OS=Homo sapiens OX=9606 GN=LTF PE=1 SV=6	P02788 [476-484]	1	1374.7	9	0															No Quan Values	High	High	High	High	High	High	High	0.006114	0.02746	1.82
FALSE	High	AIFAGYKR	[K].AIFAGYKR.[G]	1xTMT6plex [N-Term]; 1xlactylation [K7]		0.0281409	0.00604243	1	1	1	P18077	60S ribosomal protein L35a OS=Homo sapiens OX=9606 GN=RPL35A PE=1 SV=2	P18077 [9-16]	1	1226.71	8	0	1.771	0.82	0.00120761	0.0166882	79	44.6	10.45	7.89	79	93.4	77.7	46	39.5	44.6		High	High	High	High	High	High	High	0.006114	0.02763	2.29
FALSE	High	EKTTEAK	[R].EKTTEAK.[M]	1xTMT6plex [K7]; 1xTMT6plex [N-Term]; 1xlactylation [K2]		0.0273929	0.00604243	1	1	1	O95218	Zinc finger Ran-binding domain-containing protein 2 OS=Homo sapiens OX=9606 GN=ZRANB2 PE=1 SV=2	O95218 [37-43]	1	1336.77	7	0	1.841	0.88	0.00195335	0.0172237	82.3	44.7	7.8	10.14	71.7	82.3	82.4	48.8	44.7	39.8		High	High	High	High	High	High	High	0.006114	0.02673	2.32
FALSE	High	QSQTKSSR	[K].QSQTKSSR.[M]	1xTMT6plex [N-Term]; 1xlactylation [K5]		0.0273929	0.00604243	1	1	1	Q9NTI5	Sister chromatid cohesion protein PDS5 homolog B OS=Homo sapiens OX=9606 GN=PDS5B PE=1 SV=1	Q9NTI5 [1144-1151]	1	1222.66	8	0	0.94	-0.09	0.930165	0.933886	23.5	25	18.77	10.52	32	23.5	23.4	29.6	24.6	25		High	High	High	High	High	High	High	0.006114	0.02677	1.84
FALSE	High	KHGGPKDEER	[R].KHGGPKDEER.[H]	1xTMT6plex [K6]; 1xTMT6plex [N-Term]; 1xlactylation [K1]		0.0301203	0.00604243	1	1	1	P00441	Superoxide dismutase [Cu-Zn] OS=Homo sapiens OX=9606 GN=SOD1 PE=1 SV=2	P00441 [71-80]	2	1682.92	10	0	1.44	0.53	0.00850351	0.0268106	35	24.3	6.85	10.12	35	36.8	32.1	25.5	24.3	20.9		High	High	High	High	High	High	High	0.006114	0.02955	2.17
FALSE	High	KSPAKSPNPSTPR	[K].KSPAKSPNPSTPR.[G]	1xTMT6plex [K1]; 1xTMT6plex [N-Term]; 1xlactylation [K5]		0.0301203	0.00604243	1	1	1	O76021	Ribosomal L1 domain-containing protein 1 OS=Homo sapiens OX=9606 GN=RSL1D1 PE=1 SV=3	O76021 [391-403]	2	1897.09	13	0	1.472	0.56	0.0277612	0.0466667	44.6	30.3	13.1	11.25	36.7	47.6	44.6	30.3	26.8	33.6		High	High	High	High	High	High	High	0.006114	0.02945	1.91
FALSE	High	TVVNKDVFRDPALK	[K].TVVNKDVFRDPALK.[R]	1xTMT6plex [K14]; 1xTMT6plex [N-Term]; 1xlactylation [K5]		0.0281409	0.00604243	1	1	1	P61353	60S ribosomal protein L27 OS=Homo sapiens OX=9606 GN=RPL27 PE=1 SV=2	P61353 [94-107]	2	2132.25	14	0	1.723	0.79	0.000340593	0.0157094	64.1	37.2	5.44	3.73	59	65.5	64.1	37.2	35.4	38.1		High	High	High	High	High	High	High	0.006114	0.02756	1.9
FALSE	High	SLIGKK	[K].SLIGKK.[GEK]	1xTMT6plex [K6]; 1xTMT6plex [N-Term]; 1xlactylation [K5]		0.028718	0.00604243	1	4	2	P0C0S5	Histone H2A.Z OS=Homo sapiens OX=9606 GN=H2AZ1 PE=1 SV=2	P0C0S5 [117-122]	1	1175.78	6	0	1.568	0.65	0.0349574	0.0544988	42.5	27.1	6.03	18	42.5	39.7	44.8	30.4	27.1	21.1		High	High	High	High	High	High	High	0.006114	0.02822	1.88
FALSE	High	SAPAPKK	[K].SAPAPKK.[G]	1xTMT6plex [K7]; 1xTMT6plex [N-Term]; 1xlactylation [K6]		0.0277639	0.00604243	3	13	2	Q5QNW6; P33778; O60814	Histone H2B type 2-F OS=Homo sapiens OX=9606 GN=H2BC18 PE=1 SV=3 Histone H2B type 1-B OS=Homo sapiens OX=9606 GN=H2BC3 PE=1 SV=2 Histone H2B type 1-K OS=Homo sapiens OX=9606 GN=H2BC12 PE=1 SV=3	Q5QNW6 [7-13]; P33778 [7-13]; O60814 [7-13]	1	1228.77	7	0	1.269	0.34	0.0984872	0.116214	200.2	157.7	7.35	12.69	182.3	211.1	200.2	187.1	146.9	157.7	Shared	High	High	High	High	High	High	High	0.006518	0.04104	2.46
FALSE	High	VNTTQKR	[R].VNTTQKR.[Y]	1xTMT6plex [N-Term]; 1xlactylation [K6]		0.0289135	0.00604243	1	1	1	P36578	60S ribosomal protein L4 OS=Homo sapiens OX=9606 GN=RPL4 PE=1 SV=5	P36578 [115-121]	1	1147.66	7	0	2.105	1.07	0.00755118	0.0257652	56.2	26.7	9.52	18.08	56.2	65.1	54.8	34.5	24.7	26.7		High	High	High	High	High	High	High	0.006114	0.02841	2.23
FALSE	High	KELTQIK	[K].KELTQIK.[TQ]	1xTMT6plex [K7]; 1xTMT6plex [N-Term]; 1xlactylation [K1]		0.0291106	0.00604243	1	2	1	P07910	Heterogeneous nuclear ribonucleoproteins C1/C2 OS=Homo sapiens OX=9606 GN=HNRNPC PE=1 SV=4	P07910 [198-204]	1	1389.87	7	0	1.715	0.78	0.00813111	0.0265546	146.5	85.4	8.15	1.22	147.7	146.5	127.3	83.9	85.9	85.4		High	High	High	High	High	High	High	0.006114	0.02853	2
FALSE	High	GVKDGGR	[R].GVKDGGR.[R]	1xTMT6plex [N-Term]; 1xlactylation [K3]		0.0293093	0.00604243	1	1	1	Q92841	Probable ATP-dependent RNA helicase DDX17 OS=Homo sapiens OX=9606 GN=DDX17 PE=1 SV=2	Q92841 [590-596]	1	989.558	7	0	1.292	0.37	0.222981	0.240354	79.7	61.7	10.68	16.79	71.8	88.9	79.7	61.7	61.6	81.5		High	High	High	High	High	High	High	0.006114	0.02876	2.24
FALSE	High	TKPIPKK	[R].TKPIPKK.[G]	2xTMT6plex [K2; K6]; 1xTMT6plex [N-Term]; 1xlactylation [K7]		0.0301203	0.00604243	1	1	1	P37108	Signal recognition particle 14 kDa protein OS=Homo sapiens OX=9606 GN=SRP14 PE=1 SV=2	P37108 [37-43]	1	1571.05	7	0	1.028	0.04	0.97311	0.974219	188.3	183.1	12.26	16.85	173.8	220.3	188.3	233.2	183.1	171		High	High	High	High	High	High	High	0.006114	0.02951	2.4
FALSE	High	AKQEQEAK	[R].AKQEQEAK.[Q]	1xTMT6plex [K8]; 1xTMT6plex [N-Term]; 1xlactylation [K2]		0.0273929	0.00604243	1	1	1	P05455	Lupus La protein OS=Homo sapiens OX=9606 GN=SSB PE=1 SV=2	P05455 [207-214]	1	1461.83	8	0	1.208	0.27	0.145079	0.161434	41.3	34.2	11.26	9.99	34.4	41.3	42.7	36.5	29.9	34.2		High	High	High	High	High	High	High	0.006114	0.02681	2.05
FALSE	High	KGAEPSGGAAR	[R].KGAEPSGGAAR.[G]	1xTMT6plex [N-Term]; 1xlactylation [K1]		0.0295096	0.00604243	1	1	1	O00762	Ubiquitin-conjugating enzyme E2 C OS=Homo sapiens OX=9606 GN=UBE2C PE=1 SV=1	O00762 [18-28]	1	1301.7	11	0	1.895	0.92	0.00248482	0.01833	29	15.3	4.31	9.56	29	30.4	27.9	15.3	16.6	13.7		High	High	High	High	High	High	High	0.006114	0.02894	1.88
FALSE	High	KTVTAMDVVYALK	[R].KTVTAMDVVYALK.[R]	1xTMT6plex [K13]; 1xTMT6plex [N-Term]; 1xlactylation [K1]		0.0293093	0.00604243	1	1	1	P62805	Histone H4 OS=Homo sapiens OX=9606 GN=H4C1 PE=1 SV=2	P62805 [80-92]	1	1969.14	13	0															No Quan Values	High	High	High	High	High	High	High	0.006114	0.02881	1.56
FALSE	High	KASAAQLR	[K].KASAAQLR.[I]	1xTMT6plex [N-Term]; 1xlactylation [K1]		0.0291106	0.00604243	1	1	1	P61081	NEDD8-conjugating enzyme Ubc12 OS=Homo sapiens OX=9606 GN=UBE2M PE=1 SV=1	P61081 [26-33]	1	1145.68	8	0															No Quan Values	High	High	High	High	High	High	High	0.006114	0.0286	2.59
FALSE	High	KAPPNYAMK	[R].KAPPNYAMK.[K]	1xTMT6plex [K9]; 1xTMT6plex [N-Term]; 1xlactylation [K1]		0.0283317	0.00604243	1	1	1	Q92541	RNA polymerase-associated protein RTF1 homolog OS=Homo sapiens OX=9606 GN=RTF1 PE=1 SV=4	Q92541 [504-512]	1	1549.88	9	0	1.418	0.5	0.0227079	0.0414307	67.9	47.9	4.36	10.94	63.2	67.9	68.5	53.3	42.8	47.9		High	High	High	High	High	High	High	0.006114	0.02768	2.48
FALSE	High	NGSLICTASKDKK	[R].NGSLICTASKDKK.[V]	1xCarbamidomethyl [C6]; 2xTMT6plex [K12; K13]; 1xTMT6plex [N-Term]; 1xlactylation [K10]		0.0318237	0.00638165	1	1	1	Q9ULV4	Coronin-1C OS=Homo sapiens OX=9606 GN=CORO1C PE=1 SV=1	Q9ULV4 [185-197]	2	2181.25	13	0	3.577	1.84	0.0392263	0.0588562	83.7	23.4	8.63	44.89	83.7	92.8	78.3	44.8	23.4	20.5		High	High	High	High	High	High	High	0.006414	0.03126	1.79
FALSE	High	ALQSPKRPR	[K].ALQSPKRPR.[S]	1xTMT6plex [N-Term]; 1xlactylation [K6]		0.0334079	0.00638165	1	1	1	P78347	General transcription factor II-I OS=Homo sapiens OX=9606 GN=GTF2I PE=1 SV=2	P78347 [665-673]	1	1353.82	9	0	1.369	0.45	0.0503476	0.0698742	71.3	52.1	11.43	10.72	71.3	77.1	61.3	60.9	49.9	52.1		High	High	High	High	High	High	High	0.006414	0.03286	2.09
FALSE	High	IKLAQAK	[K].IKLAQAK.[L]	1xTMT6plex [K7]; 1xTMT6plex [N-Term]; 1xlactylation [K2]		0.0324916	0.00638165	1	1	1	O75874	Isocitrate dehydrogenase [NADP] cytoplasmic OS=Homo sapiens OX=9606 GN=IDH1 PE=1 SV=2	O75874 [407-413]	1	1301.86	7	0	2.128	1.09	0.00374204	0.0210461	126.6	59.5	8.13	14.54	125.1	144.4	126.6	75.6	59.1	59.5		High	High	High	High	High	High	High	0.006414	0.03186	1.88
FALSE	High	KQLSGQR	[R].KQLSGQR.[F]	1xTMT6plex [N-Term]; 1xlactylation [K1]		0.0336417	0.00638165	1	1	1	Q14192	Four and a half LIM domains protein 2 OS=Homo sapiens OX=9606 GN=FHL2 PE=1 SV=3	Q14192 [193-199]	1	1117.65	7	0	1.758	0.81	0.00356809	0.020967	99	56.3	11.49	7.13	91.6	114.5	99	56.3	54.3	62.2		High	High	High	High	High	High	High	0.006414	0.033	2.42
FALSE	High	GVVKAEK	[K].GVVKAEK.[S]	1xTMT6plex [K7]; 1xTMT6plex [N-Term]; 1xlactylation [K4]		0.0309581	0.00638165	1	2	1	P09429	High mobility group protein B1 OS=Homo sapiens OX=9606 GN=HMGB1 PE=1 SV=3	P09429 [174-180]	1	1260.79	7	0	1.275	0.35	0.0240448	0.0423739	133.6	104.8	7.14	8.46	133.6	141.2	122.4	114.4	104.8	96.6		High	High	High	High	High	High	High	0.006414	0.03034	2.45
FALSE	High	NKITITNDQNR	[K].NKITITNDQNR.[L]	1xTMT6plex [N-Term]; 1xlactylation [K2]		0.0331761	0.00638165	1	1	1	P11021	Endoplasmic reticulum chaperone BiP OS=Homo sapiens OX=9606 GN=HSPA5 PE=1 SV=2	P11021 [522-532]	1	1617.88	11	0	3.035	1.6	0.000862054	0.0166882	34.6	11.4	15.31	9.69	33.1	43.6	34.6	13.3	11.4	11.2		High	High	High	High	High	High	High	0.006414	0.03256	1.52
FALSE	High	LAHYNKR	[R].LAHYNKR.[S]	1xTMT6plex [N-Term]; 1xlactylation [K6]		0.0318237	0.00638165	4	15	1	Q5QNW6; Q99879; P33778; O60814	Histone H2B type 2-F OS=Homo sapiens OX=9606 GN=H2BC18 PE=1 SV=3 Histone H2B type 1-M OS=Homo sapiens OX=9606 GN=H2BC14 PE=1 SV=3 Histone H2B type 1-B OS=Homo sapiens OX=9606 GN=H2BC3 PE=1 SV=2 Histone H2B type 1-K OS=Homo sapiens OX=9606 GN=H2BC12 PE=1 SV=3	Q5QNW6 [81-87]; Q99879 [81-87]; P33778 [81-87]; O60814 [81-87]	1	1202.68	7	0															No Quan Values	High	High	High	High	High	High	High	0.006414	0.03126	2.54
FALSE	High	GSKDHNIR	[R].GSKDHNIR.[A]	1xTMT6plex [N-Term]; 1xlactylation [K3]		0.0309581	0.00638165	1	1	1	P78527	DNA-dependent protein kinase catalytic subunit OS=Homo sapiens OX=9606 GN=PRKDC PE=1 SV=3	P78527 [4083-4090]	1	1227.66	8	0															No Quan Values	High	High	High	High	High	High	High	0.006414	0.03037	1.86
FALSE	High	AKHHAISAK	[R].AKHHAISAK.[L]	1xTMT6plex [K9]; 1xTMT6plex [N-Term]; 1xlactylation [K2]		0.0309581	0.00638165	1	1	1	P27824	Calnexin OS=Homo sapiens OX=9606 GN=CANX PE=1 SV=2	P27824 [126-134]	1	1492.9	9	0	1.289	0.37	0.11434	0.131476	43.3	33.6	5.66	22.48	43.3	44.7	40	34.4	22.3	33.6		High	High	High	High	High	High	High	0.006414	0.03033	1.96
FALSE	High	EVDRPGSKVNKK	[R].EVDRPGSKVNKK.[E]	2xTMT6plex [K11; K12]; 1xTMT6plex [N-Term]; 1xlactylation [K8]		0.0327179	0.00638165	1	1	1	P39023	60S ribosomal protein L3 OS=Homo sapiens OX=9606 GN=RPL3 PE=1 SV=2	P39023 [59-70]	2	2116.27	12	0	1.277	0.35	0.0391738	0.0588276	213.3	167	8.87	10.17	213.3	242.3	205.1	195.1	167	162.2		High	High	High	High	High	High	High	0.006414	0.03219	1.26
FALSE	High	KSINYSK	[R].KSINYSK.[I]	1xTMT6plex [K7]; 1xTMT6plex [N-Term]; 1xlactylation [K1]		0.0318237	0.00638165	1	1	1	Q9NRZ9	Lymphoid-specific helicase OS=Homo sapiens OX=9606 GN=HELLS PE=1 SV=1	Q9NRZ9 [514-520]	1	1369.81	7	0	1.747	0.81	0.00364681	0.0210461	130.7	74.8	11.1	6.04	130.7	151.2	122.1	80.7	71.7	74.8		High	High	High	High	High	High	High	0.006414	0.03132	2.17
FALSE	High	GRPCKIVEMSTSK	[K].GRPCKIVEMSTSK.[T]	1xCarbamidomethyl [C4]; 1xOxidation [M9]; 1xTMT6plex [K13]; 1xTMT6plex [N-Term]; 1xlactylation [K5]		0.0322672	0.00638165	1	2	1	P63241	Eukaryotic translation initiation factor 5A-1 OS=Homo sapiens OX=9606 GN=EIF5A PE=1 SV=2	P63241 [35-47]	1	2039.1	13	0	1.822	0.87	0.0107128	0.0292856	92.2	50.6	4.59	13.82	97.8	92.2	89.4	50.6	44.3	58.4		High	High	High	High	High	High	High	0.006414	0.03176	1.46
FALSE	High	GKNVLINKDIR	[K].GKNVLINKDIR.[C]	1xTMT6plex [K2]; 1xTMT6plex [N-Term]; 1xlactylation [K8]		0.0336417	0.00638165	1	1	1	P27797	Calreticulin OS=Homo sapiens OX=9606 GN=CALR PE=1 SV=1	P27797 [152-162]	2	1800.11	11	0	1.69	0.76	0.0126091	0.0315819	86.7	51.3	12.77	16.71	80.2	102.5	86.7	61.6	44.2	51.3		High	High	High	High	High	High	High	0.006518	0.03316	1.85
FALSE	High	GLGKGHK	[R].GLGKGHK.[F]	1xTMT6plex [K7]; 1xTMT6plex [N-Term]; 1xlactylation [K4]		0.0309581	0.00638165	1	1	1	P61313	60S ribosomal protein L15 OS=Homo sapiens OX=9606 GN=RPL15 PE=1 SV=2	P61313 [173-179]	1	1226.76	7	0	1.372	0.46	0.0150307	0.0336453	123.1	89.7	10.56	8.88	108.2	133.8	123.1	92.7	78.1	89.7		High	High	High	High	High	High	High	0.006414	0.03045	1.99
FALSE	High	SAAKAVKPK	[K].SAAKAVKPK.[A]	2xTMT6plex [K7; K9]; 1xTMT6plex [N-Term]; 1xlactylation [K4]		0.0313874	0.00638165	1	1	1	P16403	Histone H1.2 OS=Homo sapiens OX=9606 GN=H1-2 PE=1 SV=2	P16403 [188-196]	1	1659.08	9	0	1.411	0.5	0.0228449	0.0415147	77.6	55	12.69	14.08	76.5	95.3	77.6	65	49.3	55		High	High	High	High	High	High	High	0.006414	0.03075	1.46
FALSE	High	GICECGVCKCTDPK	[R].GICECGVCKCTDPK.[F]	4xCarbamidomethyl [C3; C5; C8; C10]; 1xTMT6plex [K14]; 1xTMT6plex [N-Term]; 1xlactylation [K9]		0.0324916	0.00638165	1	1	1	P05556	Integrin beta-1 OS=Homo sapiens OX=9606 GN=ITGB1 PE=1 SV=2	P05556 [611-624]	1	2214.04	14	0	1.583	0.66	0.031663	0.0511793	41.8	26.4	15.5	3.83	35.1	48	41.8	27.2	25.2	26.4		High	High	High	High	High	High	High	0.006414	0.03199	1.78
FALSE	High	AKVTGPR	[K].AKVTGPR.[L]	1xTMT6plex [N-Term]; 1xlactylation [K2]		0.0334079	0.00638165	2	2	1	P21333; Q14315	Filamin-A OS=Homo sapiens OX=9606 GN=FLNA PE=1 SV=4 Filamin-C OS=Homo sapiens OX=9606 GN=FLNC PE=1 SV=3	P21333 [2514-2520]; Q14315 [2590-2596]	1	1029.63	7	0															No Quan Values	High	High	High	High	High	High	High	0.006414	0.03295	2.44
FALSE	High	AAATPAKK	[K].AAATPAKK.[T]	1xTMT6plex [K8]; 1xTMT6plex [N-Term]; 1xlactylation [K7]		0.0360864	0.00650368	1	1	1	P19338	Nucleolin OS=Homo sapiens OX=9606 GN=NCL PE=1 SV=3	P19338 [89-96]	1	1287.8	8	0	1.589	0.67	0.0213255	0.0400247	110.6	69.6	7.76	13.76	97.9	110.6	113.6	85.9	67.1	69.6		High	High	High	High	High	High	High	0.006518	0.03554	2.14
FALSE	High	VIKSSGR	[R].VIKSSGR.[E]	1xTMT6plex [N-Term]; 1xlactylation [K3]		0.0404326	0.00650368	1	1	1	Q86V48	Leucine zipper protein 1 OS=Homo sapiens OX=9606 GN=LUZP1 PE=1 SV=2	Q86V48 [648-654]	1	1047.64	7	0	1.511	0.6	0.0112802	0.0299839	125.7	83.2	10.31	13.49	125.7	148.7	124.3	96.8	74.1	83.2		High	High	High	High	High	High	High	0.006518	0.03986	2.26
FALSE	High	VTVKGPK	[K].VTVKGPK.[G]	1xTMT6plex [K7]; 1xTMT6plex [N-Term]; 1xlactylation [K4]		0.0398583	0.00650368	2	2	1	P21333; Q14315	Filamin-A OS=Homo sapiens OX=9606 GN=FLNA PE=1 SV=4 Filamin-C OS=Homo sapiens OX=9606 GN=FLNC PE=1 SV=3	P21333 [517-523]; Q14315 [511-517]	1	1258.81	7	0	1.637	0.71	0.00641992	0.024266	276.9	169.1	12.28	5.49	276.9	331.2	263.9	172.6	155.4	169.1	Shared	High	High	High	High	High	High	High	0.006518	0.0392	2.64
FALSE	High	AGKAEQTGNKR	[R].AGKAEQTGNKR.[S]	1xTMT6plex [K10]; 1xTMT6plex [N-Term]; 1xlactylation [K3]		0.037121	0.00650368	1	1	1	Q5UIP0	Telomere-associated protein RIF1 OS=Homo sapiens OX=9606 GN=RIF1 PE=1 SV=2	Q5UIP0 [1291-1301]	2	1689.96	11	0	1.578	0.66	0.0419769	0.0613992	47.8	30.3	1.09	14.68	47.8	47.8	46.9	29.4	30.3	38.1		High	High	High	High	High	High	High	0.006518	0.03648	1.44
FALSE	High	VMEECKR	[K].VMEECKR.[L]	1xCarbamidomethyl [C5]; 1xTMT6plex [N-Term]; 1xlactylation [K6]		0.0413116	0.00650368	1	1	1	O95292	Vesicle-associated membrane protein-associated protein B/C OS=Homo sapiens OX=9606 GN=VAPB PE=1 SV=3	O95292 [169-175]	1	1252.62	7	0	1.513	0.6	0.00527468	0.022549	97.9	64.7	6.35	9.13	88.6	100	97.9	70.5	58.7	64.7		High	High	High	High	High	High	High	0.006518	0.04084	1.83
FALSE	High	AKLHSSK	[K].AKLHSSK.[G]	1xTMT6plex [K7]; 1xTMT6plex [N-Term]; 1xlactylation [K2]		0.0368593	0.00650368	1	1	1	Q9UNX4	WD repeat-containing protein 3 OS=Homo sapiens OX=9606 GN=WDR3 PE=1 SV=1	Q9UNX4 [329-335]	1	1300.8	7	0															No Quan Values	High	High	High	High	High	High	High	0.006518	0.0364	1.82
FALSE	High	DAKSNYK	[K].DAKSNYK.[M]	1xTMT6plex [K7]; 1xTMT6plex [N-Term]; 1xlactylation [K3]		0.037121	0.00650368	1	1	1	O00193	Small acidic protein OS=Homo sapiens OX=9606 GN=SMAP PE=1 SV=1	O00193 [168-174]	1	1355.76	7	0	1.178	0.24	0.065563	0.0841448	90.8	77.1	9.45	3.01	90.8	103.1	86	77.1	75.5	80.1		High	High	High	High	High	High	High	0.006518	0.03654	2.37
FALSE	High	AITKAQK	[K].AITKAQK.[K]	1xTMT6plex [K7]; 1xTMT6plex [N-Term]; 1xlactylation [K4]		0.0384621	0.00650368	1	1	1	P33778	Histone H2B type 1-B OS=Homo sapiens OX=9606 GN=H2BC3 PE=1 SV=2	P33778 [18-24]	1	1289.82	7	0	0.951	-0.07	0.570436	0.588524	189.7	199.4	5.46	4.05	186	205.9	189.7	206.1	199.4	190.1		High	High	High	High	High	High	High	0.006518	0.03792	3.25
FALSE	High	APTKAAPK	[K].APTKAAPK.[Q]	1xTMT6plex [K8]; 1xTMT6plex [N-Term]; 1xlactylation [K4]		0.0345959	0.00650368	1	1	1	P83731	60S ribosomal protein L24 OS=Homo sapiens OX=9606 GN=RPL24 PE=1 SV=1	P83731 [132-139]	1	1313.82	8	0	1.471	0.56	0.0110801	0.0296313	48.7	33.1	11.9	11.06	44.5	56.2	48.7	36.1	33.1	28.9		High	High	High	High	High	High	High	0.006518	0.03413	1.84
FALSE	High	AMKGLGTR	[K].AMKGLGTR.[D]	1xTMT6plex [N-Term]; 1xlactylation [K3]		0.0395746	0.00650368	1	1	1	P08133	Annexin A6 OS=Homo sapiens OX=9606 GN=ANXA6 PE=1 SV=3	P08133 [263-270]	1	1134.65	8	0	1.486	0.57	0.0136834	0.0324637	109.7	73.8	10.06	12.29	101.7	123.9	109.7	86	67.7	73.8		High	High	High	High	High	High	High	0.006518	0.03908	1.93
FALSE	High	AASKAPTK	[K].AASKAPTK.[K]	1xTMT6plex [K8]; 1xTMT6plex [N-Term]; 1xlactylation [K4]		0.037651	0.00650368	1	1	1	P07305	Histone H1.0 OS=Homo sapiens OX=9606 GN=H1-0 PE=1 SV=3	P07305 [129-136]	1	1303.8	8	0	1.247	0.32	0.294677	0.311896	50.5	40.5	17.5	15.74	50.5	61.6	43.6	52.1	39.7	40.5		High	High	High	High	High	High	High	0.006518	0.037	1.59
FALSE	High	AHPVAVASKK	[K].AHPVAVASKK.[R]	1xTMT6plex [K10]; 1xTMT6plex [N-Term]; 1xlactylation [K9]		0.0395746	0.00650368	1	1	1	Q9UIS9	Methyl-CpG-binding domain protein 1 OS=Homo sapiens OX=9606 GN=MBD1 PE=1 SV=2	Q9UIS9 [76-85]	1	1537.95	10	0	1.413	0.5	0.0414053	0.0609289	64.3	45.5	10.34	13.52	57.7	71	64.3	55.5	43.3	45.5		High	High	High	High	High	High	High	0.006518	0.03916	1.85
FALSE	High	AAKVVPVK	[K].AAKVVPVK.[A]	1xTMT6plex [K8]; 1xTMT6plex [N-Term]; 1xlactylation [K3]		0.037121	0.00650368	1	1	1	P19338	Nucleolin OS=Homo sapiens OX=9606 GN=NCL PE=1 SV=3	P19338 [221-228]	1	1341.89	8	0	1.43	0.52	0.0405877	0.0602811	62.5	43.7	15.13	3.08	62.5	76.8	57.7	45.9	43.7	43.4		High	High	High	High	High	High	High	0.006518	0.03666	1.79
FALSE	High	VNASKTADK	[R].VNASKTADK.[K]	1xTMT6plex [K9]; 1xTMT6plex [N-Term]; 1xlactylation [K5]		0.0365996	0.00650368	1	1	1	Q9H2P0	Activity-dependent neuroprotector homeobox protein OS=Homo sapiens OX=9606 GN=ADNP PE=1 SV=1	Q9H2P0 [856-864]	1	1463.85	9	0															No Quan Values	High	High	High	High	High	High	High	0.006518	0.03602	1.95
FALSE	High	QAFAKPKGPGGK	[K].QAFAKPKGPGGK.[R]	2xTMT6plex [K7; K12]; 1xTMT6plex [N-Term]; 1xlactylation [K5]		0.0365996	0.00650368	1	1	1	Q6IBS0	Twinfilin-2 OS=Homo sapiens OX=9606 GN=TWF2 PE=1 SV=2	Q6IBS0 [321-332]	1	1945.18	12	0	1.576	0.66	0.0335927	0.0533252	134.4	85.3	16.17	14.85	116.6	160.7	134.4	107.8	83.1	85.3		High	High	High	High	High	High	High	0.006518	0.03616	1.58
FALSE	High	EASSRPKR	[R].EASSRPKR.[E]	1xTMT6plex [N-Term]; 1xlactylation [K7]		0.0398583	0.00650368	1	1	1	Q99961	Endophilin-A2 OS=Homo sapiens OX=9606 GN=SH3GL1 PE=1 SV=1	Q99961 [246-253]	1	1231.7	8	0															No Quan Values	High	High	High	High	High	High	High	0.006518	0.03921	1.31
FALSE	High	KDAQSNAAR	[K].KDAQSNAAR.[D]	1xTMT6plex [N-Term]; 1xlactylation [K1]		0.0353321	0.00650368	1	1	1	Q08211	ATP-dependent RNA helicase A OS=Homo sapiens OX=9606 GN=DHX9 PE=1 SV=4	Q08211 [55-63]	1	1261.67	9	0	1.53	0.61	0.0122251	0.0311384	22.8	14.9	4.84	11.95	22.8	24.2	22	15.5	12.3	14.9		High	High	High	High	High	High	High	0.006518	0.03485	1.68
FALSE	High	KESPLLFK	[R].KESPLLFK.[F]	1xTMT6plex [K8]; 1xTMT6plex [N-Term]; 1xlactylation [K1]		0.0368593	0.00650368	1	1	1	P26038	Moesin OS=Homo sapiens OX=9606 GN=MSN PE=1 SV=3	P26038 [72-79]	1	1491.92	8	0	2.028	1.02	0.00471094	0.0218603	86	42.4	15.45	15.55	77	104	86	51.2	42.4	37.8		High	High	High	High	High	High	High	0.006518	0.03644	2.67
FALSE	High	KILSACEK	[R].KILSACEK.[N]	1xCarbamidomethyl [C6]; 1xTMT6plex [K8]; 1xTMT6plex [N-Term]; 1xlactylation [K1]		0.0381896	0.00650368	1	1	1	P53621	Coatomer subunit alpha OS=Homo sapiens OX=9606 GN=COPA PE=1 SV=2	P53621 [1143-1150]	1	1478.87	8	0	2.031	1.02	0.0070955	0.0250759	98.1	48.3	15.64	9.41	74.8	100.7	98.1	49.3	41.3	48.3		High	High	High	High	High	High	High	0.006518	0.03753	2.02
FALSE	High	KMAPPPK	[K].KMAPPPK.[E]	1xTMT6plex [K7]; 1xTMT6plex [N-Term]; 1xlactylation [K1]		0.0419094	0.00650368	1	1	1	P19338	Nucleolin OS=Homo sapiens OX=9606 GN=NCL PE=1 SV=3	P19338 [16-22]	1	1298.79	7	0	1.495	0.58	0.0221555	0.0407189	191.8	128.3	12.6	12.21	168	216.4	191.8	151.3	128.3	119.9		High	High	High	High	High	High	High	0.006518	0.0414	2.72
FALSE	High	KNLEVGIR	[K].KNLEVGIR.[K]	1xTMT6plex [N-Term]; 1xlactylation [K1]		0.0387369	0.00650368	1	1	1	Q9UNZ5	Leydig cell tumor 10 kDa protein homolog OS=Homo sapiens OX=9606 GN=C19orf53 PE=1 SV=1	Q9UNZ5 [51-58]	1	1229.74	8	0	1.375	0.46	0.017072	0.0353812	116.2	84.5	11.63	10.48	115.1	140.6	116.2	97.7	80.1	84.5		High	High	High	High	High	High	High	0.006518	0.03827	2.25
FALSE	High	KSQAAPGSSPCR	[K].KSQAAPGSSPCR.[G]	1xCarbamidomethyl [C11]; 1xTMT6plex [N-Term]; 1xlactylation [K1]		0.0345959	0.00650368	1	1	1	Q8N556	Actin filament-associated protein 1 OS=Homo sapiens OX=9606 GN=AFAP1 PE=1 SV=2	Q8N556 [703-714]	1	1546.78	12	0															No Quan Values	High	High	High	High	High	High	High	0.006518	0.03402	1.27
FALSE	High	KSSAGPK	[K].KSSAGPK.[R]	1xTMT6plex [K7]; 1xTMT6plex [N-Term]; 1xlactylation [K1]		0.0407233	0.00650368	1	1	1	Q9BZZ5	Apoptosis inhibitor 5 OS=Homo sapiens OX=9606 GN=API5 PE=1 SV=3	Q9BZZ5 [468-474]	1	1204.73	7	0	1.052	0.07	0.352383	0.369634	54.3	51.6	12.43	1.48	54.3	64.5	51	51.1	51.6	52.6		High	High	High	High	High	High	High	0.006518	0.04015	1.68
FALSE	High	KSSTSPK	[R].KSSTSPK.[W]	1xTMT6plex [K7]; 1xTMT6plex [N-Term]; 1xlactylation [K1]		0.0338773	0.00650368	1	1	1	Q9Y2W1	Thyroid hormone receptor-associated protein 3 OS=Homo sapiens OX=9606 GN=THRAP3 PE=1 SV=2	Q9Y2W1 [915-921]	1	1264.75	7	0															No Quan Values	High	High	High	High	High	High	High	0.006518	0.03338	2
FALSE	High	KVDMSK	[K].KVDMSK.[V]	1xTMT6plex [K6]; 1xTMT6plex [N-Term]; 1xlactylation [K1]		0.037385	0.00650368	1	1	1	Q8IYB3	Serine/arginine repetitive matrix protein 1 OS=Homo sapiens OX=9606 GN=SRRM1 PE=1 SV=2	Q8IYB3 [37-42]	1	1237.72	6	0	1.666	0.74	0.0066688	0.0248243	127.8	76.7	15.16	8.5	122.7	161	127.8	79	67.1	76.7		High	High	High	High	High	High	High	0.006518	0.03693	2.28
FALSE	High	KCNTDQAGRPK	[R].KCNTDQAGRPK.[C]	1xCarbamidomethyl [C2]; 1xTMT6plex [K11]; 1xTMT6plex [N-Term]; 1xlactylation [K1]		0.0384621	0.00650368	1	1	1	P33992	DNA replication licensing factor MCM5 OS=Homo sapiens OX=9606 GN=MCM5 PE=1 SV=5	P33992 [196-206]	1	1804.97	11	0	1.885	0.91	0.00657828	0.0246967	41.1	21.8	9	15.82	41	47.8	41.1	26	21.8	19		High	High	High	High	High	High	High	0.006518	0.03787	1.37
FALSE	High	KYSAAK	[R].KYSAAK.[S]	1xTMT6plex [K6]; 1xTMT6plex [N-Term]; 1xlactylation [K1]		0.0360864	0.00650368	1	1	1	Q02878	60S ribosomal protein L6 OS=Homo sapiens OX=9606 GN=RPL6 PE=1 SV=3	Q02878 [72-77]	1	1197.72	6	0	2.057	1.04	0.00214544	0.0177548	118.5	57.6	9.24	12.85	106.9	128.7	118.5	65.7	57.6	50.8		High	High	High	High	High	High	High	0.006518	0.03564	1.9
FALSE	High	SERPAKR	[K].SERPAKR.[R]	1xTMT6plex [N-Term]; 1xlactylation [K6]		0.0360864	0.00650368	1	1	1	Q8N108	Mesoderm induction early response protein 1 OS=Homo sapiens OX=9606 GN=MIER1 PE=1 SV=2	Q8N108 [472-478]	1	1144.66	7	0	1.994	1	0.0467263	0.0663687	32.3	16.2	21.2	27.16	26.2	40.1	32.3	25	16.2	15.9		High	High	High	High	High	High	High	0.006518	0.03564	2.04
FALSE	High	IGSKENTK	[K].IGSKENTK.[E]	1xTMT6plex [K8]; 1xTMT6plex [N-Term]; 1xlactylation [K4]		0.0379192	0.00650368	1	1	1	Q14008	Cytoskeleton-associated protein 5 OS=Homo sapiens OX=9606 GN=CKAP5 PE=1 SV=3	Q14008 [1840-1847]	1	1406.83	8	0	1.579	0.66	0.00504578	0.0223859	126	79.8	6.93	10.41	124.1	140.6	126	93.6	77.5	79.8		High	High	High	High	High	High	High	0.006518	0.03743	2.2
FALSE	High	IKAAVPSIK	[R].IKAAVPSIK.[F]	1xTMT6plex [K9]; 1xTMT6plex [N-Term]; 1xlactylation [K2]		0.0416093	0.00650368	1	1	1	P00558	Phosphoglycerate kinase 1 OS=Homo sapiens OX=9606 GN=PGK1 PE=1 SV=3	P00558 [40-48]	1	1456.95	9	0	1.27	0.34	0.0940022	0.111974	52.7	41.5	16.71	16.36	52.7	66.7	48.9	49	35.3	41.5		High	High	High	High	High	High	High	0.006518	0.04113	1.47
FALSE	High	LKFGTFGGLGSK	[K].LKFGTFGGLGSK.[S]	1xTMT6plex [K12]; 1xTMT6plex [N-Term]; 1xlactylation [K2]		0.0392931	0.00650368	1	1	1	Q09666	Neuroblast differentiation-associated protein AHNAK OS=Homo sapiens OX=9606 GN=AHNAK PE=1 SV=2	Q09666 [5820-5831]	1	1742.03	12	0															No Quan Values	High	High	High	High	High	High	High	0.006518	0.03883	1.53
FALSE	High	ILKHGAK	[R].ILKHGAK.[D]	1xTMT6plex [K7]; 1xTMT6plex [N-Term]; 1xlactylation [K3]		0.0365996	0.00650368	1	3	1	O14950	Myosin regulatory light chain 12B OS=Homo sapiens OX=9606 GN=MYL12B PE=1 SV=2	O14950 [162-168]	1	1296.84	7	0															No Quan Values	High	High	High	High	High	High	High	0.006518	0.03613	2
FALSE	High	RGGNKLALK	[R].RGGNKLALK.[T]	1xTMT6plex [K9]; 1xTMT6plex [N-Term]; 1xlactylation [K5]		0.0343544	0.00650368	1	1	1	Q9BQ61	Telomerase RNA component interacting RNase OS=Homo sapiens OX=9606 GN=TRIR PE=1 SV=1	Q9BQ61 [120-128]	2	1486.95	9	0	1.425	0.51	0.0195659	0.0383675	156.2	109.6	12.22	11.82	156.2	189	152	131.2	109.6	105.9		High	High	High	High	High	High	High	0.006518	0.03388	3.07
FALSE	High	QKTENGASA	[R].QKTENGASA.[-]	1xTMT6plex [N-Term]; 1xlactylation [K2]		0.0387369	0.00650368	1	1	1	P20962	Parathymosin OS=Homo sapiens OX=9606 GN=PTMS PE=1 SV=2	P20962 [94-102]	1	1206.62	9	0															No Quan Values	High	High	High	High	High	High	High	0.006518	0.03823	0.92
FALSE	High	QKESTLTR	[K].QKESTLTR.[T]	1xTMT6plex [N-Term]; 1xlactylation [K2]		0.0384621	0.00650368	1	1	1	Q9Y232	Chromodomain Y-like protein OS=Homo sapiens OX=9606 GN=CDYL PE=1 SV=2	Q9Y232 [117-124]	1	1263.71	8	0	1.672	0.74	0.00086384	0.0166882	67.7	40.5	7.5	6.32	64.6	67.7	74.7	43.9	38.8	40.5		High	High	High	High	High	High	High	0.006518	0.03805	1.69
FALSE	High	NKFSTCR	[K].NKFSTCR.[I]	1xCarbamidomethyl [C6]; 1xTMT6plex [N-Term]; 1xlactylation [K2]		0.0381896	0.00650368	1	1	1	Q9P021	Cysteine-rich PDZ-binding protein OS=Homo sapiens OX=9606 GN=CRIPT PE=1 SV=1	Q9P021 [53-59]	1	1213.62	7	0	1.856	0.89	0.0247602	0.0432442	133.1	71.7	15.64	21.99	120	162.3	133.1	100.7	68.7	71.7		High	High	High	High	High	High	High	0.006518	0.03757	2.42
FALSE	High	LATAHAKAR	[R].LATAHAKAR.[M]	1xTMT6plex [N-Term]; 1xlactylation [K7]		0.0390139	0.00650368	1	1	1	P25205	DNA replication licensing factor MCM3 OS=Homo sapiens OX=9606 GN=MCM3 PE=1 SV=3	P25205 [624-632]	1	1239.74	9	0	1.664	0.73	0.00496744	0.0223457	24.3	14.6	10.63	11.57	27.7	24.3	22.5	16.9	14.6	13.5		High	High	High	High	High	High	High	0.006518	0.03847	1.24
FALSE	High	KASHTPK	[R].KASHTPK.[K]	1xTMT6plex [K7]; 1xTMT6plex [N-Term]; 1xlactylation [K1]		0.0353321	0.00650368	1	1	1	O76021	Ribosomal L1 domain-containing protein 1 OS=Homo sapiens OX=9606 GN=RSL1D1 PE=1 SV=3	O76021 [472-478]	1	1298.78	7	0	0.835	-0.26	0.111315	0.128841	59.8	71.6	7.27	11.31	59.8	64.2	55.5	62.6	71.6	78.6		High	High	High	High	High	High	High	0.006518	0.03475	1.81
FALSE	High	KSEAPSGESR	[K].KSEAPSGESR.[K]	1xTMT6plex [N-Term]; 1xlactylation [K1]		0.037121	0.00650368	1	2	1	B5ME19	Eukaryotic translation initiation factor 3 subunit C-like protein OS=Homo sapiens OX=9606 GN=EIF3CL PE=1 SV=1	B5ME19 [200-209]	1	1348.69	10	0	1.361	0.44	0.145666	0.161985	14.7	10.8	18.9	12.39	11.5	16.9	14.7	12.6	9.9	10.8		High	High	High	High	High	High	High	0.006518	0.03668	1.61
FALSE	High	VEYAKSGR	[R].VEYAKSGR.[A]	1xTMT6plex [N-Term]; 1xlactylation [K5]		0.0338773	0.00650368	1	1	1	P09874	Poly [ADP-ribose] polymerase 1 OS=Homo sapiens OX=9606 GN=PARP1 PE=1 SV=4	P09874 [11-18]	1	1210.66	8	0	1.768	0.82	0.00402439	0.0210461	128.2	72.5	10.64	12.55	125.3	151.5	128.2	88.3	72.5	70.7		High	High	High	High	High	High	High	0.006518	0.0333	2.07
FALSE	High	EKPVCGTTYKVLK	[K].EKPVCGTTYKVLK.[E]	1xCarbamidomethyl [C5]; 2xTMT6plex [K2; K10]; 1xTMT6plex [N-Term]; 1xlactylation [K13]		0.0338773	0.00650368	1	1	1	Q14444	Caprin-1 OS=Homo sapiens OX=9606 GN=CAPRIN1 PE=1 SV=2	Q14444 [222-234]	1	2282.34	13	0	2.293	1.2	0.00153948	0.0168004	56.4	24.6	14.16	13.98	56.4	70.8	55.4	29.9	24.6	23		High	High	High	High	High	High	High	0.006518	0.03342	1.72
FALSE	High	GTKSEQLSNP	[K].GTKSEQLSNP.[-]	1xTMT6plex [N-Term]; 1xlactylation [K3]		0.0341149	0.00650368	1	1	1	Q92769	Histone deacetylase 2 OS=Homo sapiens OX=9606 GN=HDAC2 PE=1 SV=2	Q92769 [479-488]	1	1361.71	10	0	1.744	0.8	0.008713	0.0268182	118.8	68.1	4.7	12.64	111.7	122.6	118.8	69.9	55	68.1		High	High	High	High	High	High	High	0.006518	0.03343	1.93
FALSE	High	GQQGQKR	[K].GQQGQKR.[F]	1xTMT6plex [N-Term]; 1xlactylation [K6]		0.0345959	0.00650368	1	1	1	P12956	X-ray repair cross-complementing protein 6 OS=Homo sapiens OX=9606 GN=XRCC6 PE=1 SV=2	P12956 [124-130]	1	1102.62	7	0	1.674	0.74	0.0342018	0.0538602	23.1	13.8	1.15	18.46	22.7	23.2	23.1	14.7	13.8	10.2		High	High	High	High	High	High	High	0.006518	0.03395	1.39
FALSE	High	FSPVTPKFTPVASK	[K].FSPVTPKFTPVASK.[F]	1xTMT6plex [K14]; 1xTMT6plex [N-Term]; 1xlactylation [K7]		0.0355815	0.00650368	1	1	1	Q15942	Zyxin OS=Homo sapiens OX=9606 GN=ZYX PE=1 SV=1	Q15942 [266-279]	1	2036.18	14	0	1.427	0.51	0.0249666	0.0435181	36.4	25.5	12.76	12.73	36.4	43.4	34.1	25.5	30.4	23.9		High	High	High	High	High	High	High	0.006518	0.03511	2.4
FALSE	High	TTKIACR	[K].TTKIACR.[S]	1xCarbamidomethyl [C6]; 1xTMT6plex [N-Term]; 1xlactylation [K3]		0.0343544	0.00650368	1	1	1	P46013	Proliferation marker protein Ki-67 OS=Homo sapiens OX=9606 GN=MKI67 PE=1 SV=2	P46013 [1489-1495]; [2216-2222]	1	1150.65	7	0	1.823	0.87	0.0133841	0.0322136	120.7	66.2	4.81	14.61	117.6	129	120.7	81.9	66.2	62.6		High	High	High	High	High	High	High	0.006518	0.03378	2.13
FALSE	High	GGSLPPVKR	[R].GGSLPPVKR.[R]	1xTMT6plex [N-Term]; 1xlactylation [K8]		0.0350847	0.00650368	1	1	1	Q13330	Metastasis-associated protein MTA1 OS=Homo sapiens OX=9606 GN=MTA1 PE=1 SV=2	Q13330 [637-645]	1	1211.73	9	0	1.724	0.79	0.0103688	0.0289175	85.5	49.6	15.48	14.86	76	102.9	85.5	58.1	43.2	49.6		High	High	High	High	High	High	High	0.006518	0.03464	1.9
FALSE	High	EFFNGKEPSR	[K].EFFNGKEPSR.[G]	1xTMT6plex [N-Term]; 1xlactylation [K6]		0.0387369	0.00650368	1	1	1	P11021	Endoplasmic reticulum chaperone BiP OS=Homo sapiens OX=9606 GN=HSPA5 PE=1 SV=2	P11021 [377-386]	1	1511.77	10	0	2.665	1.41	0.000578945	0.0164597	42.9	16.1	11.33	7.13	42.9	48.6	38.8	15.2	16.1	17.5		High	High	High	High	High	High	High	0.006518	0.03818	1.85
FALSE	High	EEITTKK	[R].EEITTKK.[R]	1xTMT6plex [K7]; 1xTMT6plex [N-Term]; 1xlactylation [K6]		0.0407233	0.00650368	1	1	1	Q14320	Protein FAM50A OS=Homo sapiens OX=9606 GN=FAM50A PE=1 SV=2	Q14320 [147-153]	1	1378.82	7	0	1.559	0.64	0.0108672	0.0293747	87.3	56	13.04	9.34	80	103	87.3	64	56	53.7		High	High	High	High	High	High	High	0.006518	0.04009	1.8
[truncated: 50 more rows]
