# Supplementary material for: Lactylation of PFKP-K688 enhances glycolytic flux and confers cardioprotection in myocardial ischemia
Source: Front Pharmacol. 2026 Mar 16;17:1717779. doi: 10.3389/fphar.2026.1717779 (PMC13033730; doi:10.3389/fphar.2026.1717779)
Supplement: Supplementary file 3 [file Table1.XLSX]

## Sheet: PeptideGroups
Checked	Confidence	Annotated Sequence	Modifications	Modifications in Master Proteins	Qvality PEP	Qvality q-value	# Protein Groups	# Proteins	# PSMs	Master Protein Accessions	Master Protein Descriptions	Positions in Master Proteins	# Missed Cleavages	Theo. MH+ [Da]	# Razor Quan Results	Abundance Ratio: (Sample) / (Control)	Abundance Ratio (log2): (Sample) / (Control)	Abundance Ratio P-Value: (Sample) / (Control)	Abundance Ratio Adj. P-Value: (Sample) / (Control)	Abundances (Grouped): Sample	Abundances (Grouped): Control	Abundances (Grouped) CV [%]: Sample	Abundances (Grouped) CV [%]: Control	Abundance: F1: 126, Sample	Abundance: F1: 127, Sample	Abundance: F1: 128, Sample	Abundance: F1: 129, Control	Abundance: F1: 130, Control	Abundance: F1: 131, Control	Quan Info	Found in Sample: [S1] F1: 126, Sample	Found in Sample: [S2] F1: 127, Sample	Found in Sample: [S3] F1: 128, Sample	Found in Sample: [S4] F1: 129, Control	Found in Sample: [S5] F1: 130, Control	Found in Sample: [S6] F1: 131, Control	Confidence (by Search Engine): Sequest HT	Percolator q-Value (by Search Engine): Sequest HT	Percolator PEP (by Search Engine): Sequest HT	XCorr (by Search Engine): Sequest HT
FALSE	High	[R].QATKDAGTIAGLNVLR.[I]	1xTMT6plex [N-Term]; 1xlactylation [K4]		0.000363146	0	1	1	1	P11142	Heat shock cognate 71 kDa protein OS=Homo sapiens OX=9606 GN=HSPA8 PE=1 SV=1	P11142 [156-171]	1	1929.1	0	1.494	0.58	0.00482512	0.0565771	119.8	80.2	10.38	7.09	37.5	41.2	44	19.5	15.6	18.3		High	High	High	High	High	High	High	0	0.000585	3.86
FALSE	High	[R].KSAPATGGVK.[K]	2xTMT6plex [K1; K10]; 1xTMT6plex [N-Term]		0.000297393	0	1	4	1	P68431	Histone H3.1 OS=Homo sapiens OX=9606 GN=H3C1 PE=1 SV=2	P68431 [28-37]	1	1603.01	0	0.989	-0.02	0.974522	0.983888	99.5	100.5	3.74	2.5	180.5	216.7	177	141.8	119.6	127.9		High	High	High	High	High	High	High	0	0.0004783	4.49
FALSE	High	[R].VHGPGIQSGTTNKPNK.[F]	2xTMT6plex [K13; K16]; 1xTMT6plex [N-Term]		0.00016408	0	1	1	1	P21333	Filamin-A OS=Homo sapiens OX=9606 GN=FLNA PE=1 SV=4	P21333 [1360-1375]	0	2322.35	0	0.685	-0.55	0.136745	0.271175	81.3	118.7	12.66	21.69	90.8	80.8	82.4	65.2	88	82.1		High	High	High	High	High	High	High	0	0.0002626	4
FALSE	High	[R].EEAENTLQSFR.[Q]	1xTMT6plex [N-Term]		0.000883351	0	1	1	1	P08670	Vimentin OS=Homo sapiens OX=9606 GN=VIM PE=1 SV=4	P08670 [197-207]	0	1552.78	0	0.835	-0.26	0.077638	0.193764	91	109	8.55	1.79	75.3	90.6	89.6	72.2	65.2	65.1		High	High	High	High	High	High	High	0	0.001402	3.59
FALSE	High	[R].EDQSILCTGESGAGKTENTKK.[V]	1xCarbamidomethyl [C7]; 2xTMT6plex [K20; K21]; 1xTMT6plex [N-Term]; 1xlactylation [K15]		4.51411e-05	0	1	4	1	P35579	Myosin-9 OS=Homo sapiens OX=9606 GN=MYH9 PE=1 SV=4	P35579 [166-186]	2	3012.58	0	1.069	0.1	0.150159	0.288023	103.3	96.7	3.71	7.27	72	81.6	67.8	45.5	45	46		High	High	High	High	High	High	High	0	7.179e-05	4.91
FALSE	High	[R].SSGPYGGGGQYFAKPR.[N]	1xTMT6plex [K14]; 1xTMT6plex [N-Term]		0.000274965	0	1	1	1	P09651	Heterogeneous nuclear ribonucleoprotein A1 OS=Homo sapiens OX=9606 GN=HNRNPA1 PE=1 SV=5	P09651 [337-352]	0	2087.11	0	1.293	0.37	0.0119832	0.0769174	112.8	87.2	4.98	7.18	115.9	135.5	108.4	74.6	60.7	57.3		High	High	High	High	High	High	High	0	0.0004418	3.78
FALSE	High	[R].SSGPYGGGGQYFAKPR.[N]	1xTMT6plex [N-Term]; 1xlactylation [K14]		1.68232e-05	0	1	1	1	P09651	Heterogeneous nuclear ribonucleoprotein A1 OS=Homo sapiens OX=9606 GN=HNRNPA1 PE=1 SV=5	P09651 [337-352]	0	1929.97	0	1.007	0.01	0.801926	0.871611	100.3	99.7	1.17	3.78	54.3	61	54.6	41.7	34.8	38.2		High	High	High	High	High	High	High	0	2.66e-05	4.68
FALSE	High	[R].KSNFAEALAAHK.[Y]	1xTMT6plex [K12]; 1xTMT6plex [N-Term]; 1xlactylation [K1]		5.346e-05	0	1	1	1	P07237	Protein disulfide-isomerase OS=Homo sapiens OX=9606 GN=P4HB PE=1 SV=3	P07237 [31-42]	1	1817.03	0	1.043	0.06	0.568656	0.694359	102.1	97.9	10.98	8.75	51.6	66.4	46.9	34.9	33.5	36.9		High	High	High	High	High	High	High	0	8.505e-05	3.44
FALSE	High	[R].KSNFSNSADDIK.[S]	1xTMT6plex [K12]; 1xTMT6plex [N-Term]; 1xlactylation [K1]		0.00023715	0	1	1	2	P45973	Chromobox protein homolog 5 OS=Homo sapiens OX=9606 GN=CBX5 PE=1 SV=1	P45973 [91-102]	1	1855.98	0	1	0	0.67165	0.774232	100	100	5.12	2.47	260	290.1	237.6	201.6	171	170.2		High	High	High	High	High	High	High	0	0.0003808	4.51
FALSE	High	[K].SQSTKLSVVHEK.[K]	1xTMT6plex [K12]; 1xTMT6plex [N-Term]; 1xlactylation [K5]		0.000817731	0	1	1	1	P20810	Calpastatin OS=Homo sapiens OX=9606 GN=CAST PE=1 SV=4	P20810 [39-50]	1	1873.08	0	0.757	-0.4	0.213438	0.362679	86.2	113.8	12.74	18.38	52.1	59.7	65.1	43.6	46.6	56.1		High	High	High	High	High	High	High	0	0.001305	2.72
FALSE	High	[K].KSSPSVKPAVDPAAAK.[L]	2xTMT6plex [K7; K16]; 1xTMT6plex [N-Term]; 1xlactylation [K1]		0.000807675	0	1	1	1	Q6FI81	Anamorsin OS=Homo sapiens OX=9606 GN=CIAPIN1 PE=1 SV=2	Q6FI81 [181-196]	1	2312.38	0	0.712	-0.49	0.00469478	0.0565771	83.1	116.9	3.95	6.33	70.9	77.1	66.4	73.3	64.6	58.5		High	High	High	High	High	High	High	0	0.001287	3.39
FALSE	High	[K].SQIFSTASDNQPTVTIK.[V]	1xTMT6plex [K17]; 1xTMT6plex [N-Term]		0.000436691	0	1	1	1	P11021	Endoplasmic reticulum chaperone BiP OS=Homo sapiens OX=9606 GN=HSPA5 PE=1 SV=2	P11021 [448-464]	0	2295.26	0	1.26	0.33	0.0430917	0.139312	111.5	88.5	6.3	10.58	44.1	51.2	40.1	28.6	23.7	20.6		High	High	High	High	High	High	High	0	0.000704	3.58
FALSE	High	[K].SQHSGNAQVTQTK.[F]	1xTMT6plex [K13]; 1xTMT6plex [N-Term]		0.000699891	0	1	1	1	Q92499	ATP-dependent RNA helicase DDX1 OS=Homo sapiens OX=9606 GN=DDX1 PE=1 SV=2	Q92499 [269-281]	0	1844	0	0.659	-0.6	0.0711637	0.184963	79.4	120.6	13.01	20.33	12.9	11.4	11.6	10.2	11.8	13.7		High	High	High	High	High	High	High	0	0.001121	2.49
FALSE	High	[K].VGTECGNQKVR.[A]	1xCarbamidomethyl [C5]; 1xTMT6plex [N-Term]; 1xlactylation [K9]		0.000752337	0	1	1	2	P21333	Filamin-A OS=Homo sapiens OX=9606 GN=FLNA PE=1 SV=4	P21333 [570-580]	1	1548.8	0	1.035	0.05	0.360039	0.507693	101.7	98.3	2.46	6.97	177.7	194.4	174.4	136.8	103.7	114.9		High	High	High	High	High	High	High	0.001458	0.00286	3.4
FALSE	High	[K].EAIEGTYIDKK.[C]	1xTMT6plex [K11]; 1xTMT6plex [N-Term]; 1xlactylation [K10]		0.00102813	0	1	1	1	P62280	40S ribosomal protein S11 OS=Homo sapiens OX=9606 GN=RPS11 PE=1 SV=3	P62280 [49-59]	1	1797	0	1.67	0.74	0.0285651	0.111283	125.1	74.9	16.2	2.26	53.3	52.1	38.9	21.1	18.4	18		High	High	High	High	High	High	High	0	0.001613	2.46
FALSE	High	[K].KTEAPAAPAAQETK.[S]	2xTMT6plex [K1; K14]; 1xTMT6plex [N-Term]		0.000271183	0	1	1	1	P80723	Brain acid soluble protein 1 OS=Homo sapiens OX=9606 GN=BASP1 PE=1 SV=2	P80723 [150-163]	1	2100.23	0	0.953	-0.07	0.911913	0.946385	97.6	102.4	8.55	6.38	37.5	50.1	38.4	31	28.8	25.8		High	High	High	High	High	High	High	0	0.000436	4.33
FALSE	High	[K].EAAEQDVEK.[K]	1xTMT6plex [K9]; 1xTMT6plex [N-Term]		0.000774779	0	1	1	1	P26373	60S ribosomal protein L13 OS=Homo sapiens OX=9606 GN=RPL13 PE=1 SV=4	P26373 [201-209]	0	1476.79	0	0.934	-0.1	0.768646	0.844597	96.6	103.4	4.99	12.03	78.6	89	72.3	65.4	56.2	46.4		High	High	High	High	High	High	High	0	0.001237	2.7
FALSE	High	[K].VKAFGPGLQGGSAGSPAR.[F]	1xTMT6plex [N-Term]; 1xlactylation [K2]		0.000219704	0	1	1	2	P21333	Filamin-A OS=Homo sapiens OX=9606 GN=FLNA PE=1 SV=4	P21333 [1070-1087]	1	1958.07	0	1.253	0.33	0.254916	0.408657	111.2	88.8	15.79	10.86	45.3	65.2	62.9	35.2	28.8	36.1		High	High	High	High	High	High	High	0	0.0003528	4.26
FALSE	High	[K].KTNTTASAK.[V]	1xTMT6plex [K9]; 1xTMT6plex [N-Term]; 1xlactylation [K1]		0.000512452	0	1	1	1	Q13428	Treacle protein OS=Homo sapiens OX=9606 GN=TCOF1 PE=1 SV=3	Q13428 [647-655]	1	1451.85	0	0.982	-0.03	0.470877	0.611484	99.1	100.9	9.47	9.91	70.7	97.3	75.2	49.5	51.3	52.6		High	High	High	High	High	High	High	0	0.0008246	3.18
FALSE	High	[K].DYGKESQAK.[D]	1xTMT6plex [K9]; 1xTMT6plex [N-Term]; 1xlactylation [K4]		0.000581699	0	1	1	1	P25398	40S ribosomal protein S12 OS=Homo sapiens OX=9606 GN=RPS12 PE=1 SV=3	P25398 [113-121]	1	1555.84	0	1.709	0.77	0.0206831	0.0961777	126.2	73.8	8.36	16.24	106.7	142.6	124.7	68.5	48.9	44.3		High	High	High	High	High	High	High	0	0.0009361	3.52
FALSE	High	[R].KTSYAQHQQVR.[Q]	1xTMT6plex [N-Term]; 1xlactylation [K1]		0.00089936	0	1	1	1	P61247	40S ribosomal protein S3a OS=Homo sapiens OX=9606 GN=RPS3A PE=1 SV=2	P61247 [152-162]	1	1646.88	0	1.143	0.19	0.109925	0.237563	106.7	93.3	7.01	7.18	36.7	36.9	33.6	22.5	19.7	22.6		High	High	High	High	High	High	High	0	0.001429	3.74
FALSE	High	[K].SNVSDAVAQSTR.[I]	1xTMT6plex [N-Term]		0.000864022	0	1	1	2	P60174	Triosephosphate isomerase OS=Homo sapiens OX=9606 GN=TPI1 PE=1 SV=4	P60174 [195-206]	0	1463.77	0	0.74	-0.43	0.00791045	0.0664585	85.1	114.9	2.5	5.73	150.8	172.1	158.5	158.3	125.4	141.9		High	High	High	High	High	High	High	0.001458	0.002124	3.57
FALSE	High	[R].KVACIGAWHPAR.[V]	1xCarbamidomethyl [C4]; 1xTMT6plex [N-Term]; 1xlactylation [K1]		0.000280736	0	1	2	1	P39023	60S ribosomal protein L3 OS=Homo sapiens OX=9606 GN=RPL3 PE=1 SV=2	P39023 [250-261]	1	1666.9	0	0.989	-0.02	0.706193	0.799641	99.4	100.6	16.91	14.99	44.6	54.8	61.5	37.5	27.9	38.4		High	High	High	High	High	High	High	0	0.0004516	3.64
FALSE	High	[K].DVNAAIATIKTK.[R]	1xTMT6plex [K12]; 1xTMT6plex [N-Term]; 1xlactylation [K10]		0.000210732	0	1	5	2	P68363	Tubulin alpha-1B chain OS=Homo sapiens OX=9606 GN=TUBA1B PE=1 SV=1	P68363 [327-338]	1	1775.07	0	1.295	0.37	0.0657372	0.176241	112.9	87.1	11.62	0.87	53.9	55.9	43.1	29.2	25.2	26.1		High	High	High	High	High	High	High	0	0.0007414	3.79
FALSE	High	[K].DVNAAIATIK.[T]	1xTMT6plex [K10]; 1xTMT6plex [N-Term]		0.000865768	0	1	5	2	P68363	Tubulin alpha-1B chain OS=Homo sapiens OX=9606 GN=TUBA1B PE=1 SV=1	P68363 [327-336]	0	1473.9	0	0.856	-0.22	0.0427662	0.138891	92.2	107.8	3.15	7.57	128.6	153	138.4	114.5	105.4	117.8		High	High	High	High	High	High	High	0	0.001378	3.42
FALSE	High	[K].KVAGAATPK.[K]	1xTMT6plex [K9]; 1xTMT6plex [N-Term]; 1xlactylation [K1]		0.000851861	0	1	1	2	P16402	Histone H1.3 OS=Homo sapiens OX=9606 GN=H1-3 PE=1 SV=2	P16402 [141-149]	1	1372.86	0	0.917	-0.13	0.133523	0.268097	95.7	104.3	4.16	9.53	132.6	162	131.8	112.4	97.6	116.9		High	High	High	High	High	High	High	0	0.001356	3.11
FALSE	High	[K].KVAGAATPK.[K]	2xTMT6plex [K1; K9]; 1xTMT6plex [N-Term]		0.000851861	0	1	1	1	P16402	Histone H1.3 OS=Homo sapiens OX=9606 GN=H1-3 PE=1 SV=2	P16402 [141-149]	1	1530	0	0.979	-0.03	0.648765	0.755889	98.9	101.1	4.58	5.13	162.5	184.6	176.5	129	103.8	116.5		High	High	High	High	High	High	High	0	0.001356	3.92
FALSE	High	[K].EAGGGGVGGPGAK.[S]	1xTMT6plex [K13]; 1xTMT6plex [N-Term]		0.000282035	0	1	1	1	Q8NC51	Plasminogen activator inhibitor 1 RNA-binding protein OS=Homo sapiens OX=9606 GN=SERBP1 PE=1 SV=2	Q8NC51 [40-52]	0	1471.83	0	0.863	-0.21	0.25752	0.411604	92.6	107.4	6.97	9.53	43.2	43.5	39.5	35.2	32.1	27.1		High	High	High	High	High	High	High	0	0.000454	2.93
FALSE	High	[R].SLYASSPGGVYATR.[S]	1xTMT6plex [N-Term]		0.000374098	0	1	1	3	P08670	Vimentin OS=Homo sapiens OX=9606 GN=VIM PE=1 SV=4	P08670 [51-64]	0	1657.87	0	0.907	-0.14	0.0720997	0.185203	95.1	104.9	5.94	3.17	152.1	156.2	151.1	128.6	111.6	107.7		High	High	High	High	High	High	High	0	0.0006027	4.28
FALSE	High	[R].KRDNTNEIYSGK.[F]	1xTMT6plex [K12]; 1xTMT6plex [N-Term]; 1xlactylation [K1]		0.000598596	0	1	1	1	P05556	Integrin beta-1 OS=Homo sapiens OX=9606 GN=ITGB1 PE=1 SV=2	P05556 [540-551]	2	1955.06	0	1.322	0.4	0.0627306	0.171946	113.9	86.1	2.3	11.78	106.9	117.4	106.6	72.6	50.5	55		High	High	High	High	High	High	High	0	0.0009626	3.71
FALSE	High	[R].KQQQEPTGEPSPK.[R]	1xTMT6plex [K13]; 1xTMT6plex [N-Term]; 1xlactylation [K1]		0.000791106	0	1	1	1	P52926	High mobility group protein HMGI-C OS=Homo sapiens OX=9606 GN=HMGA2 PE=1 SV=1	P52926 [34-46]	1	1984.08	0	1.071	0.1	0.0711627	0.184963	103.4	96.6	3.24	5.9	64.7	75	69.4	48.3	41.3	38.3		High	High	High	High	High	High	High	0	0.001263	2.97
FALSE	High	[K].KLNVTEQEK.[I]	2xTMT6plex [K1; K9]; 1xTMT6plex [N-Term]		0.000428843	0	1	1	1	P06733	Alpha-enolase OS=Homo sapiens OX=9606 GN=ENO1 PE=1 SV=2	P06733 [81-89]	1	1776.08	0	0.749	-0.42	0.0236007	0.101301	85.7	114.3	2.07	7.37	236.7	262	231.2	241.8	206.8	186.7		High	High	High	High	High	High	High	0	0.0006909	2.71
FALSE	High	[K].EILGTAQSVGCNVDGR.[H]	1xCarbamidomethyl [C11]; 1xTMT6plex [N-Term]		0.000371543	0	1	1	1	P30050	60S ribosomal protein L12 OS=Homo sapiens OX=9606 GN=RPL12 PE=1 SV=1	P30050 [131-146]	0	1904.97	0	1.002	0	0.867204	0.914023	100.1	99.9	4.18	17.51	46.8	55.8	51.4	44	26.9	33.4		High	High	High	High	High	High	High	0	0.0005979	3.58
FALSE	High	[K].SVGKGLQVK.[A]	1xTMT6plex [K9]; 1xTMT6plex [N-Term]; 1xlactylation [K4]		0.000862278	0	1	1	2	Q13428	Treacle protein OS=Homo sapiens OX=9606 GN=TCOF1 PE=1 SV=3	Q13428 [717-725]	1	1445.91	0	0.929	-0.11	0.0170764	0.0877286	96.3	103.7	2.52	2.27	182.9	220.5	191.8	158.7	134.4	143.1		High	High	High	High	High	High	High	0	0.001371	2.91
FALSE	High	[R].ELEDATETADAMNR.[E]	1xTMT6plex [N-Term]		0.000687981	0	1	1	1	P35579	Myosin-9 OS=Homo sapiens OX=9606 GN=MYH9 PE=1 SV=4	P35579 [1899-1912]	0	1794.84	0	0.877	-0.19	0.695596	0.79374	93.5	106.5	9.91	12.4	33.6	45	33.1	24.5	27.2	26.4		High	High	High	High	High	High	High	0	0.001104	2.99
FALSE	High	[R].EIAQDFKTDLR.[F]	1xTMT6plex [N-Term]; 1xlactylation [K7]		0.000380993	0	2	4	1	P84243; P68431	Histone H3.3 OS=Homo sapiens OX=9606 GN=H3-3A PE=1 SV=2 Histone H3.1 OS=Homo sapiens OX=9606 GN=H3C1 PE=1 SV=2	P84243 [74-84]; P68431 [74-84]	1	1636.87	0	1.176	0.23	0.130434	0.265303	108.1	91.9	9.23	2.24	86.8	94.2	73	54.2	48.8	47.6	Shared	High	High	High	High	High	High	High	0	0.000613	3.72
FALSE	High	[R].SVETLKEMIK.[S]	1xTMT6plex [K10]; 1xTMT6plex [N-Term]; 1xlactylation [K6]		0.000970684	0	1	1	1	P14618	Pyruvate kinase PKM OS=Homo sapiens OX=9606 GN=PKM PE=1 SV=4	P14618 [57-66]	1	1708	0	1.399	0.48	0.0333206	0.120866	116.6	83.4	10.87	3.32	50.1	54.8	40.9	26.5	23.6	22.5		High	High	High	High	High	High	High	0	0.001532	2.92
FALSE	High	[R].EKTACAINK.[V]	1xCarbamidomethyl [C5]; 1xTMT6plex [K9]; 1xTMT6plex [N-Term]; 1xlactylation [K2]		0.000862278	0	1	2	1	Q8NCA5	Protein FAM98A OS=Homo sapiens OX=9606 GN=FAM98A PE=1 SV=2	Q8NCA5 [288-296]	1	1564.88	0	1.537	0.62	0.0027897	0.0482595	121.2	78.8	1.09	4.78	80.3	93	82.9	38.9	37.3	36.3		High	High	High	High	High	High	High	0	0.001371	2.97
FALSE	High	[K].KMEDSVGCLETAEEVK.[R]	1xCarbamidomethyl [C8]; 1xTMT6plex [K16]; 1xTMT6plex [N-Term]; 1xlactylation [K1]		0.000753924	0	1	1	1	P35579	Myosin-9 OS=Homo sapiens OX=9606 GN=MYH9 PE=1 SV=4	P35579 [1372-1387]	1	2355.18	0	0.92	-0.12	0.973947	0.983888	95.8	104.2	6.22	16.19	27.1	30.2	29.9	17.8	21.4	20.3		High	High	High	High	High	High	High	0	0.001206	2.69
FALSE	High	[K].EKPFSNSKVECQAQAR.[T]	1xCarbamidomethyl [C11]; 1xTMT6plex [K2]; 1xTMT6plex [N-Term]; 1xlactylation [K8]		0.00044669	0	1	1	1	P23497	Nuclear autoantigen Sp-100 OS=Homo sapiens OX=9606 GN=SP100 PE=1 SV=3	P23497 [299-314]	1	2409.26	0	1.14	0.19	0.0229236	0.100752	106.5	93.5	4.5	4.2	64.1	67.3	62.5	40.2	38.1	37.4		High	High	High	High	High	High	High	0	0.0007191	4.7
FALSE	High	[R].EKLQEEMLQR.[E]	1xTMT6plex [K2]; 1xTMT6plex [N-Term]		0.00104195	0	1	1	1	P08670	Vimentin OS=Homo sapiens OX=9606 GN=VIM PE=1 SV=4	P08670 [187-196]	1	1761.99	0	0.908	-0.14	0.165336	0.304783	95.2	104.8	2.87	6.09	203.5	226.1	210.6	177.4	151.7	140.2		High	High	High	High	High	High	High	0	0.001633	2.82
FALSE	High	[K].STHQAAIVSKIDSR.[L]	1xTMT6plex [N-Term]; 1xlactylation [K10]		0.000614566	0	1	1	1	Q05682	Caldesmon OS=Homo sapiens OX=9606 GN=CALD1 PE=1 SV=3	Q05682 [665-678]	1	1814	0	1.003	0	0.286763	0.434722	100.1	99.9	4.19	7.36	53.9	57.6	54.6	47.3	36.4	37		High	High	High	High	High	High	High	0	0.0009873	3.79
FALSE	High	[K].EGVKTENNDHINLK.[V]	1xTMT6plex [K14]; 1xTMT6plex [N-Term]; 1xlactylation [K4]		0.000223295	0	1	1	1	P61956	Small ubiquitin-related modifier 2 OS=Homo sapiens OX=9606 GN=SUMO2 PE=1 SV=3	P61956 [8-21]	1	2141.16	0	0.776	-0.37	0.0442563	0.140688	87.4	112.6	8.4	7.98	179.4	180.2	156.1	140.7	143.6	139.3		High	High	High	High	High	High	High	0	0.0003586	4.64
FALSE	High	[R].KQSLGELIGTLNAAK.[V]	1xTMT6plex [K15]; 1xTMT6plex [N-Term]; 1xlactylation [K1]		0.000402412	0	1	1	1	P60174	Triosephosphate isomerase OS=Homo sapiens OX=9606 GN=TPI1 PE=1 SV=4	P60174 [19-33]	1	2073.23	0															No Quan Values	High	High	High	High	High	High	High	0	0.0006478	2.99
FALSE	High	[K].EGVKTENDHINLK.[V]	1xTMT6plex [K13]; 1xTMT6plex [N-Term]; 1xlactylation [K4]		0.000892224	0	1	1	1	P55854	Small ubiquitin-related modifier 3 OS=Homo sapiens OX=9606 GN=SUMO3 PE=1 SV=2	P55854 [8-20]	1	2027.12	0															No Quan Values	High	High	High	High	High	High	High	0	0.001417	2.76
FALSE	High	[R].KNQDEESQEAPELLK.[R]	1xTMT6plex [K15]; 1xTMT6plex [N-Term]; 1xlactylation [K1]		0.000605207	0	1	1	1	Q8NE71	ATP-binding cassette sub-family F member 1 OS=Homo sapiens OX=9606 GN=ABCF1 PE=1 SV=2	Q8NE71 [589-603]	1	2288.2	0	1.226	0.29	0.229456	0.37926	110.1	89.9	5.74	13.81	23.8	30.5	26.3	16.5	17.6	13.9		High	High	High	High	High	High	High	0	0.0009735	2.87
FALSE	High	[R].EGQEDQGLTK.[D]	1xTMT6plex [K10]; 1xTMT6plex [N-Term]		0.000307844	0	1	2	1	P26599	Polypyrimidine tract-binding protein 1 OS=Homo sapiens OX=9606 GN=PTBP1 PE=1 SV=1	P26599 [419-428]	0	1562.84	0	0.807	-0.31	0.00358991	0.0517006	89.3	110.7	4.18	3.47	71.2	76.1	67	66.6	54.2	56.6		High	High	High	High	High	High	High	0	0.0004955	3.11
FALSE	High	[K].KPAAAAAPGTAEK.[L]	2xTMT6plex [K1; K13]; 1xTMT6plex [N-Term]		0.000145793	0	1	1	1	P50454	Serpin H1 OS=Homo sapiens OX=9606 GN=SERPINH1 PE=1 SV=2	P50454 [23-35]	0	1870.14	0	0.915	-0.13	0.0247245	0.102941	95.5	104.5	1.22	2.62	112.2	131.8	113.7	96.6	83.3	81.5		High	High	High	High	High	High	High	0	0.0002333	4.68
FALSE	High	[K].KPAAAAGAKK.[A]	2xTMT6plex [K1; K9]; 1xTMT6plex [N-Term]; 1xlactylation [K10]		0.000483401	0	1	1	1	P10412	Histone H1.4 OS=Homo sapiens OX=9606 GN=H1-4 PE=1 SV=2	P10412 [160-169]	1	1672.07	0	0.668	-0.58	0.0023239	0.0464648	80.1	119.9	2.48	5.57	170.6	205.9	177.3	189.5	177.8	187.7		High	High	High	High	High	High	High	0	0.0007786	3.61
FALSE	High	[K].STESLQANVQR.[L]	1xTMT6plex [N-Term]		0.000807675	0	1	1	1	P26373	60S ribosomal protein L13 OS=Homo sapiens OX=9606 GN=RPL13 PE=1 SV=4	P26373 [106-116]	0	1461.79	0	0.988	-0.02	0.412314	0.557258	99.4	100.6	12.29	6.72	75.6	88.4	61.8	55.8	51.8	56.6		High	High	High	High	High	High	High	0	0.001288	3.35
FALSE	High	[K].KPAAATVTKK.[V]	2xTMT6plex [K1; K9]; 1xTMT6plex [N-Term]; 1xlactylation [K10]		0.00010964	0	1	1	1	P16403	Histone H1.2 OS=Homo sapiens OX=9606 GN=H1-2 PE=1 SV=2	P16403 [160-169]	1	1774.14	0	0.884	-0.18	0.0330611	0.120266	93.8	106.2	5.76	1.65	198	250.5	222.4	191.8	167.1	175		High	High	High	High	High	High	High	0	0.0001755	4.87
FALSE	High	[K].KPLTSSSAAPQRPISTQR.[T]	1xTMT6plex [K1]; 1xTMT6plex [N-Term]		0.00061054	0	1	1	2	Q15691	Microtubule-associated protein RP/EB family member 1 OS=Homo sapiens OX=9606 GN=MAPRE1 PE=1 SV=3	Q15691 [151-168]	0	2383.38	0	1.049	0.07	0.0714337	0.185157	102.4	97.6	2.82	2.16	130.6	158.3	133.7	96.9	85.4	89.6		High	High	High	High	High	High	High	0	0.0009803	2.85
FALSE	High	[K].VGGTSDVEVNEK.[K]	1xTMT6plex [K12]; 1xTMT6plex [N-Term]		0.000869267	0	1	1	1	P10809	60 kDa heat shock protein, mitochondrial OS=Homo sapiens OX=9606 GN=HSPD1 PE=1 SV=2	P10809 [406-417]	0	1691.92	0															No Quan Values	High	High	High	High	High	High	High	0	0.001383	2.13
FALSE	High	[K].EFHLNESGDPSSK.[S]	1xTMT6plex [K13]; 1xTMT6plex [N-Term]		0.00061997	0	1	2	1	Q01105	Protein SET OS=Homo sapiens OX=9606 GN=SET PE=1 SV=3	Q01105 [155-167]	0	1904.98	0															No Quan Values	High	High	High	High	High	High	High	0	0.0009971	3.45
FALSE	High	[K].SSQPLASKQEK.[D]	1xTMT6plex [K11]; 1xTMT6plex [N-Term]; 1xlactylation [K8]		0.000874532	0	1	1	2	P17096	High mobility group protein HMG-I/HMG-Y OS=Homo sapiens OX=9606 GN=HMGA1 PE=1 SV=3	P17096 [8-18]	1	1732.98	0	0.809	-0.31	0.0768853	0.192655	89.4	110.6	5.4	9.51	54	57.9	49.1	50.5	42.2	37.2		High	High	High	High	High	High	High	0	0.00139	3.23
FALSE	High	[K].VGINYQPPTVVPGGDLAK.[V]	1xTMT6plex [K18]; 1xTMT6plex [N-Term]		5.90606e-05	0	1	7	1	P68363	Tubulin alpha-1B chain OS=Homo sapiens OX=9606 GN=TUBA1B PE=1 SV=1	P68363 [353-370]	0	2283.31	0	0.826	-0.28	0.00590988	0.0607232	90.5	109.5	4.87	3.08	90.9	113.8	100	93.1	82.4	79		High	High	High	High	High	High	High	0	9.415e-05	5.15
FALSE	High	[K].EETQPPVALKK.[E]	1xTMT6plex [K11]; 1xTMT6plex [N-Term]; 1xlactylation [K10]		0.0010301	0	1	1	1	Q8NC51	Plasminogen activator inhibitor 1 RNA-binding protein OS=Homo sapiens OX=9606 GN=SERBP1 PE=1 SV=2	Q8NC51 [93-103]	1	1770.04	0	0.973	-0.04	0.28575	0.433935	98.6	101.4	8.27	6.33	89.8	114	107.1	88.3	69.1	70.3		High	High	High	High	High	High	High	0	0.001616	3.16
FALSE	High	[K].EGVHGGLINKK.[C]	1xTMT6plex [K11]; 1xTMT6plex [N-Term]; 1xlactylation [K10]		0.000393352	0	1	1	1	P07737	Profilin-1 OS=Homo sapiens OX=9606 GN=PFN1 PE=1 SV=2	P07737 [117-127]	1	1682	0	1.155	0.21	0.0155477	0.083512	107.2	92.8	4.73	5.09	121.8	128	114.8	72.5	66.6	71.2		High	High	High	High	High	High	High	0	0.0006334	3.58
FALSE	High	[K].KVEEAEPEEFVVEK.[V]	1xTMT6plex [K14]; 1xTMT6plex [N-Term]; 1xlactylation [K1]		0.000632275	0	1	1	1	Q13185	Chromobox protein homolog 3 OS=Homo sapiens OX=9606 GN=CBX3 PE=1 SV=4	Q13185 [21-34]	1	2192.17	0	0.912	-0.13	0.18938	0.336814	95.4	104.6	3.21	11.16	42.6	49.2	45.6	36.5	37.6	31.2		High	High	High	High	High	High	High	0	0.001016	3.51
FALSE	High	[K].DTGKTPVEPEVAIHR.[I]	1xTMT6plex [N-Term]; 1xlactylation [K4]		0.000533482	0	1	1	1	P60866	40S ribosomal protein S20 OS=Homo sapiens OX=9606 GN=RPS20 PE=1 SV=1	P60866 [5-19]	1	1950.05	0	1.095	0.13	0.169299	0.30953	104.6	95.4	1.65	10.66	46.8	52.6	47.8	33.2	24.4	30.5		High	High	High	High	High	High	High	0	0.0008581	3.61
FALSE	High	[R].KVLGSSTSATNSTSVSSR.[K]	1xTMT6plex [N-Term]; 1xlactylation [K1]		0.000141795	0	1	1	1	Q15004	PCNA-associated factor OS=Homo sapiens OX=9606 GN=PCLAF PE=1 SV=1	Q15004 [24-41]	1	2070.09	0	1.106	0.15	0.250775	0.402385	105	95	8.8	12.5	33.6	36.8	38.3	23.6	18.3	23.9		High	High	High	High	High	High	High	0	0.0002269	4.61
FALSE	High	[K].SKMIYASSK.[D]	1xTMT6plex [K9]; 1xTMT6plex [N-Term]; 1xlactylation [K2]		0.000656079	0	1	3	1	P23528	Cofilin-1 OS=Homo sapiens OX=9606 GN=CFL1 PE=1 SV=3	P23528 [113-121]	1	1544.88	0	1.386	0.47	0.00102387	0.0340653	116.2	83.8	4.33	5	109	119.9	101	60.5	51	48.6		High	High	High	High	High	High	High	0	0.001053	3.48
FALSE	High	[K].LEAALGEAK.[K]	1xTMT6plex [K9]; 1xTMT6plex [N-Term]		0.000867517	0	1	1	1	P02545	Prelamin-A/C OS=Homo sapiens OX=9606 GN=LMNA PE=1 SV=1	P02545 [172-180]	0	1359.82	0	0.939	-0.09	0.241199	0.391259	96.9	103.1	1.88	7.38	88.8	103.3	93.1	74.4	70.8	62.3		High	High	High	High	High	High	High	0	0.001381	3.58
FALSE	High	[R].DAVTYTEHAKR.[K]	1xTMT6plex [N-Term]; 1xlactylation [K10]		0.000738169	0	1	1	1	P62805	Histone H4 OS=Homo sapiens OX=9606 GN=H4C1 PE=1 SV=2	P62805 [69-79]	1	1591.83	0	1.119	0.16	0.0838072	0.201711	105.6	94.4	6.13	4.06	139.7	169	131.5	97	88.5	83.1		High	High	High	High	High	High	High	0	0.00118	3.96
FALSE	High	[K].IECDDKGDGSCDVR.[Y]	2xCarbamidomethyl [C3; C11]; 1xTMT6plex [N-Term]; 1xlactylation [K6]		0.000554048	0	2	2	2	P21333; Q14315	Filamin-A OS=Homo sapiens OX=9606 GN=FLNA PE=1 SV=4 Filamin-C OS=Homo sapiens OX=9606 GN=FLNC PE=1 SV=3	P21333 [621-634]; Q14315 [616-629]	1	1926.84	0	1.403	0.49	0.00398396	0.0522374	116.8	83.2	4.64	1	116.9	125.8	108.1	59.7	53	53.8	Shared	High	High	High	High	High	High	High	0	0.0008912	3.33
FALSE	High	[R].LEVNLQAMK.[A]	1xTMT6plex [K9]; 1xTMT6plex [N-Term]		0.000625414	0	1	1	1	P35579	Myosin-9 OS=Homo sapiens OX=9606 GN=MYH9 PE=1 SV=4	P35579 [1558-1566]	0	1503.9	0	0.983	-0.02	0.335586	0.483695	99.1	100.9	11.58	5.35	82.8	90.1	66.6	62	59.2	55		High	High	High	High	High	High	High	0	0.001005	3.22
FALSE	High	[K].DAGTIAGLNVLR.[I]	1xTMT6plex [N-Term]		0.000999074	0	1	1	2	P11142	Heat shock cognate 71 kDa protein OS=Homo sapiens OX=9606 GN=HSPA8 PE=1 SV=1	P11142 [160-171]	0	1428.84	0	1.069	0.1	0.770192	0.844818	103.3	96.7	8.52	7.42	84.9	82.2	79.3	64.7	49.7	50.6		High	High	High	High	High	High	High	0.001458	0.002721	2.82
FALSE	High	[R].IGAFGYMECSAKTK.[D]	1xCarbamidomethyl [C9]; 1xTMT6plex [K14]; 1xTMT6plex [N-Term]; 1xlactylation [K12]		0.000796051	0	1	1	1	P61586	Transforming protein RhoA OS=Homo sapiens OX=9606 GN=RHOA PE=1 SV=1	P61586 [151-164]	1	2093.08	0	1.331	0.41	0.0519124	0.153528	114.2	85.8	10.35	8.49	44.8	61.2	55	34.6	27.1	26		High	High	High	High	High	High	High	0	0.00127	2.52
FALSE	High	[R].LGAVPATSGPTTFKQQR.[S]	1xTMT6plex [N-Term]; 1xlactylation [K14]		0.00101255	0	1	1	1	Q96ME7	Zinc finger protein 512 OS=Homo sapiens OX=9606 GN=ZNF512 PE=1 SV=2	Q96ME7 [5-21]	1	2060.13	0	1.089	0.12	0.363146	0.509523	104.2	95.8	7.02	4.82	25.4	29.5	22.8	17.2	15.8	16.8		High	High	High	High	High	High	High	0	0.001592	2.61
FALSE	High	[K].IGGIGTVPVGR.[V]	1xTMT6plex [N-Term]		0.000521705	0	2	3	1	Q05639; P68104	Elongation factor 1-alpha 2 OS=Homo sapiens OX=9606 GN=EEF1A2 PE=1 SV=1 Elongation factor 1-alpha 1 OS=Homo sapiens OX=9606 GN=EEF1A1 PE=1 SV=1	Q05639 [256-266]; P68104 [256-266]	0	1254.77	0	1.179	0.24	0.000894643	0.0340653	108.2	91.8	1.51	2.26	109.4	122	108.4	69.3	61.6	64.3	Shared	High	High	High	High	High	High	High	0	0.0008396	2.84
FALSE	High	[K].VMQEQGTHPKFQKPK.[Q]	2xTMT6plex [K13; K15]; 1xTMT6plex [N-Term]; 1xlactylation [K10]		0.000749171	0	1	1	1	P35579	Myosin-9 OS=Homo sapiens OX=9606 GN=MYH9 PE=1 SV=4	P35579 [546-560]	1	2542.44	0															No Quan Values	High	High	High	High	High	High	High	0	0.001198	3.2
FALSE	High	[K].VMSQNFTNCHTKIR.[H]	1xCarbamidomethyl [C9]; 1xTMT6plex [N-Term]; 1xlactylation [K12]		0.00102813	0	1	1	1	Q13283	Ras GTPase-activating protein-binding protein 1 OS=Homo sapiens OX=9606 GN=G3BP1 PE=1 SV=1	Q13283 [65-78]	1	2037.02	0															No Quan Values	High	High	High	High	High	High	High	0	0.001614	3.02
FALSE	High	[R].CEKGTTAVLTEK.[I]	1xCarbamidomethyl [C1]; 1xTMT6plex [K12]; 1xTMT6plex [N-Term]; 1xlactylation [K3]		0.00050561	0	1	1	1	Q99436	Proteasome subunit beta type-7 OS=Homo sapiens OX=9606 GN=PSMB7 PE=1 SV=1	Q99436 [247-258]	1	1867.02	0	1.502	0.59	0.0370793	0.127282	120.1	79.9	13.35	8.82	94.3	86.1	97.4	54.7	42.5	40.9		High	High	High	High	High	High	High	0	0.0008141	2.93
FALSE	High	[K].LDKSQIHDIVLVGGSTR.[I]	1xTMT6plex [N-Term]; 1xlactylation [K3]		0.00045177	0	1	1	1	P11142	Heat shock cognate 71 kDa protein OS=Homo sapiens OX=9606 GN=HSPA8 PE=1 SV=1	P11142 [326-342]	1	2139.2	0	1.072	0.1	0.0689702	0.180867	103.5	96.5	4.48	4.98	40.3	48.6	39.1	26.9	25.7	25.9		High	High	High	High	High	High	High	0	0.0007272	4.28
FALSE	High	[K].SKFADLSEAANR.[N]	1xTMT6plex [N-Term]; 1xlactylation [K2]		0.000883351	0	1	1	2	P08670	Vimentin OS=Homo sapiens OX=9606 GN=VIM PE=1 SV=4	P08670 [293-304]	1	1609.84	0	1.333	0.42	0.0256904	0.105217	114.3	85.7	3.83	9.16	68.7	76	64.3	44.2	33.6	33.1		High	High	High	High	High	High	High	0.001458	0.00295	2.79
FALSE	High	[K].AYVGQKSSFTVDCSK.[A]	1xCarbamidomethyl [C13]; 1xTMT6plex [K15]; 1xTMT6plex [N-Term]; 1xlactylation [K6]		0.00061997	0	1	1	1	P21333	Filamin-A OS=Homo sapiens OX=9606 GN=FLNA PE=1 SV=4	P21333 [2570-2584]	1	2207.14	0	1.409	0.49	0.0646873	0.174318	117	83	12.02	2.07	39.9	36.9	40.3	22	19.8	19.4		High	High	High	High	High	High	High	0	0.000997	3.67
FALSE	High	[R].IHGGTNQVTKAR.[G]	1xTMT6plex [N-Term]; 1xlactylation [K10]		0.000832975	0	1	1	1	Q96PN7	Transcriptional-regulating factor 1 OS=Homo sapiens OX=9606 GN=TRERF1 PE=1 SV=1	Q96PN7 [1036-1047]	1	1582.89	0	0.978	-0.03	0.499405	0.64001	98.9	101.1	14.31	10.05	27.8	26.9	31.6	22.1	18.5	22.7		High	High	High	High	High	High	High	0	0.001328	3.09
FALSE	High	[R].SGVSLAALKK.[A]	1xTMT6plex [K10]; 1xTMT6plex [N-Term]; 1xlactylation [K9]		0.000699891	0	3	3	1	P16402; P10412; P16403	Histone H1.3 OS=Homo sapiens OX=9606 GN=H1-3 PE=1 SV=2 Histone H1.4 OS=Homo sapiens OX=9606 GN=H1-4 PE=1 SV=2 Histone H1.2 OS=Homo sapiens OX=9606 GN=H1-2 PE=1 SV=2	P16402 [56-65]; P10412 [55-64]; P16403 [55-64]	1	1503.95	0	1.959	0.97	0.0074943	0.0655099	132.4	67.6	0.1	9.67	158.6	182.5	160.5	63	64.1	55	Shared	High	High	High	High	High	High	High	0	0.001121	3.53
FALSE	High	[R].VNFAMNVGKAR.[G]	1xTMT6plex [N-Term]; 1xlactylation [K9]		0.000393352	0	1	1	1	P14618	Pyruvate kinase PKM OS=Homo sapiens OX=9606 GN=PKM PE=1 SV=4	P14618 [490-500]	1	1507.83	0	1.449	0.54	0.00494679	0.0565771	118.4	81.6	2.76	6.68	108	119.2	110.6	57.9	47.1	54.8		High	High	High	High	High	High	High	0	0.0006336	3.4
FALSE	High	[R].SGPKPFSAPKPQTSPSPK.[R]	3xTMT6plex [K4; K10; K18]; 1xTMT6plex [N-Term]		0.000933707	0	1	1	1	Q01518	Adenylyl cyclase-associated protein 1 OS=Homo sapiens OX=9606 GN=CAP1 PE=1 SV=5	Q01518 [295-312]	0	2754.63	0	1.08	0.11	0.0720264	0.185203	103.9	96.1	7.23	6.57	94.3	111	108.9	69.5	61.4	55.3		High	High	High	High	High	High	High	0	0.001478	3.06
FALSE	High	[K].IKLGGFGSK.[R]	1xTMT6plex [K9]; 1xTMT6plex [N-Term]; 1xlactylation [K2]		0.000981966	0	1	1	1	Q14839	Chromodomain-helicase-DNA-binding protein 4 OS=Homo sapiens OX=9606 GN=CHD4 PE=1 SV=2	Q14839 [296-304]	1	1436.89	0	1.047	0.07	0.145453	0.282421	102.3	97.7	1.91	3.63	70.2	81.5	73.6	55	45.9	45.4		High	High	High	High	High	High	High	0	0.001549	2.85
FALSE	High	[K].AVTEQGHELSNEER.[N]	1xTMT6plex [N-Term]		0.000495503	0	1	1	1	P31946	14-3-3 protein beta/alpha OS=Homo sapiens OX=9606 GN=YWHAB PE=1 SV=3	P31946 [30-43]	0	1827.9	0	0.887	-0.17	0.76491	0.841545	94	106	5.88	17.32	57	68.8	53.8	37	43.5	45.8		High	High	High	High	High	High	High	0	0.0007981	4.49
FALSE	High	[R].VNVGAGSHPNKVK.[V]	1xTMT6plex [K13]; 1xTMT6plex [N-Term]; 1xlactylation [K11]		0.000802679	0	1	1	1	P21333	Filamin-A OS=Homo sapiens OX=9606 GN=FLNA PE=1 SV=4	P21333 [761-773]	1	1837.07	0	0.883	-0.18	0.974856	0.983888	93.8	106.2	1.87	24.95	80.1	89.9	78	45	60	66.1		High	High	High	High	High	High	High	0	0.00128	3.47
FALSE	High	[K].AVNEKSCNCLLLK.[V]	2xCarbamidomethyl [C7; C9]; 1xTMT6plex [K13]; 1xTMT6plex [N-Term]; 1xlactylation [K5]		0.000650412	0	1	1	1	P06733	Alpha-enolase OS=Homo sapiens OX=9606 GN=ENO1 PE=1 SV=2	P06733 [331-343]	1	2079.13	0	1.152	0.2	0.00764941	0.0658824	107.1	92.9	3.77	2.95	162.8	173.5	159.9	102.4	94.5	94.7		High	High	High	High	High	High	High	0	0.001044	4.5
FALSE	High	[K].VPVHDVTDASKVK.[C]	1xTMT6plex [K13]; 1xTMT6plex [N-Term]; 1xlactylation [K11]		0.000278157	0	1	1	1	P21333	Filamin-A OS=Homo sapiens OX=9606 GN=FLNA PE=1 SV=4	P21333 [1440-1452]	1	1925.11	0	1.299	0.38	0.00622423	0.062293	113	87	5.36	5.5	120.9	147.1	136	76.6	73	67.4		High	High	High	High	High	High	High	0	0.0004469	4.17
FALSE	High	[R].SGAQASSTPLSPTR.[I]	1xTMT6plex [N-Term]		0.000483401	0	1	1	1	P02545	Prelamin-A/C OS=Homo sapiens OX=9606 GN=LMNA PE=1 SV=1	P02545 [12-25]	0	1588.85	0															No Quan Values	High	High	High	High	High	High	High	0	0.0007783	3.11
FALSE	High	[R].VQEKQHPVPPPAQNQNQVR.[S]	1xTMT6plex [N-Term]; 1xlactylation [K4]		0.000328312	0	1	1	1	Q15942	Zyxin OS=Homo sapiens OX=9606 GN=ZYX PE=1 SV=1	Q15942 [325-343]	1	2495.33	0															No Quan Values	High	High	High	High	High	High	High	0	0.000529	4.17
FALSE	High	[K].CAQGCICKGASDK.[C]	3xCarbamidomethyl [C1; C5; C7]; 1xTMT6plex [K13]; 1xTMT6plex [N-Term]; 1xlactylation [K8]		0.00061997	0	1	1	1	P02795	Metallothionein-2 OS=Homo sapiens OX=9606 GN=MT2A PE=1 SV=1	P02795 [44-56]	1	1984.97	0	1.301	0.38	0.0837241	0.201711	113.1	86.9	1.9	12.34	81.1	90.1	81.9	57.1	42.2	40		High	High	High	High	High	High	High	0	0.0009971	3.39
FALSE	High	[K].SKQAILAAQR.[R]	1xTMT6plex [N-Term]; 1xlactylation [K2]		0.000565217	0	1	1	1	O60869	Endothelial differentiation-related factor 1 OS=Homo sapiens OX=9606 GN=EDF1 PE=1 SV=1	O60869 [24-33]	1	1386.83	0	0.948	-0.08	0.180868	0.325599	97.3	102.7	2.01	5.94	106.7	123	111.8	85.9	76.5	85.1		High	High	High	High	High	High	High	0	0.0009097	3.96
FALSE	High	[R].ICANKYMVK.[S]	1xCarbamidomethyl [C2]; 1xTMT6plex [K9]; 1xTMT6plex [N-Term]; 1xlactylation [K5]		0.000841525	0	1	2	1	P27635	60S ribosomal protein L10 OS=Homo sapiens OX=9606 GN=RPL10 PE=1 SV=5	P27635 [70-78]	1	1656.92	0	1.624	0.7	0.00353271	0.0517006	123.8	76.2	6.91	10.61	76.3	84.6	84.9	36.5	27	33.8		High	High	High	High	High	High	High	0	0.00134	3.09
FALSE	High	[K].DKADFCIIHYAGK.[V]	1xCarbamidomethyl [C6]; 1xTMT6plex [K13]; 1xTMT6plex [N-Term]; 1xlactylation [K2]		0.000128945	0	1	2	1	P35579	Myosin-9 OS=Homo sapiens OX=9606 GN=MYH9 PE=1 SV=4	P35579 [564-576]	1	2068.09	0	1.122	0.17	0.436555	0.579764	105.7	94.3	12.09	3.72	53.4	51	56.9	37	31.1	34.1		High	High	High	High	High	High	High	0	0.0002064	3.88
FALSE	High	[K].DSYVGDEAQSKR.[G]	1xTMT6plex [K11]; 1xTMT6plex [N-Term]		0.000244958	0	2	6	1	P60709; P62736	Actin, cytoplasmic 1 OS=Homo sapiens OX=9606 GN=ACTB PE=1 SV=1 Actin, aortic smooth muscle OS=Homo sapiens OX=9606 GN=ACTA2 PE=1 SV=1	P60709 [51-62]; P62736 [53-64]	1	1812.95	0	1.032	0.05	0.157703	0.297695	101.6	98.4	4.83	1.2	226.7	241.3	209.8	158.2	138	137.5	Shared	High	High	High	High	High	High	High	0	0.0003938	4.23
FALSE	High	[K].DSYVGDEAQSKR.[G]	1xTMT6plex [N-Term]; 1xlactylation [K11]		3.09423e-05	0	2	6	1	P60709; P62736	Actin, cytoplasmic 1 OS=Homo sapiens OX=9606 GN=ACTB PE=1 SV=1 Actin, aortic smooth muscle OS=Homo sapiens OX=9606 GN=ACTA2 PE=1 SV=1	P60709 [51-62]; P62736 [53-64]	1	1655.81	0	1.745	0.8	0.00580328	0.0603335	127.1	72.9	3.69	9.94	156.9	167.4	153.2	65	68.1	59.9	Shared	High	High	High	High	High	High	High	0	4.91e-05	5.07
FALSE	High	[K].DSYVGDEAQSK.[R]	1xTMT6plex [K11]; 1xTMT6plex [N-Term]		0.000317919	0	2	6	2	P60709; P62736	Actin, cytoplasmic 1 OS=Homo sapiens OX=9606 GN=ACTB PE=1 SV=1 Actin, aortic smooth muscle OS=Homo sapiens OX=9606 GN=ACTA2 PE=1 SV=1	P60709 [51-61]; P62736 [53-63]	0	1656.85	0	0.993	-0.01	0.705668	0.799641	99.6	100.4	6.01	2.72	376.9	392.7	342.3	263.2	241.8	237.3	Shared	High	High	High	High	High	High	High	0	0.0005115	4.91
FALSE	High	[K].DSPSVWAAVPGK.[T]	1xTMT6plex [K12]; 1xTMT6plex [N-Term]		0.000722666	0	1	1	2	P07737	Profilin-1 OS=Homo sapiens OX=9606 GN=PFN1 PE=1 SV=2	P07737 [27-38]	0	1671.95	0	0.79	-0.34	0.0481444	0.146997	88.3	111.7	3.11	8	142.3	172.7	144.3	123	122.4	126.7		High	High	High	High	High	High	High	0	0.001158	2.96
FALSE	High	[K].DSNNLCLHFNPR.[F]	1xCarbamidomethyl [C6]; 1xTMT6plex [N-Term]		0.000687981	0	1	1	1	P09382	Galectin-1 OS=Homo sapiens OX=9606 GN=LGALS1 PE=1 SV=2	P09382 [38-49]	0	1715.85	0	1.005	0.01	0.609263	0.729207	100.2	99.8	4.16	4.1	130.9	158.1	128.1	104.2	83.7	89.8		High	High	High	High	High	High	High	0	0.001104	4.08
FALSE	High	[K].SLVSKGTLVQTK.[G]	1xTMT6plex [K12]; 1xTMT6plex [N-Term]; 1xlactylation [K5]		6.78692e-05	0	4	5	2	P16401; P16402; P10412; P16403	Histone H1.5 OS=Homo sapiens OX=9606 GN=H1-5 PE=1 SV=3 Histone H1.3 OS=Homo sapiens OX=9606 GN=H1-3 PE=1 SV=2 Histone H1.4 OS=Homo sapiens OX=9606 GN=H1-4 PE=1 SV=2 Histone H1.2 OS=Homo sapiens OX=9606 GN=H1-2 PE=1 SV=2	P16401 [89-100]; P16402 [87-98]; P10412 [86-97]; P16403 [86-97]	1	1791.1	0	1.876	0.91	0.00136739	0.0381351	130.5	69.5	6.14	9.35	69.4	70.8	68.3	30.6	24.4	22.5	Shared	High	High	High	High	High	High	High	0	0.001539	3.32
FALSE	High	[R].KVSSAEGAAKEEPK.[R]	2xTMT6plex [K10; K14]; 1xTMT6plex [N-Term]; 1xlactylation [K1]		0.000941031	0	1	1	2	P05114	Non-histone chromosomal protein HMG-14 OS=Homo sapiens OX=9606 GN=HMGN1 PE=1 SV=3	P05114 [5-18]	2	2190.26	0	0.942	-0.09	0.959807	0.975351	97	103	4.69	13.3	178.7	188.6	179.7	146.7	127.9	102.3		High	High	High	High	High	High	High	0	0.00149	3.32
FALSE	High	[K].DQVANSAFVER.[L]	1xTMT6plex [N-Term]		0.000398765	0	1	1	1	P07900	Heat shock protein HSP 90-alpha OS=Homo sapiens OX=9606 GN=HSP90AA1 PE=1 SV=5	P07900 [500-510]	0	1464.76	0	0.887	-0.17	0.224323	0.374653	94	106	6.87	8.13	90.1	92.2	80.9	65.4	61.3	68.2		High	High	High	High	High	High	High	0	0.0006424	3.51
FALSE	High	[K].DQITAGNAAR.[K]	1xTMT6plex [N-Term]		0.00103997	0	1	1	1	P22234	Bifunctional phosphoribosylaminoimidazole carboxylase/phosphoribosylaminoimidazole succinocarboxamide synthetase OS=Homo sapiens OX=9606 GN=PAICS PE=1 SV=3	P22234 [37-46]	0	1245.67	0	1.028	0.04	0.588433	0.711886	101.4	98.6	3.33	10.15	40.9	50.1	43.4	38.4	28.3	28.6		High	High	High	High	High	High	High	0	0.00163	2.54
FALSE	High	[R].KVVDYSQFQESDDADEDYGR.[D]	1xTMT6plex [N-Term]; 1xlactylation [K1]		0.00021171	0	1	1	1	Q9H1E3	Nuclear ubiquitous casein and cyclin-dependent kinase substrate 1 OS=Homo sapiens OX=9606 GN=NUCKS1 PE=1 SV=1	Q9H1E3 [9-28]	1	2667.19	0	1.438	0.52	0.109248	0.23639	118	82	10.58	19.37	17.1	17.5	14	8.1	9.8	7.3		High	High	High	High	High	High	High	0	0.0003396	4.51
FALSE	High	[R].KVVGCSCVVVK.[D]	2xCarbamidomethyl [C5; C7]; 1xTMT6plex [K11]; 1xTMT6plex [N-Term]; 1xlactylation [K1]		0.00025069	0	1	1	4	P25398	40S ribosomal protein S12 OS=Homo sapiens OX=9606 GN=RPS12 PE=1 SV=3	P25398 [102-112]	1	1765.01	0	1.342	0.42	0.00036732	0.0229831	114.6	85.4	3.46	2.63	302.4	371.7	312.8	182.4	156.2	153.6		High	High	High	High	High	High	High	0	0.0006795	4.1
FALSE	High	[R].KVVGCSCVVVK.[D]	2xCarbamidomethyl [C5; C7]; 2xTMT6plex [K1; K11]; 1xTMT6plex [N-Term]		0.000525213	0	1	1	1	P25398	40S ribosomal protein S12 OS=Homo sapiens OX=9606 GN=RPS12 PE=1 SV=3	P25398 [102-112]	1	1922.15	0	1.252	0.32	0.0233872	0.101301	111.2	88.8	5.94	6.47	125.2	129.5	126.5	73.7	73	68.9		High	High	High	High	High	High	High	0	0.0008446	3.78
FALSE	High	[R].DNIQGITKPAIR.[R]	1xTMT6plex [K8]; 1xTMT6plex [N-Term]		0.000736607	0	1	1	1	P62805	Histone H4 OS=Homo sapiens OX=9606 GN=H4C1 PE=1 SV=2	P62805 [25-36]	0	1784.08	0	0.836	-0.26	0.0306145	0.116177	91.1	108.9	5.88	5.07	179.5	206.6	200.7	167.1	153.3	141		High	High	High	High	High	High	High	0	0.00118	2.97
FALSE	High	[R].DNIQGITKPAIR.[R]	1xTMT6plex [N-Term]; 1xlactylation [K8]		0.000545496	0	1	1	2	P62805	Histone H4 OS=Homo sapiens OX=9606 GN=H4C1 PE=1 SV=2	P62805 [25-36]	0	1626.94	0	1.174	0.23	0.0735672	0.187443	108	92	4.05	9.16	82.1	102.2	85.8	56.2	53.8	45.6		High	High	High	High	High	High	High	0	0.0008785	3.75
FALSE	High	[R].SISLYYTGEK.[G]	1xTMT6plex [K10]; 1xTMT6plex [N-Term]		0.000806007	0	1	1	1	P19338	Nucleolin OS=Homo sapiens OX=9606 GN=NCL PE=1 SV=3	P19338 [458-467]	0	1618.91	0	0.848	-0.24	0.303426	0.452564	91.7	108.3	9.06	10.22	94.6	92.3	83	64.9	69.2	66.8		High	High	High	High	High	High	High	0	0.001286	2.96
FALSE	High	[K].DLYANTVLSGGSTMYPGIADR.[M]	1xOxidation [M14]; 1xTMT6plex [N-Term]		0.000314285	0	1	1	1	Q562R1	Beta-actin-like protein 2 OS=Homo sapiens OX=9606 GN=ACTBL2 PE=1 SV=2	Q562R1 [293-313]	0	2446.21	0															No Quan Values	High	High	High	High	High	High	High	0	0.0005055	3.92
FALSE	High	[R].LAADVGKAGAER.[E]	1xTMT6plex [N-Term]; 1xlactylation [K7]		0.000625414	0	1	1	1	P05141	ADP/ATP translocase 2 OS=Homo sapiens OX=9606 GN=SLC25A5 PE=1 SV=7	P05141 [141-152]	1	1458.81	0	1.042	0.06	0.257124	0.411445	102.1	97.9	0.98	5.23	147.3	171	147.5	114.8	90.1	97.4		High	High	High	High	High	High	High	0	0.001005	3.35
FALSE	High	[R].DLTDYLMK.[I]	1xTMT6plex [K8]; 1xTMT6plex [N-Term]		0.000881583	0	3	7	1	P60709; P62736; Q562R1	Actin, cytoplasmic 1 OS=Homo sapiens OX=9606 GN=ACTB PE=1 SV=1 Actin, aortic smooth muscle OS=Homo sapiens OX=9606 GN=ACTA2 PE=1 SV=1 Beta-actin-like protein 2 OS=Homo sapiens OX=9606 GN=ACTBL2 PE=1 SV=2	P60709 [184-191]; P62736 [186-193]; Q562R1 [185-192]	0	1456.81	0	0.734	-0.45	0.021058	0.0963515	84.6	115.4	8.74	5.15	51.5	69	52.7	50.6	48.4	49	Shared	High	High	High	High	High	High	High	0	0.0014	3.1
FALSE	High	[R].IAGQVAAANK.[K]	1xTMT6plex [K10]; 1xTMT6plex [N-Term]		0.000341372	0	1	1	1	P39019	40S ribosomal protein S19 OS=Homo sapiens OX=9606 GN=RPS19 PE=1 SV=2	P39019 [134-143]	0	1400.86	0	1.067	0.09	0.201934	0.350787	103.3	96.7	3.04	6.09	71.7	78.5	73.1	54.4	42	46.3		High	High	High	High	High	High	High	0	0.0005495	3.02
FALSE	High	[K].DLSLEEIQK.[K]	1xTMT6plex [K9]; 1xTMT6plex [N-Term]		0.000329066	0	1	2	1	P16949	Stathmin OS=Homo sapiens OX=9606 GN=STMN1 PE=1 SV=3	P16949 [44-52]	0	1532.89	0	0.916	-0.13	0.0899645	0.209639	95.6	104.4	1.26	6.07	119.2	139.9	120.4	98.9	88.1	98.2		High	High	High	High	High	High	High	0	0.0005296	4.12
FALSE	High	[R].VIGSGCNLDSAR.[F]	1xCarbamidomethyl [C6]; 1xTMT6plex [N-Term]		0.000404248	0	2	4	2	P07195; P00338	L-lactate dehydrogenase B chain OS=Homo sapiens OX=9606 GN=LDHB PE=1 SV=2 L-lactate dehydrogenase A chain OS=Homo sapiens OX=9606 GN=LDHA PE=1 SV=2	P07195 [159-170]; P00338 [158-169]	0	1477.76	0	0.801	-0.32	0.143921	0.280655	89	111	1.52	12.2	79.5	93.3	79.7	63.7	67.2	71.7	Shared	High	High	High	High	High	High	High	0	0.0006512	3.33
FALSE	High	[R].LAKADGIVSK.[N]	1xTMT6plex [K10]; 1xTMT6plex [N-Term]; 1xlactylation [K3]		0.00089936	0	1	1	2	P63220	40S ribosomal protein S21 OS=Homo sapiens OX=9606 GN=RPS21 PE=1 SV=1	P63220 [72-81]	1	1531.95	0	1.059	0.08	0.202394	0.350787	102.9	97.1	0.49	4.72	98.6	112.2	98.9	76.2	62.6	61.6		High	High	High	High	High	High	High	0	0.001428	3.33
FALSE	High	[R].IALTDNALIAR.[S]	1xTMT6plex [N-Term]		0.000843242	0	1	1	1	P18124	60S ribosomal protein L7 OS=Homo sapiens OX=9606 GN=RPL7 PE=1 SV=1	P18124 [167-177]	0	1399.85	0	0.964	-0.05	0.591819	0.714166	98.2	101.8	9.47	12.51	76.8	74.6	77.8	51.7	57.8	54.9		High	High	High	High	High	High	High	0	0.001344	3.08
FALSE	High	[K].VLKQVHPDTGISSK.[A]	1xTMT6plex [K14]; 1xTMT6plex [N-Term]; 1xlactylation [K3]		0.000304322	0	4	15	1	Q5QNW6; Q99879; P33778; O60814	Histone H2B type 2-F OS=Homo sapiens OX=9606 GN=H2BC18 PE=1 SV=3 Histone H2B type 1-M OS=Homo sapiens OX=9606 GN=H2BC14 PE=1 SV=3 Histone H2B type 1-B OS=Homo sapiens OX=9606 GN=H2BC3 PE=1 SV=2 Histone H2B type 1-K OS=Homo sapiens OX=9606 GN=H2BC12 PE=1 SV=3	Q5QNW6 [45-58]; Q99879 [45-58]; P33778 [45-58]; O60814 [45-58]	1	2039.19	0	1.119	0.16	0.402339	0.545557	105.6	94.4	15.74	20.09	89.4	85.4	66.3	41.7	45	55.5	Shared	High	High	High	High	High	High	High	0	0.0004893	3.75
FALSE	High	[K].DLEEDHACIPIKK.[S]	1xCarbamidomethyl [C8]; 1xTMT6plex [K13]; 1xTMT6plex [N-Term]; 1xlactylation [K12]		0.000776401	0	1	1	1	P13639	Elongation factor 2 OS=Homo sapiens OX=9606 GN=EEF2 PE=1 SV=4	P13639 [560-572]	1	2098.13	0	1.363	0.45	0.0382084	0.129599	115.4	84.6	14.65	13.91	43.1	62.1	42.1	29.3	19.5	21.8		High	High	High	High	High	High	High	0	0.001242	2.06
FALSE	High	[K].DLAGSIIGKGGQR.[I]	1xTMT6plex [N-Term]; 1xlactylation [K9]		0.000251271	0	1	1	2	P61978	Heterogeneous nuclear ribonucleoprotein K OS=Homo sapiens OX=9606 GN=HNRNPK PE=1 SV=1	P61978 [397-409]	1	1572.89	0															No Quan Values	High	High	High	High	High	High	High	0	0.0004035	3.71
FALSE	High	[K].VLQATVVAVGSGSK.[G]	1xTMT6plex [K14]; 1xTMT6plex [N-Term]		0.000193868	0	1	1	1	P61604	10 kDa heat shock protein, mitochondrial OS=Homo sapiens OX=9606 GN=HSPE1 PE=1 SV=2	P61604 [41-54]	0	1774.08	0															No Quan Values	High	High	High	High	High	High	High	0	0.0003108	3.31
FALSE	High	[R].KILQDGGLQVVEK.[Q]	1xTMT6plex [K13]; 1xTMT6plex [N-Term]; 1xlactylation [K1]		0.000472636	0	1	1	1	O43175	D-3-phosphoglycerate dehydrogenase OS=Homo sapiens OX=9606 GN=PHGDH PE=1 SV=4	O43175 [21-33]	1	1957.17	0	1.157	0.21	0.00884139	0.0684238	107.3	92.7	2.94	4.15	57.8	70	58.7	41.2	34	33.7		High	High	High	High	High	High	High	0	0.0007614	3.18
FALSE	High	[K].AVGKVIPELNGK.[L]	1xTMT6plex [K12]; 1xTMT6plex [N-Term]; 1xlactylation [K4]		0.00104195	0	1	1	1	P04406	Glyceraldehyde-3-phosphate dehydrogenase OS=Homo sapiens OX=9606 GN=GAPDH PE=1 SV=3	P04406 [216-227]	1	1755.08	0	1.562	0.64	0.00883094	0.0684238	121.9	78.1	1.94	8.49	59.9	71	60.3	29.8	28.4	24.4		High	High	High	High	High	High	High	0	0.001635	2.88
FALSE	High	[K].KLENCNYAVELGK.[NH]	1xCarbamidomethyl [C5]; 1xTMT6plex [K13]; 1xTMT6plex [N-Term]; 1xlactylation [K1]		0.00066322	0	1	3	2	P13797	Plastin-3 OS=Homo sapiens OX=9606 GN=PLS3 PE=1 SV=4	P13797 [459-471]	1	2068.11	0	1.12	0.16	0.140472	0.275967	105.6	94.4	5.01	10.96	48	59.9	53.2	36.7	26.1	32.1		High	High	High	High	High	High	High	0	0.001065	3.13
FALSE	High	[K].EITALAPSTMKIK.[I]	1xTMT6plex [K13]; 1xTMT6plex [N-Term]; 1xlactylation [K11]		0.000661787	0	2	6	1	P60709; P62736	Actin, cytoplasmic 1 OS=Homo sapiens OX=9606 GN=ACTB PE=1 SV=1 Actin, aortic smooth muscle OS=Homo sapiens OX=9606 GN=ACTA2 PE=1 SV=1	P60709 [316-328]; P62736 [318-330]	1	1933.14	0	1.366	0.45	0.0023995	0.0464648	115.5	84.5	4.02	6.09	134.2	156.2	146.1	71.3	70.1	68.6	Shared	High	High	High	High	High	High	High	0	0.001062	3.84
FALSE	High	[R].HQGVMVGMGQKDSYVGDEAQSK.[R]	1xOxidation [M5]; 1xTMT6plex [K22]; 1xTMT6plex [N-Term]; 1xlactylation [K11]		2.78218e-06	0	2	6	1	P60709; P62736	Actin, cytoplasmic 1 OS=Homo sapiens OX=9606 GN=ACTB PE=1 SV=1 Actin, aortic smooth muscle OS=Homo sapiens OX=9606 GN=ACTA2 PE=1 SV=1	P60709 [40-61]; P62736 [42-63]	1	2897.42	0	1.368	0.45	0.0643132	0.173593	115.5	84.5	7.09	15.11	32.9	43.5	35.3	18.4	21.3	17.6	Shared	High	High	High	High	High	High	High	0	4.35359e-06	5.68
FALSE	High	[K].HQGVSKTQSLPVTEK.[V]	1xTMT6plex [K15]; 1xTMT6plex [N-Term]; 1xlactylation [K6]		0.000416374	0	1	1	1	Q9NQW6	Anillin OS=Homo sapiens OX=9606 GN=ANLN PE=1 SV=2	Q9NQW6 [477-491]	1	2169.23	0															No Quan Values	High	High	High	High	High	High	High	0	0.0006703	3.21
FALSE	High	[K].THEAQIQEMR.[Q]	1xTMT6plex [N-Term]		0.000625414	0	1	1	1	P35579	Myosin-9 OS=Homo sapiens OX=9606 GN=MYH9 PE=1 SV=4	P35579 [1182-1191]	0	1471.75	0															No Quan Values	High	High	High	High	High	High	High	0	0.001004	4.18
FALSE	High	[R].HVFGESDELIGQK.[V]	1xTMT6plex [K13]; 1xTMT6plex [N-Term]		0.000137907	0	1	1	1	P60174	Triosephosphate isomerase OS=Homo sapiens OX=9606 GN=TPI1 PE=1 SV=4	P60174 [101-113]	0	1917.05	0	0.799	-0.32	0.065802	0.176241	88.8	111.2	4.75	14.39	43	51.1	40.9	38.7	44.3	37.1		High	High	High	High	High	High	High	0	0.0002206	3.3
FALSE	High	[K].TSYAQHQQVR.[Q]	1xTMT6plex [N-Term]		0.000968813	0	1	1	1	P61247	40S ribosomal protein S3a OS=Homo sapiens OX=9606 GN=RPS3A PE=1 SV=2	P61247 [153-162]	0	1446.77	0															No Quan Values	High	High	High	High	High	High	High	0	0.001531	3.31
FALSE	High	[K].GGVVGIKVDK.[G]	1xTMT6plex [K10]; 1xTMT6plex [N-Term]; 1xlactylation [K7]		0.00048123	0	1	1	1	P04075	Fructose-bisphosphate aldolase A OS=Homo sapiens OX=9606 GN=ALDOA PE=1 SV=2	P04075 [102-111]	1	1501.94	0	1.048	0.07	0.22007	0.371755	102.4	97.6	0.67	8.64	70.5	79.9	70.7	44.9	45.2	46.8		High	High	High	High	High	High	High	0	0.0007746	2.84
FALSE	High	[K].KAAATSAKK.[V]	2xTMT6plex [K1; K8]; 1xTMT6plex [N-Term]; 1xlactylation [K9]		0.000749171	0	1	1	1	P19338	Nucleolin OS=Homo sapiens OX=9606 GN=NCL PE=1 SV=3	P19338 [55-63]	2	1635.04	0	0.672	-0.57	0.00386569	0.0519816	80.3	119.7	8.28	4.77	119.8	145.3	108.4	134.1	120.8	130.6		High	High	High	High	High	High	High	0	0.001198	3.68
FALSE	High	[K].KAANMLQQSGSK.[N]	1xTMT6plex [K12]; 1xTMT6plex [N-Term]; 1xlactylation [K1]		0.00019522	0	1	1	2	P46063	ATP-dependent DNA helicase Q1 OS=Homo sapiens OX=9606 GN=RECQL PE=1 SV=3	P46063 [626-637]	1	1793	0	1.089	0.12	0.0175819	0.0885141	104.3	95.7	2.01	0.32	226.9	254.1	232.6	161.9	141.5	143.1		High	High	High	High	High	High	High	0	0.0003134	3.7
FALSE	High	[K].KACGNFGIPCELR.[V]	2xCarbamidomethyl [C3; C10]; 1xTMT6plex [N-Term]; 1xlactylation [K1]		0.000509021	0	1	1	2	P22234	Bifunctional phosphoribosylaminoimidazole carboxylase/phosphoribosylaminoimidazole succinocarboxamide synthetase OS=Homo sapiens OX=9606 GN=PAICS PE=1 SV=3	P22234 [286-298]	1	1822.91	0	1.084	0.12	0.0475138	0.146203	104	96	4.93	4.56	98.4	102.8	92.9	65.9	53.7	59.7		High	High	High	High	High	High	High	0	0.0008194	3.54
FALSE	High	[R].GGGGNFGPGPGSNFR.[G]	1xTMT6plex [N-Term]		9.43107e-05	0	1	1	1	P22626	Heterogeneous nuclear ribonucleoproteins A2/B1 OS=Homo sapiens OX=9606 GN=HNRNPA2B1 PE=1 SV=2	P22626 [214-228]	0	1606.79	0	0.882	-0.18	0.198932	0.349174	93.7	106.3	6.93	6.7	71.7	93.8	74.6	59.4	59.1	57.7		High	High	High	High	High	High	High	0	0.0001507	3.9
FALSE	High	[K].TGEKVCALGGSK.[A]	1xCarbamidomethyl [C6]; 1xTMT6plex [K12]; 1xTMT6plex [N-Term]; 1xlactylation [K4]		0.000155926	0	1	1	2	O75083	WD repeat-containing protein 1 OS=Homo sapiens OX=9606 GN=WDR1 PE=1 SV=4	O75083 [220-231]	1	1736.96	0	1.709	0.77	0.115196	0.245333	126.2	73.8	11.39	33.07	58.3	61	67.2	41.1	23.1	19.7		High	High	High	High	High	High	High	0	0.0002499	3.18
FALSE	High	[R].KADTTTPTTSAITASR.[S]	1xTMT6plex [N-Term]; 1xlactylation [K1]		0.000768318	0	1	1	1	Q15059	Bromodomain-containing protein 3 OS=Homo sapiens OX=9606 GN=BRD3 PE=1 SV=1	Q15059 [245-260]	1	1923.02	0	1.022	0.03	0.82124	0.88577	101.1	98.9	6.71	11.84	45.1	58.1	51.5	32.5	33.5	36.5		High	High	High	High	High	High	High	0	0.001227	3.08
FALSE	High	[R].HQGVMVGMGQKDSYVGDEAQSK.[R]	1xTMT6plex [K22]; 1xTMT6plex [N-Term]; 1xlactylation [K11]		3.79217e-06	0	2	6	1	P60709; P62736	Actin, cytoplasmic 1 OS=Homo sapiens OX=9606 GN=ACTB PE=1 SV=1 Actin, aortic smooth muscle OS=Homo sapiens OX=9606 GN=ACTA2 PE=1 SV=1	P60709 [40-61]; P62736 [42-63]	1	2881.42	0	1.48	0.57	0.000102595	0.0200289	119.4	80.6	2.33	3.05	65.7	73.3	63.4	33.5	30.7	29.6	Shared	High	High	High	High	High	High	High	0	5.94e-06	6.17
FALSE	High	[K].GFGGKFGVQTDR.[Q]	1xTMT6plex [N-Term]; 1xlactylation [K5]		0.00048777	0	1	1	1	Q14247	Src substrate cortactin OS=Homo sapiens OX=9606 GN=CTTN PE=1 SV=2	Q14247 [231-242]	1	1569.82	0	0.911	-0.13	0.311274	0.45901	95.4	104.6	11.8	5.97	56.9	75.7	72.9	56.2	45	51.5		High	High	High	High	High	High	High	0	0.0007851	3.44
FALSE	High	[R].KASGPPVSELITK.[A]	2xTMT6plex [K1; K13]; 1xTMT6plex [N-Term]		0.00016219	0	3	3	1	P16402; P10412; P16403	Histone H1.3 OS=Homo sapiens OX=9606 GN=H1-3 PE=1 SV=2 Histone H1.4 OS=Homo sapiens OX=9606 GN=H1-4 PE=1 SV=2 Histone H1.2 OS=Homo sapiens OX=9606 GN=H1-2 PE=1 SV=2	P16402 [35-47]; P10412 [34-46]; P16403 [34-46]	1	2014.25	0	1.183	0.24	0.0345844	0.123506	108.4	91.6	2.11	5.99	51.5	59.8	50.5	36.3	28.1	30	Shared	High	High	High	High	High	High	High	0	0.0002598	3.47
FALSE	High	[R].TVATPLNQVANPNSAIFGGARPR.[E]	1xTMT6plex [N-Term]		0.000970684	0	1	1	1	Q15056	Eukaryotic translation initiation factor 4H OS=Homo sapiens OX=9606 GN=EIF4H PE=1 SV=5	Q15056 [217-239]	0	2580.42	0															No Quan Values	High	High	High	High	High	High	High	0	0.001532	3.08
FALSE	High	[K].GEAAAERPGEAAVASSPSK.[A]	1xTMT6plex [K19]; 1xTMT6plex [N-Term]		0.000307844	0	1	1	1	P29966	Myristoylated alanine-rich C-kinase substrate OS=Homo sapiens OX=9606 GN=MARCKS PE=1 SV=4	P29966 [12-30]	0	2243.2	0	0.665	-0.59	0.0365479	0.126656	79.9	120.1	3.31	14.63	50.9	56.6	53.2	50.9	51.8	60.6		High	High	High	High	High	High	High	0	0.0004953	3.04
FALSE	High	[K].GDYPLEAVR.[M]	1xTMT6plex [N-Term]		0.00100675	0	1	1	1	P14618	Pyruvate kinase PKM OS=Homo sapiens OX=9606 GN=PKM PE=1 SV=4	P14618 [368-376]	0	1248.68	0	0.745	-0.42	0.0020245	0.0439142	85.4	114.6	4.61	3.56	154.4	179.4	169.7	153.1	142	144.5		High	High	High	High	High	High	High	0	0.001584	3.14
FALSE	High	[K].TVCDAAEKGVR.[T]	1xCarbamidomethyl [C3]; 1xTMT6plex [N-Term]; 1xlactylation [K8]		0.000554048	0	1	1	1	O60664	Perilipin-3 OS=Homo sapiens OX=9606 GN=PLIN3 PE=1 SV=3	O60664 [58-68]	1	1506.78	0	1.43	0.52	0.0266192	0.106781	117.7	82.3	2.47	12.27	151.2	165.3	149.4	83	70	58.2		High	High	High	High	High	High	High	0	0.0008905	3.59
FALSE	High	[R].GDLGIEIPAEK.[V]	1xTMT6plex [K11]; 1xTMT6plex [N-Term]		0.000713487	0	1	2	1	P14618	Pyruvate kinase PKM OS=Homo sapiens OX=9606 GN=PKM PE=1 SV=4	P14618 [295-305]	0	1599.94	0	0.777	-0.36	0.0272622	0.10837	87.5	112.5	1.37	6.68	106.4	119.1	105.3	93.6	90.8	94.2		High	High	High	High	High	High	High	0	0.001144	3.16
FALSE	High	[R].GCITIIGGGDTATCCAK.[W]	3xCarbamidomethyl [C2; C14; C15]; 1xTMT6plex [K17]; 1xTMT6plex [N-Term]		0.00102226	0	1	1	1	P00558	Phosphoglycerate kinase 1 OS=Homo sapiens OX=9606 GN=PGK1 PE=1 SV=3	P00558 [366-382]	0	2213.11	0	0.783	-0.35	0.0092333	0.0684238	87.8	112.2	7.62	6.73	45.4	49.4	39.4	47	37.2	36.7		High	High	High	High	High	High	High	0	0.001607	3.09
FALSE	High	[K].GCAEKSDYIR.[K]	1xCarbamidomethyl [C2]; 1xTMT6plex [N-Term]; 1xlactylation [K5]		0.000414486	0	1	1	1	P55145	Mesencephalic astrocyte-derived neurotrophic factor OS=Homo sapiens OX=9606 GN=MANF PE=1 SV=3	P55145 [153-162]	1	1499.74	0	1.023	0.03	0.419975	0.56371	101.1	98.9	3.94	4.48	110.4	129.8	120.4	90	74.8	73		High	High	High	High	High	High	High	0	0.0006675	3.43
FALSE	High	[K].KCAGCTNPISGLGGTK.[Y]	2xCarbamidomethyl [C2; C5]; 1xTMT6plex [K16]; 1xTMT6plex [N-Term]; 1xlactylation [K1]		0.000687981	0	1	1	1	Q14192	Four and a half LIM domains protein 2 OS=Homo sapiens OX=9606 GN=FHL2 PE=1 SV=3	Q14192 [220-235]	1	2151.13	0	1.149	0.2	0.0278098	0.109553	106.9	93.1	2.65	5.47	38.3	45.6	38.1	25.9	21.4	24.3		High	High	High	High	High	High	High	0	0.001103	3.33
FALSE	High	[R].GAQLAKDIAR.[R]	1xTMT6plex [N-Term]; 1xlactylation [K6]		0.00068503	0	1	1	1	P09661	U2 small nuclear ribonucleoprotein A' OS=Homo sapiens OX=9606 GN=SNRPA1 PE=1 SV=2	P09661 [167-176]	1	1343.78	0	0.9	-0.15	0.00759876	0.0657686	94.7	105.3	1.57	2.94	107.6	125.4	106.9	92.4	84.9	82.4		High	High	High	High	High	High	High	0	0.001098	3.35
FALSE	High	[K].TFGKAAGPSLSHTSGGTQSK.[V]	1xTMT6plex [K20]; 1xTMT6plex [N-Term]; 1xlactylation [K4]		0.000393352	0	1	1	1	P27694	Replication protein A 70 kDa DNA-binding subunit OS=Homo sapiens OX=9606 GN=RPA1 PE=1 SV=2	P27694 [164-183]	1	2449.31	0	0.95	-0.07	0.413455	0.55837	97.4	102.6	5.73	32.2	62.8	69.1	56.6	44.2	42.9	69.5		High	High	High	High	High	High	High	0	0.0006335	2.74
FALSE	High	[R].GALQNIIPASTGAAK.[A]	1xTMT6plex [K15]; 1xTMT6plex [N-Term]		0.000632275	0	1	1	1	P04406	Glyceraldehyde-3-phosphate dehydrogenase OS=Homo sapiens OX=9606 GN=GAPDH PE=1 SV=3	P04406 [201-215]	0	1870.12	0															No Quan Values	High	High	High	High	High	High	High	0	0.001015	2.96
FALSE	High	[K].TGAAPIIDVVR.[S]	1xTMT6plex [N-Term]		0.000708932	0	1	1	1	P46776	60S ribosomal protein L27a OS=Homo sapiens OX=9606 GN=RPL27A PE=1 SV=2	P46776 [95-105]	0	1340.81	0	1.102	0.14	0.295022	0.443417	104.8	95.2	0.13	8.5	113.7	130.9	114.9	90.8	69.9	68.7		High	High	High	High	High	High	High	0	0.001137	3.49
FALSE	High	[R].KDAFADAVQR.[A]	1xTMT6plex [N-Term]; 1xlactylation [K1]		0.000888669	0	1	1	1	Q92945	Far upstream element-binding protein 2 OS=Homo sapiens OX=9606 GN=KHSRP PE=1 SV=4	Q92945 [71-80]	1	1421.76	0	0.871	-0.2	0.0442803	0.140688	93.1	106.9	5.67	6.11	105.4	132.1	104.7	92	81.9	91.4		High	High	High	High	High	High	High	0	0.001412	3.61
FALSE	High	[K].TQDQISNIKYHEEFEK.[S]	1xTMT6plex [K16]; 1xTMT6plex [N-Term]; 1xlactylation [K9]		0.000614566	0	1	1	1	Q14847	LIM and SH3 domain protein 1 OS=Homo sapiens OX=9606 GN=LASP1 PE=1 SV=2	Q14847 [113-128]	1	2539.31	0	1.093	0.13	0.84069	0.898475	104.5	95.5	13.01	8.61	23.5	27.6	19	16.7	13.4	16.2		High	High	High	High	High	High	High	0	0.0009884	2.23
FALSE	High	[R].GKSGAALSK.[K]	1xTMT6plex [K9]; 1xTMT6plex [N-Term]; 1xlactylation [K2]		0.000999074	0	1	1	1	P09874	Poly [ADP-ribose] polymerase 1 OS=Homo sapiens OX=9606 GN=PARP1 PE=1 SV=4	P09874 [497-505]	1	1348.82	0	0.721	-0.47	0.00834988	0.0680356	83.8	116.2	7.07	9.52	153.3	191.6	146.6	157.7	144	167.5		High	High	High	High	High	High	High	0	0.001573	3.59
FALSE	High	[K].TIGGGDDSFNTFFSETGAGK.[H]	1xTMT6plex [K20]; 1xTMT6plex [N-Term]		5.70432e-05	0	1	5	1	P68363	Tubulin alpha-1B chain OS=Homo sapiens OX=9606 GN=TUBA1B PE=1 SV=1	P68363 [41-60]	0	2466.22	0	0.87	-0.2	0.19786	0.347639	93	107	1.68	11.15	38.8	43.1	38.5	37.2	25.9	30.2		High	High	High	High	High	High	High	0	9.087e-05	4.75
FALSE	High	[K].TIGGGDDSFNTFFSETGAGKHVPR.[A]	1xTMT6plex [N-Term]; 1xlactylation [K20]		1.92429e-05	0	1	5	1	P68363	Tubulin alpha-1B chain OS=Homo sapiens OX=9606 GN=TUBA1B PE=1 SV=1	P68363 [41-64]	1	2798.36	0	0.921	-0.12	0.384045	0.529229	95.9	104.1	15.73	46.83	11.1	9.3	10.3	8.6	6.2	14.6		High	High	High	High	High	High	High	0	3.048e-05	5.88
FALSE	High	[R].TIAQDYGVLK.[A]	1xTMT6plex [K10]; 1xTMT6plex [N-Term]		0.000327558	0	1	1	1	Q06830	Peroxiredoxin-1 OS=Homo sapiens OX=9606 GN=PRDX1 PE=1 SV=1	Q06830 [111-120]	0	1565.93	0	0.878	-0.19	0.0469248	0.145441	93.5	106.5	4.81	2.14	95.1	100.5	88.6	79.2	67.6	67.3		High	High	High	High	High	High	High	0	0.0005266	4.04
FALSE	High	[K].GPSYGEDVSNTTTAQKR.[K]	1xTMT6plex [N-Term]; 1xlactylation [K16]		0.000680622	0	1	1	1	P29590	Protein PML OS=Homo sapiens OX=9606 GN=PML PE=1 SV=3	P29590 [461-477]	1	2112.04	0	0.938	-0.09	0.229166	0.379137	96.8	103.2	5	1.6	37.3	40.1	34.2	28.3	25.2	25.9		High	High	High	High	High	High	High	0	0.001091	4.14
FALSE	High	[K].GSSNSYAIK.[K]	1xTMT6plex [K9]; 1xTMT6plex [N-Term]		0.000710448	0	1	1	1	P46782	40S ribosomal protein S5 OS=Homo sapiens OX=9606 GN=RPS5 PE=1 SV=4	P46782 [183-191]	0	1384.78	0	0.959	-0.06	0.58225	0.706989	97.9	102.1	6.22	7.68	94.7	108.6	106.3	67.2	66.9	68.5		High	High	High	High	High	High	High	0	0.001139	2.47
FALSE	High	[K].TISAKYAEER.[D]	1xTMT6plex [N-Term]; 1xlactylation [K5]		0.000661787	0	1	1	1	P35579	Myosin-9 OS=Homo sapiens OX=9606 GN=MYH9 PE=1 SV=4	P35579 [1455-1464]	1	1468.78	0	1.699	0.76	0.0167757	0.0866907	125.9	74.1	4.02	12.95	116.1	126.7	120.7	52.4	57.1	47.1		High	High	High	High	High	High	High	0	0.001063	3.46
FALSE	High	[R].GTEAGQVGEPGIPTGEAGPSCSSASDKLPR.[V]	1xCarbamidomethyl [C21]; 1xTMT6plex [N-Term]; 1xlactylation [K27]		0.000301532	0	1	1	1	O15355	Protein phosphatase 1G OS=Homo sapiens OX=9606 GN=PPM1G PE=1 SV=1	O15355 [221-250]	1	3213.55	0															No Quan Values	Not Found	High	High	Not Found	Not Found	Not Found	High	0	0.0004847	2.91
FALSE	High	[K].GNKAAQPGSGK.[G]	1xTMT6plex [K11]; 1xTMT6plex [N-Term]; 1xlactylation [K3]		0.000556513	0	1	1	2	P05455	Lupus La protein OS=Homo sapiens OX=9606 GN=SSB PE=1 SV=2	P05455 [342-352]	1	1544.88	0	0.939	-0.09	0.07286	0.186611	96.8	103.2	2.66	4.56	171.8	192.4	164.6	135.9	120.8	131.4		High	High	High	High	High	High	High	0	0.0008948	3.02
FALSE	High	[KR].GTGASGSFK.[L]	1xTMT6plex [K9]; 1xTMT6plex [N-Term]		0.000919157	0	4	6	1	P16401; P16402; P10412; P16403	Histone H1.5 OS=Homo sapiens OX=9606 GN=H1-5 PE=1 SV=3 Histone H1.3 OS=Homo sapiens OX=9606 GN=H1-3 PE=1 SV=2 Histone H1.4 OS=Homo sapiens OX=9606 GN=H1-4 PE=1 SV=2 Histone H1.2 OS=Homo sapiens OX=9606 GN=H1-2 PE=1 SV=2	P16401 [101-109]; P16402 [99-107]; P10412 [98-106]; P16403 [98-106]	0	1269.72	0	0.894	-0.16	0.119799	0.251177	94.4	105.6	3.8	6.24	230.1	245.6	220.7	175	165.4	175.7	Shared	High	High	High	High	High	High	High	0	0.001456	3.15
FALSE	High	[R].GTGIVSAPVPKK.[L]	1xTMT6plex [K12]; 1xTMT6plex [N-Term]; 1xlactylation [K11]		0.000519378	0	1	1	2	P15880	40S ribosomal protein S2 OS=Homo sapiens OX=9606 GN=RPS2 PE=1 SV=2	P15880 [201-212]	1	1684.04	0	1.289	0.37	0.0215912	0.0977724	112.6	87.4	2.87	7.03	135.2	161.6	144.5	84.3	73.9	84.5		High	High	High	High	High	High	High	0	0.0008362	3.05
FALSE	High	[K].TITLEVEPSDTIENVK.[A]	1xTMT6plex [K16]; 1xTMT6plex [N-Term]		0.000343728	0	1	4	1	P62987	Ubiquitin-60S ribosomal protein L40 OS=Homo sapiens OX=9606 GN=UBA52 PE=1 SV=2	P62987 [12-27]	0	2246.25	0	0.915	-0.13	0.0623575	0.171191	95.6	104.4	7.62	7.17	60.7	61.1	61.7	50.1	44.9	50.8		High	High	High	High	High	High	High	0	0.0005534	3.89
FALSE	High	[K].GLVQALQTK.[V]	1xTMT6plex [K9]; 1xTMT6plex [N-Term]		0.000671875	0	1	1	1	P49327	Fatty acid synthase OS=Homo sapiens OX=9606 GN=FASN PE=1 SV=3	P49327 [1143-1151]	0	1415.9	0	1.179	0.24	0.0194819	0.0934439	108.2	91.8	6.89	4.31	64.2	67.6	56.7	38.8	31.6	34.9		High	High	High	High	High	High	High	0	0.001079	2.94
FALSE	High	[R].HQGVMVGMGQK.[D]	1xTMT6plex [K11]; 1xTMT6plex [N-Term]		0.00041827	0	3	7	1	P60709; P62736; Q562R1	Actin, cytoplasmic 1 OS=Homo sapiens OX=9606 GN=ACTB PE=1 SV=1 Actin, aortic smooth muscle OS=Homo sapiens OX=9606 GN=ACTA2 PE=1 SV=1 Beta-actin-like protein 2 OS=Homo sapiens OX=9606 GN=ACTBL2 PE=1 SV=2	P60709 [40-50]; P62736 [42-52]; Q562R1 [41-51]	0	1629.9	0	1.008	0.01	0.944448	0.966509	100.4	99.6	3.06	5.47	162.1	196.4	172.8	131.8	119	108.7	Shared	High	High	High	High	High	High	High	0	0.000674	4.16
FALSE	High	[K].GTVEPQLEAR.[G]	1xTMT6plex [N-Term]		0.00090115	0	1	1	1	P21333	Filamin-A OS=Homo sapiens OX=9606 GN=FLNA PE=1 SV=4	P21333 [428-437]	0	1328.74	0	0.873	-0.2	0.0395008	0.132368	93.2	106.8	5.2	5.2	178.2	197.3	192.2	158.7	131.4	148.4		High	High	High	High	High	High	High	0	0.001429	3.14
FALSE	High	[R].TKSTGGAPTFNVTVTK.[T]	1xTMT6plex [K16]; 1xTMT6plex [N-Term]; 1xlactylation [K2]		0.000537061	0	1	1	1	P07737	Profilin-1 OS=Homo sapiens OX=9606 GN=PFN1 PE=1 SV=2	P07737 [90-105]	1	2139.21	0	1.169	0.22	0.0846693	0.202937	107.8	92.2	10.64	9.14	37.8	39.8	43.2	26.8	21.9	19.8		High	High	High	High	High	High	High	0	0.0008637	2.61
FALSE	High	[K].GVSKAVEHINK.[T]	1xTMT6plex [K11]; 1xTMT6plex [N-Term]; 1xlactylation [K4]		0.00045177	0	1	1	1	P06733	Alpha-enolase OS=Homo sapiens OX=9606 GN=ENO1 PE=1 SV=2	P06733 [61-71]	1	1712.01	0	1.125	0.17	0.105227	0.230924	105.9	94.1	6.22	9.2	96.9	119.6	110.9	71.9	54.7	66.7		High	High	High	High	High	High	High	0	0.0007278	3.4
FALSE	High	[K].GILAADESTGSIAKR.[L]	1xTMT6plex [N-Term]; 1xlactylation [K14]		0.000276238	0	1	1	2	P04075	Fructose-bisphosphate aldolase A OS=Homo sapiens OX=9606 GN=ALDOA PE=1 SV=2	P04075 [29-43]	1	1789.99	0	1.011	0.02	0.536721	0.668807	100.6	99.4	8.21	5.81	62.4	84.4	67.9	52.7	41.1	45.8		High	High	High	High	High	High	High	0	0.001185	3.36
FALSE	High	[K].GILAADESTGSIAK.[R]	1xTMT6plex [K14]; 1xTMT6plex [N-Term]		5.05683e-05	0	1	1	1	P04075	Fructose-bisphosphate aldolase A OS=Homo sapiens OX=9606 GN=ALDOA PE=1 SV=2	P04075 [29-42]	0	1791.03	0	0.857	-0.22	0.0322094	0.119824	92.3	107.7	8.66	5.85	71	80.1	61	68.6	55.1	54.4		High	High	High	High	High	High	High	0	8.054e-05	3.81
FALSE	High	[R].GVVDSEDIPLNLSR.[E]	1xTMT6plex [N-Term]		0.000153417	0	2	3	4	P07900; P08238	Heat shock protein HSP 90-alpha OS=Homo sapiens OX=9606 GN=HSP90AA1 PE=1 SV=5 Heat shock protein HSP 90-beta OS=Homo sapiens OX=9606 GN=HSP90AB1 PE=1 SV=4	P07900 [387-400]; P08238 [379-392]	0	1742.95	0	0.932	-0.1	0.359276	0.507434	96.5	103.5	6.09	2.33	133.4	153.6	149.7	109.6	97.2	101.8	Shared	High	High	High	High	High	High	High	0	0.0002458	4.3
FALSE	High	[K].GVVPLAGTNGETTTQGLDGLSER.[C]	1xTMT6plex [N-Term]		0.000315008	0	1	1	1	P04075	Fructose-bisphosphate aldolase A OS=Homo sapiens OX=9606 GN=ALDOA PE=1 SV=2	P04075 [112-134]	0	2501.3	0	1.024	0.03	0.88496	0.927729	101.2	98.8	12.53	6.35	14.6	15.7	11.5	9.7	9.6	9.2		High	High	High	High	High	High	High	0	0.0005066	3.19
FALSE	High	[R].GYSFTTTAER.[E]	1xTMT6plex [N-Term]		0.000671875	0	1	2	2	P60709	Actin, cytoplasmic 1 OS=Homo sapiens OX=9606 GN=ACTB PE=1 SV=1	P60709 [197-206]	0	1361.69	0	0.869	-0.2	0.0517017	0.153446	93	107	4.79	7.94	236.4	265	217.6	191.9	179.8	199.4		High	High	High	High	High	High	High	0	0.001078	3.81
FALSE	High	[K].HAVSEGTKAVTK.[Y]	1xTMT6plex [K12]; 1xTMT6plex [N-Term]; 1xlactylation [K8]		0.000749171	0	4	16	2	Q5QNW6; Q99879; P33778; O60814	Histone H2B type 2-F OS=Homo sapiens OX=9606 GN=H2BC18 PE=1 SV=3 Histone H2B type 1-M OS=Homo sapiens OX=9606 GN=H2BC14 PE=1 SV=3 Histone H2B type 1-B OS=Homo sapiens OX=9606 GN=H2BC3 PE=1 SV=2 Histone H2B type 1-K OS=Homo sapiens OX=9606 GN=H2BC12 PE=1 SV=3	Q5QNW6 [110-121]; Q99879 [110-121]; P33778 [110-121]; O60814 [110-121]	1	1758.02	0	1.017	0.02	0.284069	0.432504	100.9	99.1	6.82	14.82	197.8	202.2	178.1	104.5	120.8	119.4	Shared	High	High	High	High	High	High	High	0.001458	0.002063	3.41
FALSE	High	[K].HELQANCYEEVKDR.[C]	1xCarbamidomethyl [C7]; 1xTMT6plex [N-Term]; 1xlactylation [K12]		8.30265e-05	0	1	1	1	P23528	Cofilin-1 OS=Homo sapiens OX=9606 GN=CFL1 PE=1 SV=3	P23528 [133-146]	1	2092	0	1.032	0.05	0.951105	0.968823	101.6	98.4	4.04	9.18	34	36.8	35	28.9	21.1	22.7		High	High	High	High	High	High	High	0	0.0001325	4.68
FALSE	High	[K].TKDGVVEITGK.[H]	2xTMT6plex [K2; K11]; 1xTMT6plex [N-Term]		0.000562718	0	1	1	1	P04792	Heat shock protein beta-1 OS=Homo sapiens OX=9606 GN=HSPB1 PE=1 SV=2	P04792 [113-123]	1	1834.13	0	0.937	-0.09	0.283219	0.432447	96.8	103.2	4.18	5.71	148.4	168.6	160.1	131.1	107.2	103.8		High	High	High	High	High	High	High	0	0.0009051	3.94
FALSE	High	[K].TPAQYDASELKASMK.[G]	1xTMT6plex [K15]; 1xTMT6plex [N-Term]; 1xlactylation [K11]		0.000241023	0	1	2	1	P07355	Annexin A2 OS=Homo sapiens OX=9606 GN=ANXA2 PE=1 SV=2	P07355 [105-119]	1	2170.15	0	1.243	0.31	0.0146749	0.0818535	110.9	89.1	3.61	7.1	47.5	52.2	44.7	28.4	25.9	22.9		High	High	High	High	High	High	High	0	0.0003867	3.61
FALSE	High	[R].TPCEEILVKHVGSR.[L]	1xCarbamidomethyl [C3]; 1xTMT6plex [N-Term]; 1xlactylation [K9]		0.000942867	0	1	1	1	P21333	Filamin-A OS=Homo sapiens OX=9606 GN=FLNA PE=1 SV=4	P21333 [2599-2612]	1	1926.03	0	1.066	0.09	0.311163	0.45901	103.2	96.8	4.88	6.7	42.1	47.9	46	30.7	26.4	30.3		High	High	High	High	High	High	High	0	0.001491	3.13
FALSE	High	[R].TNEKVELQELNDR.[F]	1xTMT6plex [K4]; 1xTMT6plex [N-Term]		0.000597281	0	1	2	1	P08670	Vimentin OS=Homo sapiens OX=9606 GN=VIM PE=1 SV=4	P08670 [101-113]	1	2046.12	0	0.866	-0.21	0.241392	0.391259	92.8	107.2	4.86	9.98	152.8	161	142.6	126.6	117.6	98.1		High	High	High	High	High	High	High	0	0.0009596	4.05
FALSE	High	[R].GAKEEHGGLIR.[S]	1xTMT6plex [N-Term]; 1xlactylation [K3]		0.000651825	0	1	1	1	P26368	Splicing factor U2AF 65 kDa subunit OS=Homo sapiens OX=9606 GN=U2AF2 PE=1 SV=4	P26368 [68-78]	1	1467.81	0															No Quan Values	High	High	High	High	High	High	High	0	0.001046	3.07
FALSE	High	[K].GAGGQGKVASK.[I]	1xTMT6plex [K11]; 1xTMT6plex [N-Term]; 1xlactylation [K7]		0.00045177	0	1	1	2	P21333	Filamin-A OS=Homo sapiens OX=9606 GN=FLNA PE=1 SV=4	P21333 [997-1007]	1	1489.87	0	1.208	0.27	0.00220917	0.0457641	109.4	90.6	3.27	3.67	199.3	214.5	194	123.5	102.3	111.9		High	High	High	High	High	High	High	0	0.0007273	3.35
FALSE	High	[K].TETQEKNPLPSKETIEQEK.[Q]	2xTMT6plex [K12; K19]; 1xTMT6plex [N-Term]; 1xlactylation [K6]		0.000766708	0	1	1	1	P62328	Thymosin beta-4 OS=Homo sapiens OX=9606 GN=TMSB4X PE=1 SV=2	P62328 [21-39]	2	2988.63	0	1.105	0.14	0.0757144	0.19141	105	95	6.4	7.95	33.2	38.8	37.7	25.1	20.7	19		High	High	High	High	High	High	High	0	0.001226	2.56
FALSE	High	[K].TAIGKAGYTDK.[V]	1xTMT6plex [K11]; 1xTMT6plex [N-Term]; 1xlactylation [K5]		0.00038361	0	1	1	2	P06733	Alpha-enolase OS=Homo sapiens OX=9606 GN=ENO1 PE=1 SV=2	P06733 [229-239]	1	1654.94	0	1.222	0.29	0.0586056	0.164363	110	90	1.34	11.17	239.3	277.8	248.3	153.8	136.6	112.8		High	High	High	High	High	High	High	0	0.0006174	4.34
FALSE	High	[K].KGQGGAGAGDDEEED.[-]	1xTMT6plex [K1]; 1xTMT6plex [N-Term]		0.000689461	0	1	1	1	P46781	40S ribosomal protein S9 OS=Homo sapiens OX=9606 GN=RPS9 PE=1 SV=3	P46781 [180-194]	1	1892.89	0	1.172	0.23	0.537592	0.668945	107.9	92.1	10.31	25.11	41.7	50.6	36.3	36.4	24.1	19.6		High	High	High	High	High	High	High	0	0.001107	2.47
FALSE	High	[R].VCENIPIVLCGNK.[V]	2xCarbamidomethyl [C2; C10]; 1xTMT6plex [K13]; 1xTMT6plex [N-Term]		0.000257743	0	1	1	1	P62826	GTP-binding nuclear protein Ran OS=Homo sapiens OX=9606 GN=RAN PE=1 SV=3	P62826 [111-123]	0	1974.09	0	0.824	-0.28	0.148646	0.2859	90.3	109.7	5.47	13.2	30.2	38.7	32.2	25.4	26.2	29.4		High	High	High	High	High	High	High	0	0.0004144	3.45
FALSE	High	[K].VCHSKSGEVNSTK.[V]	1xCarbamidomethyl [C2]; 1xTMT6plex [K13]; 1xTMT6plex [N-Term]; 1xlactylation [K5]		0.00103997	0	1	1	1	Q99590	Protein SCAF11 OS=Homo sapiens OX=9606 GN=SCAF11 PE=1 SV=2	Q99590 [1416-1428]	1	1963.03	0	0.938	-0.09	0.320718	0.468803	96.8	103.2	4.19	9.72	44.2	50.8	48	35.1	36.7	32.5		High	High	High	High	High	High	High	0	0.00163	3.83
FALSE	High	[K].EVDEQMLNVQNK.[N]	1xTMT6plex [K12]; 1xTMT6plex [N-Term]		0.000626781	0	2	4	2	P07437; P68371	Tubulin beta chain OS=Homo sapiens OX=9606 GN=TUBB PE=1 SV=2 Tubulin beta-4B chain OS=Homo sapiens OX=9606 GN=TUBB4B PE=1 SV=1	P07437 [325-336]; P68371 [325-336]	0	1905.02	0	0.75	-0.42	0.146209	0.282919	85.7	114.3	6.95	20.32	23.9	24.8	21.2	18.2	19.5	24.3	Shared	High	High	High	High	High	High	High	0	0.001007	3.25
FALSE	High	[K].KGTVEGFEPADNK.[C]	1xTMT6plex [K13]; 1xTMT6plex [N-Term]; 1xlactylation [K1]		0.000963214	0	1	1	1	P37108	Signal recognition particle 14 kDa protein OS=Homo sapiens OX=9606 GN=SRP14 PE=1 SV=2	P37108 [43-55]	1	1922.03	0	0.867	-0.21	0.100206	0.223712	92.9	107.1	9.95	3.26	117	117.2	125.7	100.4	93.3	93		High	High	High	High	High	High	High	0	0.00152	4.02
FALSE	High	[R].ETVSEESNVLCLSKSPNK.[H]	1xCarbamidomethyl [C11]; 1xTMT6plex [K18]; 1xTMT6plex [N-Term]; 1xlactylation [K14]		7.30562e-06	0	1	1	2	P13639	Elongation factor 2 OS=Homo sapiens OX=9606 GN=EEF2 PE=1 SV=4	P13639 [581-598]	1	2551.33	0	1.313	0.39	0.0642723	0.173593	113.5	86.5	10.51	12.1	96	125.4	89.8	55.8	60.1	50.4		High	High	High	High	High	High	High	0	1.15e-05	5.62
FALSE	High	[R].ETNLDSLPLVDTHSKR.[T]	1xTMT6plex [N-Term]; 1xlactylation [K15]		0.000494392	0	1	1	1	P08670	Vimentin OS=Homo sapiens OX=9606 GN=VIM PE=1 SV=4	P08670 [425-440]	1	2126.13	0	0.883	-0.18	0.026163	0.106342	93.8	106.2	2.17	3.71	40.3	44.4	39.5	32.3	30.1	30.5		High	High	High	High	High	High	High	0	0.0007966	3.05
FALSE	High	[R].ETNLDSLPLVDTHSK.[R]	1xTMT6plex [K15]; 1xTMT6plex [N-Term]		0.000315733	0	1	1	2	P08670	Vimentin OS=Homo sapiens OX=9606 GN=VIM PE=1 SV=4	P08670 [425-439]	0	2127.17	0	0.837	-0.26	0.0110215	0.0750573	91.1	108.9	4.06	3.95	103.8	112.7	97	85.3	79.9	80.8		High	High	High	High	High	High	High	0	0.001592	3.29
FALSE	High	[R].KGVAINMVTEEDKR.[T]	1xTMT6plex [K]; 1xTMT6plex [N-Term]; 1xlactylation [K]		0.000930058	0	1	1	2	P60842	Eukaryotic initiation factor 4A-I OS=Homo sapiens OX=9606 GN=EIF4A1 PE=1 SV=1	P60842 [369-382]	2	2120.18	0	1.425	0.51	0.00911875	0.0684238	117.5	82.5	5.48	9.97	76.8	84.1	82.5	43.5	36.5	31.8		High	High	High	High	High	High	High	0	0.001473	2.5
FALSE	High	[K].ETGEHLVHVKK.[N]	1xTMT6plex [K11]; 1xTMT6plex [N-Term]; 1xlactylation [K10]		0.000791106	0	1	1	1	P21333	Filamin-A OS=Homo sapiens OX=9606 GN=FLNA PE=1 SV=4	P21333 [2015-2025]	1	1807.05	0	0.982	-0.03	0.433018	0.576373	99.1	100.9	3.52	3.72	78.4	96.1	83.9	62.5	58.6	58.3		High	High	High	High	High	High	High	0	0.001263	3.07
FALSE	High	[R].TAEQSCDQKLTNTNR.[A]	1xCarbamidomethyl [C6]; 1xTMT6plex [N-Term]; 1xlactylation [K9]		0.000365646	0	1	1	1	Q96T88	E3 ubiquitin-protein ligase UHRF1 OS=Homo sapiens OX=9606 GN=UHRF1 PE=1 SV=1	Q96T88 [492-506]	1	2067	0	1.189	0.25	0.579419	0.704038	108.6	91.4	9.11	14.58	20.7	20	20.4	13.2	11.3	14.8		High	High	High	High	High	High	High	0	0.0005893	3.12
FALSE	High	[K].EVSTYIKK.[I]	1xTMT6plex [K8]; 1xTMT6plex [N-Term]; 1xlactylation [K7]		0.00089936	0	1	2	1	P68104	Elongation factor 1-alpha 1 OS=Homo sapiens OX=9606 GN=EEF1A1 PE=1 SV=1	P68104 [173-180]	1	1497.89	0	1.418	0.5	0.00190912	0.0424598	117.3	82.7	5.79	6.39	126.1	133.8	114	60	59.4	56.6		High	High	High	High	High	High	High	0	0.001428	3.31
FALSE	High	[K].ESYSVYVYK.[V]	1xTMT6plex [K9]; 1xTMT6plex [N-Term]		0.000458974	0	3	9	2	Q5QNW6; Q99879; O60814	Histone H2B type 2-F OS=Homo sapiens OX=9606 GN=H2BC18 PE=1 SV=3 Histone H2B type 1-M OS=Homo sapiens OX=9606 GN=H2BC14 PE=1 SV=3 Histone H2B type 1-K OS=Homo sapiens OX=9606 GN=H2BC12 PE=1 SV=3	Q5QNW6 [36-44]; Q99879 [36-44]; O60814 [36-44]	0	1595.87	0	0.904	-0.15	0.00167349	0.0424598	95	105	1.72	1.26	168.1	198.2	175.5	145.5	129.2	132.2	Shared	High	High	High	High	High	High	High	0	0.000739	3.73
FALSE	High	[K].VDATEESDLAQQYGVR.[G]	1xTMT6plex [N-Term]		0.00060388	0	1	1	1	P07237	Protein disulfide-isomerase OS=Homo sapiens OX=9606 GN=P4HB PE=1 SV=3	P07237 [82-97]	0	2010	0	0.96	-0.06	0.8867	0.928921	97.9	102.1	6.24	13.08	64.7	70.5	57.7	40	43.3	45.6		High	High	High	High	High	High	High	0	0.0009713	3.89
FALSE	High	[K].VDCTANTNTCNK.[Y]	2xCarbamidomethyl [C3; C10]; 1xTMT6plex [K12]; 1xTMT6plex [N-Term]		0.000991442	0	1	1	1	P30101	Protein disulfide-isomerase A3 OS=Homo sapiens OX=9606 GN=PDIA3 PE=1 SV=4	P30101 [83-94]	0	1855.9	0	1.071	0.1	0.999041	0.999041	103.4	96.6	10.13	13.34	54.6	73.3	67.2	46.3	48	37.8		High	High	High	High	High	High	High	0	0.001563	2.93
FALSE	High	[K].EQVANSAFVER.[V]	1xTMT6plex [N-Term]		0.000199334	0	1	2	1	P08238	Heat shock protein HSP 90-beta OS=Homo sapiens OX=9606 GN=HSP90AB1 PE=1 SV=4	P08238 [492-502]	0	1478.78	0	0.97	-0.04	0.459908	0.600829	98.5	101.5	2.3	2.78	103	121.9	102.5	83.7	69.1	73.2		High	High	High	High	High	High	High	0	0.00032	3.6
FALSE	High	[K].VDKGVVPLAGTDGETTTQGLDGLSER.[C]	1xTMT6plex [N-Term]; 1xlactylation [K3]		0.000174268	0	1	1	1	P09972	Fructose-bisphosphate aldolase C OS=Homo sapiens OX=9606 GN=ALDOC PE=1 SV=2	P09972 [109-134]	1	2916.5	0															No Quan Values	High	High	High	High	High	High	High	0	0.0002793	4.26
FALSE	High	[R].TAAAPKAGPGVVR.[K]	1xTMT6plex [N-Term]; 1xlactylation [K6]		0.000279444	0	1	1	2	Q15691	Microtubule-associated protein RP/EB family member 1 OS=Homo sapiens OX=9606 GN=MAPRE1 PE=1 SV=3	Q15691 [169-181]	1	1495.88	0	1.107	0.15	0.305809	0.454853	105.1	94.9	5.64	11.16	212.2	218.9	198	160.3	119.9	115		High	High	High	High	High	High	High	0	0.0004492	4.18
FALSE	High	[K].VDNDENEHQLSLR.[T]	1xTMT6plex [N-Term]		0.000959494	0	1	1	1	P06748	Nucleophosmin OS=Homo sapiens OX=9606 GN=NPM1 PE=1 SV=2	P06748 [33-45]	0	1797.89	0	0.941	-0.09	0.20248	0.350787	96.9	103.1	4.62	1.42	99.8	107.2	92.4	77.1	68.4	67.7		High	High	High	High	High	High	High	0	0.001517	3.78
FALSE	High	[K].EQADFAIEALAK.[A]	1xTMT6plex [K12]; 1xTMT6plex [N-Term]		0.000699891	0	1	2	2	P35579	Myosin-9 OS=Homo sapiens OX=9606 GN=MYH9 PE=1 SV=4	P35579 [408-419]	0	1763.99	0	0.874	-0.19	0.0355515	0.124494	93.3	106.7	4.96	5.06	23.1	28.3	22.6	21.7	17.9	17.4		High	High	High	High	High	High	High	0	0.001121	2.38
FALSE	High	[R].EMEENFAVEAANYQDTIGR.[L]	1xTMT6plex [N-Term]		5.11576e-05	0	1	1	1	P08670	Vimentin OS=Homo sapiens OX=9606 GN=VIM PE=1 SV=4	P08670 [346-364]	0	2416.13	0	0.89	-0.17	0.874798	0.91927	94.2	105.8	2.66	21.7	15.3	16.9	14.7	9.1	12.3	11.4		High	High	High	High	High	High	High	0	8.134e-05	4.87
FALSE	High	[K].KKPRPPPALGPEETSASAGLPK.[K]	2xTMT6plex [K2; K22]; 1xTMT6plex [N-Term]; 1xlactylation [K1]		0.0002788	0	1	1	2	Q01105	Protein SET OS=Homo sapiens OX=9606 GN=SET PE=1 SV=3	Q01105 [14-35]	1	2987.75	0	0.865	-0.21	0.0338105	0.121617	92.8	107.2	3.09	5.98	89.5	108.9	95	78.1	73.6	78		High	High	High	High	High	High	High	0	0.0004479	4.39
FALSE	High	[R].EIVHIQAGQCGNQIGAK.[F]	1xCarbamidomethyl [C10]; 1xTMT6plex [K17]; 1xTMT6plex [N-Term]		0.000448716	0	2	6	4	P07437; P68371	Tubulin beta chain OS=Homo sapiens OX=9606 GN=TUBB PE=1 SV=2 Tubulin beta-4B chain OS=Homo sapiens OX=9606 GN=TUBB4B PE=1 SV=1	P07437 [3-19]; P68371 [3-19]	0	2281.25	0	0.95	-0.07	0.585768	0.7093	97.4	102.6	3.53	6.48	137.3	163	133.6	114.8	88.4	99.6	Shared	High	High	High	High	High	High	High	0	0.0007224	3.89
FALSE	High	[R].KLAVNMVPFPR.[L]	1xTMT6plex [N-Term]; 1xlactylation [K1]		0.000826177	0	3	10	2	Q9BUF5; P07437; P68371	Tubulin beta-6 chain OS=Homo sapiens OX=9606 GN=TUBB6 PE=1 SV=1 Tubulin beta chain OS=Homo sapiens OX=9606 GN=TUBB PE=1 SV=2 Tubulin beta-4B chain OS=Homo sapiens OX=9606 GN=TUBB4B PE=1 SV=1	Q9BUF5 [252-262]; P07437 [252-262]; P68371 [252-262]	1	1572.91	0	2.108	1.08	0.000363428	0.0229831	135.6	64.4	5.51	2.68	53.7	56.6	55.3	19.8	17.9	17.3	Shared	High	High	High	High	High	High	High	0.001458	0.001724	2.58
FALSE	High	[K].EITALAPSTMKIK.[I]	1xOxidation [M10]; 1xTMT6plex [K13]; 1xTMT6plex [N-Term]; 1xlactylation [K11]		0.000928236	0	2	6	1	P60709; P62736	Actin, cytoplasmic 1 OS=Homo sapiens OX=9606 GN=ACTB PE=1 SV=1 Actin, aortic smooth muscle OS=Homo sapiens OX=9606 GN=ACTA2 PE=1 SV=1	P60709 [316-328]; P62736 [318-330]	1	1949.14	0	1.256	0.33	0.0425351	0.138654	111.3	88.7	8.34	7.45	54.7	63.2	47.8	30.8	29.5	31.7	Shared	High	High	High	High	High	High	High	0	0.001469	2.82
FALSE	High	[K].KGVNLPGAAVDLPAVSEK.[D]	1xTMT6plex [K18]; 1xTMT6plex [N-Term]; 1xlactylation [K1]		0.000412607	0	1	1	1	P14618	Pyruvate kinase PKM OS=Homo sapiens OX=9606 GN=PKM PE=1 SV=4	P14618 [207-224]	1	2295.33	0															No Quan Values	High	High	High	High	High	High	High	0	0.0006651	3.47
FALSE	High	[RK].EYQDLLNVK.[M]	1xTMT6plex [K9]; 1xTMT6plex [N-Term]		0.00081437	0	1	6	1	P08670	Vimentin OS=Homo sapiens OX=9606 GN=VIM PE=1 SV=4	P08670 [382-390]	0	1579.91	0	0.797	-0.33	0.00028876	0.0229831	88.7	111.3	2.14	2.24	111.1	131.4	110.9	109.3	94.4	92.9		High	High	High	High	High	High	High	0	0.001299	3.81
FALSE	High	[K].KGDSSAEELK.[L]	2xTMT6plex [K1; K10]; 1xTMT6plex [N-Term]		0.000347689	0	1	1	1	P26373	60S ribosomal protein L13 OS=Homo sapiens OX=9606 GN=RPL13 PE=1 SV=4	P26373 [136-145]	1	1751.02	0	0.992	-0.01	0.975051	0.983888	99.6	100.4	2.89	9.2	171.9	207.4	182.9	141.5	129.9	110.2		High	High	High	High	High	High	High	0	0.0005594	3.65
FALSE	High	[K].KGDECELLGHSK.[N]	1xCarbamidomethyl [C5]; 1xTMT6plex [K12]; 1xTMT6plex [N-Term]; 1xlactylation [K1]		0.000532293	0	1	1	1	P49411	Elongation factor Tu, mitochondrial OS=Homo sapiens OX=9606 GN=TUFM PE=1 SV=2	P49411 [286-297]	1	1903	0	1.193	0.25	0.275195	0.42827	108.8	91.2	8.36	13.77	109	118.1	93.2	62.5	70.6	59.4		High	High	High	High	High	High	High	0	0.0008558	3.14
FALSE	High	[K].GAAIPAKGAK.[N]	1xTMT6plex [K10]; 1xTMT6plex [N-Term]; 1xlactylation [K7]		0.00066322	0	1	1	1	P19338	Nucleolin OS=Homo sapiens OX=9606 GN=NCL PE=1 SV=3	P19338 [126-135]	1	1413.88	0	0.902	-0.15	0.00806757	0.0667297	94.8	105.2	1.57	2.35	109.9	124.5	113	94.9	79.3	84		High	High	High	High	High	High	High	0	0.001065	2.67
FALSE	High	[K].KDGSASAAAK.[K]	1xTMT6plex [K10]; 1xTMT6plex [N-Term]; 1xlactylation [K1]		0.000584271	0	1	1	2	P43243	Matrin-3 OS=Homo sapiens OX=9606 GN=MATR3 PE=1 SV=2	P43243 [702-711]	1	1435.82	0	0.927	-0.11	0.46717	0.608013	96.2	103.8	5.93	9.99	130.2	140.1	116.9	102.2	78.7	97.9		High	High	High	High	High	High	High	0	0.0009387	2.75
FALSE	High	[R].KDGSCGVAYVVQEPGDYEVSVK.[F]	1xCarbamidomethyl [C5]; 1xTMT6plex [K22]; 1xTMT6plex [N-Term]; 1xlactylation [K1]		0.000844961	0	1	1	1	P21333	Filamin-A OS=Homo sapiens OX=9606 GN=FLNA PE=1 SV=4	P21333 [2289-2310]	1	2916.47	0	1.116	0.16	0.59289	0.714478	105.5	94.5	6.42	19.5	16.8	18.8	15	11.4	12.3	8.5		High	High	High	High	High	High	High	0	0.001345	3.46
FALSE	High	[R].KDLYANTVLSGGTTMYPGIADR.[M]	1xTMT6plex [N-Term]; 1xlactylation [K1]		3.2636e-05	0	1	2	1	P60709	Actin, cytoplasmic 1 OS=Homo sapiens OX=9606 GN=ACTB PE=1 SV=1	P60709 [291-312]	1	2644.35	0															No Quan Values	High	High	High	High	High	High	High	0	5.175e-05	5.1
FALSE	High	[R].TVSLGAGAK.[D]	1xTMT6plex [K9]; 1xTMT6plex [N-Term]		0.000430793	0	1	1	1	P06748	Nucleophosmin OS=Homo sapiens OX=9606 GN=NPM1 PE=1 SV=2	P06748 [46-54]	0	1261.79	0	0.788	-0.34	0.00344112	0.0517006	88.2	111.8	4.74	3.06	158.4	191.2	176	168.5	143	140.6		High	High	High	High	High	High	High	0	0.0006945	3.84
FALSE	High	[K].FTPVASKFSPGAPGGSGSQPNQK.[L]	1xTMT6plex [K23]; 1xTMT6plex [N-Term]; 1xlactylation [K7]		0.00061054	0	1	1	1	Q15942	Zyxin OS=Homo sapiens OX=9606 GN=ZYX PE=1 SV=1	Q15942 [273-295]	1	2776.47	0															No Quan Values	High	High	High	High	High	High	High	0	0.0009804	2.45
FALSE	High	[R].FTDEEVDELYR.[E]	1xTMT6plex [N-Term]		0.000832975	0	1	2	1	O14950	Myosin regulatory light chain 12B OS=Homo sapiens OX=9606 GN=MYL12B PE=1 SV=2	O14950 [134-144]	0	1644.8	0	0.862	-0.21	0.321752	0.469533	92.6	107.4	9.52	13.03	36.3	39.5	41.7	28	28.5	32.3		High	High	High	High	High	High	High	0	0.001327	3.14
FALSE	High	[K].KEAPAPPKAEAK.[A]	2xTMT6plex [K8; K12]; 1xTMT6plex [N-Term]; 1xlactylation [K1]		0.000776401	0	1	1	1	P62750	60S ribosomal protein L23a OS=Homo sapiens OX=9606 GN=RPL23A PE=1 SV=1	P62750 [7-18]	2	1996.2	0	0.879	-0.19	0.0931016	0.213272	93.6	106.4	3.81	6.72	98.1	110.1	104.3	86.7	79.3	70.6		High	High	High	High	High	High	High	0	0.001242	3.55
FALSE	High	[R].FQNVAKEGVK.[F]	1xTMT6plex [K10]; 1xTMT6plex [N-Term]; 1xlactylation [K6]		0.000632275	0	1	2	1	P14625	Endoplasmin OS=Homo sapiens OX=9606 GN=HSP90B1 PE=1 SV=1	P14625 [588-597]	1	1649.96	0	1.336	0.42	0.0244956	0.102473	114.4	85.6	5.91	12.02	50	58.7	56.4	25.1	25.9	28.3		High	High	High	High	High	High	High	0	0.001015	2.72
FALSE	High	[R].TDYNASVSVPDSSGPER.[I]	1xTMT6plex [N-Term]		0.000499972	0	1	1	1	P61978	Heterogeneous nuclear ribonucleoprotein K OS=Homo sapiens OX=9606 GN=HNRNPK PE=1 SV=1	P61978 [70-86]	0	2009.96	0	1.166	0.22	0.622451	0.740451	107.7	92.3	8.05	21.88	18	17.6	17.1	15.3	8.9	10		High	High	High	High	High	High	High	0	0.0008047	2.59
FALSE	High	[R].FNAHGDANTIVCNSK.[D]	1xCarbamidomethyl [C12]; 1xTMT6plex [K15]; 1xTMT6plex [N-Term]		0.000978195	0	1	1	2	P09382	Galectin-1 OS=Homo sapiens OX=9606 GN=LGALS1 PE=1 SV=2	P09382 [50-64]	0	2106.08	0	1.086	0.12	0.50532	0.644817	104.1	95.9	2.13	13.24	79.8	88.7	77.5	65.7	44.4	49		High	High	High	High	High	High	High	0	0.001544	3.53
FALSE	High	[K].KELSDIAHR.[I]	1xTMT6plex [N-Term]; 1xlactylation [K1]		0.000948389	0	1	1	1	P04075	Fructose-bisphosphate aldolase A OS=Homo sapiens OX=9606 GN=ALDOA PE=1 SV=2	P04075 [14-22]	1	1369.76	0	1.143	0.19	0.906953	0.94291	106.7	93.3	11.5	18.17	19.9	18.9	20.7	17.6	11	12		High	High	High	High	High	High	High	0	0.001501	3.1
FALSE	High	[R].KESYSIYVYK.[V]	2xTMT6plex [K1; K10]; 1xTMT6plex [N-Term]		0.000273068	0	1	7	1	P33778	Histone H2B type 1-B OS=Homo sapiens OX=9606 GN=H2BC3 PE=1 SV=2	P33778 [35-44]	1	1967.15	0	0.719	-0.48	0.0249811	0.103298	83.7	116.3	0.31	8.28	134.1	153.1	135.2	127.8	130.9	128.2		High	High	High	High	High	High	High	0	0.0004392	3.61
FALSE	High	[R].KESYSVYVYK.[V]	1xTMT6plex [K10]; 1xTMT6plex [N-Term]; 1xlactylation [K1]		0.000874532	0	3	9	1	Q5QNW6; Q99879; O60814	Histone H2B type 2-F OS=Homo sapiens OX=9606 GN=H2BC18 PE=1 SV=3 Histone H2B type 1-M OS=Homo sapiens OX=9606 GN=H2BC14 PE=1 SV=3 Histone H2B type 1-K OS=Homo sapiens OX=9606 GN=H2BC12 PE=1 SV=3	Q5QNW6 [35-44]; Q99879 [35-44]; O60814 [35-44]	1	1795.99	0	1.39	0.48	0.00172714	0.0424598	116.3	83.7	5.51	5.41	118.2	121.6	112.9	58.9	57.2	55.4	Shared	High	High	High	High	High	High	High	0	0.001391	3.7
FALSE	High	[R].TYSLGSALRPSTSR.[S]	1xTMT6plex [N-Term]		0.000534672	0	1	1	1	P08670	Vimentin OS=Homo sapiens OX=9606 GN=VIM PE=1 SV=4	P08670 [37-50]	0	1724.95	0	0.982	-0.03	0.835178	0.895853	99.1	100.9	3.94	4.8	149.8	169.1	140.3	117.5	101.5	95.4		High	High	High	High	High	High	High	0	0.0008606	3.65
FALSE	High	[R].KESYSVYVYK.[V]	2xTMT6plex [K1; K10]; 1xTMT6plex [N-Term]		0.000324563	0	3	9	1	Q5QNW6; Q99879; O60814	Histone H2B type 2-F OS=Homo sapiens OX=9606 GN=H2BC18 PE=1 SV=3 Histone H2B type 1-M OS=Homo sapiens OX=9606 GN=H2BC14 PE=1 SV=3 Histone H2B type 1-K OS=Homo sapiens OX=9606 GN=H2BC12 PE=1 SV=3	Q5QNW6 [35-44]; Q99879 [35-44]; O60814 [35-44]	1	1953.13	0	0.608	-0.72	0.0109193	0.0749424	75.6	124.4	4.98	10.63	87.4	91.4	82.1	86.7	90.5	93.8	Shared	High	High	High	High	High	High	High	0	0.0005223	3.91
FALSE	High	[KR].KFDQLLAEEK.[SNTA]	1xTMT6plex [K10]; 1xTMT6plex [N-Term]; 1xlactylation [K1]		0.000219196	0	1	4	1	P35579	Myosin-9 OS=Homo sapiens OX=9606 GN=MYH9 PE=1 SV=4	P35579 [1445-1454]	1	1751	0	1.548	0.63	0.00092705	0.0340653	121.5	78.5	4.61	6.16	122.1	132.9	112.6	56.5	55.3	51.5		High	High	High	High	High	High	High	0	0.0003521	3.89
FALSE	High	[K].TATPQQAQEVHEKLR.[G]	1xTMT6plex [N-Term]; 1xlactylation [K13]		0.000366483	0	1	1	1	P60174	Triosephosphate isomerase OS=Homo sapiens OX=9606 GN=TPI1 PE=1 SV=4	P60174 [176-190]	1	2037.09	0	1.045	0.06	0.129591	0.26445	102.2	97.8	5.59	5.71	44.9	55.6	43.9	33.4	26.4	29.8		High	High	High	High	High	High	High	0	0.0005907	3.9
FALSE	High	[K].VAGQDGSVVQFK.[I]	1xTMT6plex [K12]; 1xTMT6plex [N-Term]		0.000862278	0	2	3	1	P55854; P61956	Small ubiquitin-related modifier 3 OS=Homo sapiens OX=9606 GN=SUMO3 PE=1 SV=2 Small ubiquitin-related modifier 2 OS=Homo sapiens OX=9606 GN=SUMO2 PE=1 SV=3	P55854 [21-32]; P61956 [22-33]	0	1692.97	0	1.151	0.2	0.236326	0.384811	107	93	15.95	18.06	35.1	35.8	43	23.7	16.4	24.1	Shared	High	High	High	High	High	High	High	0	0.001371	2.36
FALSE	High	[K].KGAAAATSSK.[T]	1xTMT6plex [K10]; 1xTMT6plex [N-Term]; 1xlactylation [K1]		0.000728837	0	1	1	1	Q9UNZ5	Leydig cell tumor 10 kDa protein homolog OS=Homo sapiens OX=9606 GN=C19orf53 PE=1 SV=1	Q9UNZ5 [87-96]	1	1421.84	0	0.816	-0.29	0.131901	0.266985	89.9	110.1	2.41	10.94	59.2	70.6	62.6	48.6	51	52.9		High	High	High	High	High	High	High	0	0.001166	3.14
FALSE	High	[K].FEKEAAEMGK.[G]	1xTMT6plex [K10]; 1xTMT6plex [N-Term]; 1xlactylation [K3]		0.000739733	0	2	3	2	Q05639; P68104	Elongation factor 1-alpha 2 OS=Homo sapiens OX=9606 GN=EEF1A2 PE=1 SV=1 Elongation factor 1-alpha 1 OS=Homo sapiens OX=9606 GN=EEF1A1 PE=1 SV=1	Q05639 [42-51]; P68104 [42-51]	1	1669.89	0	1.375	0.46	0.00376963	0.0519128	115.8	84.2	6.27	7.79	189	199.6	169.2	99.7	85.6	76.5	Shared	High	High	High	High	High	High	High	0	0.001184	3.74
FALSE	High	[K].FEDENFILK.[H]	1xTMT6plex [K9]; 1xTMT6plex [N-Term]		0.000718065	0	1	1	1	P62937	Peptidyl-prolyl cis-trans isomerase A OS=Homo sapiens OX=9606 GN=PPIA PE=1 SV=2	P62937 [83-91]	0	1612.9	0	0.982	-0.03	0.658277	0.763931	99.1	100.9	6.65	16.41	69.2	80.6	78.8	70.7	48.4	46.5		High	High	High	High	High	High	High	0	0.00115	2.17
FALSE	High	[K].TATPQQAQEVHEK.[L]	1xTMT6plex [K13]; 1xTMT6plex [N-Term]		6.39014e-05	0	1	1	1	P60174	Triosephosphate isomerase OS=Homo sapiens OX=9606 GN=TPI1 PE=1 SV=4	P60174 [176-188]	0	1925.05	0	0.68	-0.56	0.0275589	0.109056	81	119	6.52	13.56	63.4	78.3	73	77.9	75.3	58.3		High	High	High	High	High	High	High	0	0.0001019	4.62
FALSE	High	[R].VAPEEHPVLLTEAPLNPK.[A]	1xTMT6plex [K18]; 1xTMT6plex [N-Term]		0.000565217	0	1	2	1	P60709	Actin, cytoplasmic 1 OS=Homo sapiens OX=9606 GN=ACTB PE=1 SV=1	P60709 [96-113]	0	2412.39	0	0.925	-0.11	0.0210284	0.0963515	96.1	103.9	3.21	2.3	126.1	139	130.3	109.2	92.3	92.6		High	High	High	High	High	High	High	0	0.0009088	4.61
FALSE	High	[K].KGAVAEDGDELR.[T]	1xTMT6plex [N-Term]; 1xlactylation [K1]		0.000644786	0	1	1	1	P27695	DNA-(apurinic or apyrimidinic site) endonuclease OS=Homo sapiens OX=9606 GN=APEX1 PE=1 SV=2	P27695 [7-18]	1	1560.81	0															No Quan Values	High	High	High	High	High	High	High	0	0.001036	3.49
FALSE	High	[R].VAPEEHPVLLTEAPLNPKANR.[E]	1xTMT6plex [N-Term]; 1xlactylation [K18]		0.00018169	0	1	2	2	P60709	Actin, cytoplasmic 1 OS=Homo sapiens OX=9606 GN=ACTB PE=1 SV=1	P60709 [96-116]	1	2596.43	0	1.082	0.11	0.271611	0.424574	104	96	6.96	6.75	38.6	40.8	34	25.5	21.4	24.8		High	High	High	High	High	High	High	0	0.0002913	4.79
FALSE	High	[K].FAGDKGYLTK.[E]	1xTMT6plex [K10]; 1xTMT6plex [N-Term]; 1xlactylation [K5]		0.000730386	0	1	1	1	P60903	Protein S100-A10 OS=Homo sapiens OX=9606 GN=S100A10 PE=1 SV=2	P60903 [19-28]	1	1629.93	0	1.156	0.21	0.048243	0.146997	107.2	92.8	2.11	8.16	95.3	109.8	100	65.2	56	49.7		High	High	High	High	High	High	High	0	0.00117	3.3
FALSE	High	[K].SVTEQGAELSNEER.[N]	1xTMT6plex [N-Term]		3.6055e-05	0	1	1	1	P63104	14-3-3 protein zeta/delta OS=Homo sapiens OX=9606 GN=YWHAZ PE=1 SV=1	P63104 [28-41]	0	1777.88	0	0.836	-0.26	0.0305496	0.116177	91.1	108.9	4.59	6.61	45.3	47.5	44.3	36.9	35.5	37.2		High	High	High	High	High	High	High	0	5.731e-05	4.81
FALSE	High	[R].AVFVDLEPTVIDEVR.[T]	1xTMT6plex [N-Term]		0.000164842	0	1	3	1	P68363	Tubulin alpha-1B chain OS=Homo sapiens OX=9606 GN=TUBA1B PE=1 SV=1	P68363 [65-79]	0	1931.07	0															No Quan Values	High	High	High	High	High	High	High	0	0.0002642	3.46
FALSE	High	[R].KVSSAEGAAK.[E]	1xTMT6plex [K10]; 1xTMT6plex [N-Term]; 1xlactylation [K1]		0.000215172	0	1	1	2	P05114	Non-histone chromosomal protein HMG-14 OS=Homo sapiens OX=9606 GN=HMGN1 PE=1 SV=3	P05114 [5-14]	1	1477.86	0	0.898	-0.15	0.0398174	0.132368	94.6	105.4	2.64	5.87	148.4	178	157.4	145	112.8	118.9		High	High	High	High	High	High	High	0	0.0003452	3.66
FALSE	High	[K].AVEHINKTIAPALVSK.[K]	1xTMT6plex [K16]; 1xTMT6plex [N-Term]; 1xlactylation [K7]		0.000525213	0	1	1	1	P06733	Alpha-enolase OS=Homo sapiens OX=9606 GN=ENO1 PE=1 SV=2	P06733 [65-80]	1	2221.33	0	1.013	0.02	0.37001	0.515958	100.6	99.4	19.59	16.35	93.8	83.9	65.1	41.7	49.2	49.7		High	High	High	High	High	High	High	0	0.0008457	3.91
FALSE	High	[R].LSECEEQAKAAK.[K]	1xCarbamidomethyl [C4]; 1xTMT6plex [K12]; 1xTMT6plex [N-Term]; 1xlactylation [K9]		0.000869267	0	1	1	1	Q7KZF4	Staphylococcal nuclease domain-containing protein 1 OS=Homo sapiens OX=9606 GN=SND1 PE=1 SV=1	Q7KZF4 [149-160]	1	1894	0	1.103	0.14	0.0352451	0.124349	104.9	95.1	4.71	5.08	72.4	91	74.9	48.7	46.9	46.3		High	High	High	High	High	High	High	0	0.001382	3.22
FALSE	High	[R].ALSTGEKGFGYK.[G]	1xTMT6plex [K12]; 1xTMT6plex [N-Term]; 1xlactylation [K7]		0.00011484	0	1	1	2	P62937	Peptidyl-prolyl cis-trans isomerase A OS=Homo sapiens OX=9606 GN=PPIA PE=1 SV=2	P62937 [38-49]	1	1787.99	0	1.368	0.45	0.00876421	0.0684238	115.5	84.5	2.21	6.46	316.7	349.3	318.5	167.4	156	169		High	High	High	High	High	High	High	0	0.0001835	4.88
FALSE	High	[R].ISGLIYEETR.[G]	1xTMT6plex [N-Term]		0.000802679	0	1	1	1	P62805	Histone H4 OS=Homo sapiens OX=9606 GN=H4C1 PE=1 SV=2	P62805 [47-56]	0	1409.78	0	0.516	-0.95	0.00351328	0.0517006	68.1	131.9	8.45	2.27	74.9	95.4	71.1	112.8	99.2	96.7		High	High	High	High	High	High	High	0	0.001282	3.35
FALSE	High	[R].ALSSSKQSSSSR.[D]	1xTMT6plex [N-Term]; 1xlactylation [K6]		0.000632275	0	1	1	2	P53999	Activated RNA polymerase II transcriptional coactivator p15 OS=Homo sapiens OX=9606 GN=SUB1 PE=1 SV=3	P53999 [48-59]	1	1525.8	0	0.668	-0.58	0.0263281	0.106342	80.1	119.9	0.83	10.11	34.1	39.3	35	33.9	35.9	35.3		High	High	High	High	High	High	High	0	0.001016	2.95
FALSE	High	[K].YGKDATNVGDEGGFAPNILENK.[E]	1xTMT6plex [K22]; 1xTMT6plex [N-Term]; 1xlactylation [K3]		4.42095e-05	0	1	1	1	P06733	Alpha-enolase OS=Homo sapiens OX=9606 GN=ENO1 PE=1 SV=2	P06733 [200-221]	1	2839.45	0	0.962	-0.06	0.713954	0.804114	98.1	101.9	6.71	19.32	27.8	28.7	24.9	15.2	19.6	17.9		High	High	High	High	High	High	High	0	7.03e-05	4.96
FALSE	High	[K].YGGPYHIGGSPFKAK.[V]	1xTMT6plex [K15]; 1xTMT6plex [N-Term]; 1xlactylation [K13]		0.000911929	0	1	1	1	P21333	Filamin-A OS=Homo sapiens OX=9606 GN=FLNA PE=1 SV=4	P21333 [2501-2515]	1	2109.15	0															No Quan Values	High	High	High	High	High	High	High	0	0.001447	2.37
FALSE	High	[K].RPMSSPEMKSAPK.[K]	1xTMT6plex [K13]; 1xTMT6plex [N-Term]; 1xlactylation [K9]		0.000915539	0	1	1	1	P51610	Host cell factor 1 OS=Homo sapiens OX=9606 GN=HCFC1 PE=1 SV=2	P51610 [2016-2028]	1	1976.07	0	0.852	-0.23	0.043986	0.140688	92	108	7.87	3.88	54.7	70	64.6	53.1	50	49.3		High	High	High	High	High	High	High	0	0.001452	2.66
FALSE	High	[K].VTVAGLAGKDPVQCSR.[D]	1xCarbamidomethyl [C14]; 1xTMT6plex [N-Term]; 1xlactylation [K9]		0.000231187	0	1	1	1	Q99497	Parkinson disease protein 7 OS=Homo sapiens OX=9606 GN=PARK7 PE=1 SV=2	Q99497 [33-48]	1	1959.05	0	1.163	0.22	0.135403	0.269426	107.5	92.5	9.19	15.08	55.1	52.9	49.6	32.8	23.2	32		High	High	High	High	High	High	High	0	0.0003713	4.46
FALSE	High	[K].LSLEGDHSTPPSAYGSVK.[A]	1xTMT6plex [K18]; 1xTMT6plex [N-Term]		0.000120287	0	1	2	1	P07355	Annexin A2 OS=Homo sapiens OX=9606 GN=ANXA2 PE=1 SV=2	P07355 [11-28]	0	2303.23	0	0.388	-1.37	0.333723	0.483453	55.9	144.1	26.2	52.25	56.9	40.5	39.8	25	73.4	70		High	High	High	High	High	High	High	0	0.0001923	4.65
FALSE	High	[R].AEQAEADKK.[AQ]	1xTMT6plex [K9]; 1xTMT6plex [N-Term]; 1xlactylation [K8]		0.000883351	0	1	2	1	P09493	Tropomyosin alpha-1 chain OS=Homo sapiens OX=9606 GN=TPM1 PE=1 SV=2	P09493 [22-30]	1	1519.84	0	1.481	0.57	0.00695257	0.0636233	119.4	80.6	7.17	10.71	75.9	84.4	85	43.2	34.7	30.9		High	High	High	High	High	High	High	0	0.001404	2.89
FALSE	High	[K].VVAKGLGLSK.[A]	1xTMT6plex [K10]; 1xTMT6plex [N-Term]; 1xlactylation [K4]		0.000429817	0	1	1	1	P21333	Filamin-A OS=Homo sapiens OX=9606 GN=FLNA PE=1 SV=4	P21333 [2560-2569]	1	1501.97	0	1.478	0.56	0.00425395	0.0541608	119.3	80.7	7.54	9.31	100.6	107.4	87.4	50.4	36.8	43.6		High	High	High	High	High	High	High	0	0.0006921	3.44
FALSE	High	[R].QITVNDLPVGR.[S]	1xTMT6plex [N-Term]		0.000826177	0	1	2	1	Q06830	Peroxiredoxin-1 OS=Homo sapiens OX=9606 GN=PRDX1 PE=1 SV=1	Q06830 [141-151]	0	1440.84	0	1.07	0.1	0.0769416	0.192655	103.4	96.6	4.89	2.24	90.1	94.1	85.4	62.2	53.5	52.8		High	High	High	High	High	High	High	0	0.001316	3.08
FALSE	High	[K].AETAAKHGEAQVK.[I]	1xTMT6plex [K13]; 1xTMT6plex [N-Term]; 1xlactylation [K6]		0.000289949	0	1	2	1	P18669	Phosphoglycerate mutase 1 OS=Homo sapiens OX=9606 GN=PGAM1 PE=1 SV=2	P18669 [101-113]	1	1870.04	0	1.054	0.08	0.380912	0.526563	102.6	97.4	1.45	14.73	108.3	124.4	106.7	63.6	74.2	70.8		High	High	High	High	High	High	High	0	0.0004666	4.03
FALSE	High	[K].ALMDEVVKATSR.[G]	1xTMT6plex [N-Term]; 1xlactylation [K8]		0.000384486	0	1	1	2	P00558	Phosphoglycerate kinase 1 OS=Homo sapiens OX=9606 GN=PGK1 PE=1 SV=3	P00558 [354-365]	1	1620.88	0	0.839	-0.25	0.106037	0.231177	91.3	108.7	13.23	4.34	34.1	31.9	36.4	32.2	25.8	28		High	High	High	High	High	High	High	0	0.0006186	3.18
FALSE	High	[K].ALMDEVVK.[A]	1xTMT6plex [K8]; 1xTMT6plex [N-Term]		0.000987644	0	1	1	1	P00558	Phosphoglycerate kinase 1 OS=Homo sapiens OX=9606 GN=PGK1 PE=1 SV=3	P00558 [354-361]	0	1362.81	0	0.572	-0.81	0.00127734	0.0361982	72.8	127.2	3.29	6.92	76.2	87.3	72.6	95.5	95.6	91.6		High	High	High	High	High	High	High	0	0.001557	3.01
FALSE	High	[R].NGLSLAALKK.[A]	2xTMT6plex [K9; K10]; 1xTMT6plex [N-Term]		0.000364811	0	1	1	1	P16401	Histone H1.5 OS=Homo sapiens OX=9606 GN=H1-5 PE=1 SV=3	P16401 [58-67]	1	1702.12	0	1.36	0.44	0.0928111	0.212988	115.3	84.7	6.29	14.69	108.9	136.8	124.5	85.2	59.3	58.1		High	High	High	High	High	High	High	0	0.0005875	2.57
FALSE	High	[R].AILVDLEPGTMDSVR.[S]	1xTMT6plex [N-Term]		0.000435702	0	1	4	1	P07437	Tubulin beta chain OS=Homo sapiens OX=9606 GN=TUBB PE=1 SV=2	P07437 [63-77]	0	1845	0	0.818	-0.29	0.105408	0.230924	90	110	2.67	10.17	32.1	35.2	31	25.4	25.4	27.6		High	High	High	High	High	High	High	0	0.0007012	3.48
FALSE	High	[R].QLEEAEEEAQR.[A]	1xTMT6plex [N-Term]		0.000380125	0	1	1	1	P35579	Myosin-9 OS=Homo sapiens OX=9606 GN=MYH9 PE=1 SV=4	P35579 [1878-1888]	0	1560.77	0	1.014	0.02	0.720802	0.808716	100.7	99.3	0.86	7.92	52.8	61.7	53.8	40.8	32.6	38.9		High	High	High	High	High	High	High	0	0.0006127	4.37
FALSE	High	[R].ALTQTGGPHVK.[A]	1xTMT6plex [K11]; 1xTMT6plex [N-Term]		0.000713487	0	1	1	1	P21333	Filamin-A OS=Homo sapiens OX=9606 GN=FLNA PE=1 SV=4	P21333 [1284-1294]	0	1566.94	0	0.816	-0.29	0.00748858	0.0655099	89.9	110.1	2.17	4.17	154	169.7	150.8	133	123.8	127.6		High	High	High	High	High	High	High	0	0.001143	4.11
FALSE	High	[R].LSAKPPAKVEAKPK.[K]	3xTMT6plex [K8; K12; K14]; 1xTMT6plex [N-Term]; 1xlactylation [K4]		0.000952082	0	1	1	1	P05114	Non-histone chromosomal protein HMG-14 OS=Homo sapiens OX=9606 GN=HMGN1 PE=1 SV=3	P05114 [24-37]	1	2452.57	0	0.928	-0.11	0.314574	0.462177	96.3	103.7	1.41	7.24	161.7	183.9	158.9	139.5	116.8	107.3		High	High	High	High	High	High	High	0	0.001506	2.77
FALSE	High	[R].LREDENAEPVGTTYQK.[T]	1xTMT6plex [K16]; 1xTMT6plex [N-Term]		0.00079936	0	1	1	1	Q16643	Drebrin OS=Homo sapiens OX=9606 GN=DBN1 PE=1 SV=4	Q16643 [150-165]	1	2308.22	0	0.851	-0.23	0.302743	0.451929	91.9	108.1	5.47	14.86	24.3	26.5	26	22.2	21.2	16		High	High	High	High	High	High	High	0	0.001276	2.97
FALSE	High	[K].ADDLGKGGNEESTKTGNAGSR.[L]	1xTMT6plex [K6]; 1xTMT6plex [N-Term]; 1xlactylation [K14]		0.000273068	0	1	1	2	P00441	Superoxide dismutase [Cu-Zn] OS=Homo sapiens OX=9606 GN=SOD1 PE=1 SV=2	P00441 [124-144]	2	2594.31	0	2.058	1.04	0.00495895	0.0565771	134.6	65.4	1.14	9.2	124.7	140	124.7	46.6	38.1	46.4		High	High	High	High	High	High	High	0	0.0004394	3.55
FALSE	High	[R].AQHEDQVEQYKK.[E]	2xTMT6plex [K11; K12]; 1xTMT6plex [N-Term]		0.00100099	0	1	1	1	P02545	Prelamin-A/C OS=Homo sapiens OX=9606 GN=LMNA PE=1 SV=1	P02545 [250-261]	1	2190.21	0	0.844	-0.24	0.0284757	0.111182	91.6	108.4	4.4	5.61	73.5	84.7	80.2	71.4	55.6	60.2		High	High	High	High	High	High	High	0	0.001575	3.18
FALSE	High	[K].AQAAAPASVPAQAPK.[R]	1xTMT6plex [K15]; 1xTMT6plex [N-Term]		0.000325309	0	1	1	1	P47914	60S ribosomal protein L29 OS=Homo sapiens OX=9606 GN=RPL29 PE=1 SV=2	P47914 [135-149]	0	1836.07	0	1.092	0.13	0.312432	0.459751	104.4	95.6	2.68	9.62	117.6	129.5	119.8	92.5	72.9	67.7		High	High	High	High	High	High	High	0	0.0005235	3.45
FALSE	High	[R].APSGNEEPCLLKR.[L]	1xCarbamidomethyl [C9]; 1xTMT6plex [N-Term]; 1xlactylation [K12]		0.000784546	0	1	1	2	Q14315	Filamin-C OS=Homo sapiens OX=9606 GN=FLNC PE=1 SV=3	Q14315 [1983-1995]	1	1771.92	0	1.023	0.03	0.607701	0.72833	101.1	98.9	6.14	11.37	131.9	167.5	149.5	110.8	80.3	101.7		High	High	High	High	High	High	High	0	0.001253	4.22
FALSE	High	[K].SAAQAAAQTNSNAAGK.[Q]	1xTMT6plex [K16]; 1xTMT6plex [N-Term]		0.000332102	0	1	1	1	Q8NC51	Plasminogen activator inhibitor 1 RNA-binding protein OS=Homo sapiens OX=9606 GN=SERBP1 PE=1 SV=2	Q8NC51 [53-68]	0	1919.03	0	1.037	0.05	0.798183	0.868901	101.8	98.2	2.44	5.41	47.3	52.4	48.3	34.6	30.9	34		High	High	High	High	High	High	High	0	0.000534	3.46
FALSE	High	[R].LQAEIEGLK.[G]	1xTMT6plex [K9]; 1xTMT6plex [N-Term]		0.000791106	0	1	1	1	P05787	Keratin, type II cytoskeletal 8 OS=Homo sapiens OX=9606 GN=KRT8 PE=1 SV=7	P05787 [317-325]	0	1458.89	0	0.966	-0.05	0.210701	0.36047	98.3	101.7	10.86	8.4	83.7	79.8	85.9	76.2	56.8	59.7		High	High	High	High	High	High	High	0	0.001264	3.63
FALSE	High	[K].APKSACGVCPGR.[L]	2xCarbamidomethyl [C6; C9]; 1xTMT6plex [N-Term]; 1xlactylation [K3]		0.000342941	0	1	1	2	P49207	60S ribosomal protein L34 OS=Homo sapiens OX=9606 GN=RPL34 PE=1 SV=3	P49207 [41-52]	1	1560.78	0	1.75	0.81	0.000119679	0.0210276	127.3	72.7	2.87	4.28	49.4	60	50.8	21.5	20.4	19.8		High	High	High	High	High	High	High	0	0.001464	3.9
FALSE	High	[K].VTLTSEEEAR.[L]	1xTMT6plex [N-Term]		0.00083981	0	1	1	1	P00338	L-lactate dehydrogenase A chain OS=Homo sapiens OX=9606 GN=LDHA PE=1 SV=2	P00338 [306-315]	0	1363.73	0	0.87	-0.2	0.0696345	0.181795	93	107	5.7	1.52	71.7	82.9	80.1	65.3	55.2	57.2		High	High	High	High	High	High	High	0	0.001339	3.19
FALSE	High	[R].RKPNAGGSPAPVR.[R]	1xTMT6plex [K2]; 1xTMT6plex [N-Term]		0.000739733	0	1	1	1	Q3KQU3	MAP7 domain-containing protein 1 OS=Homo sapiens OX=9606 GN=MAP7D1 PE=1 SV=1	Q3KQU3 [392-404]	1	1765.06	0	0.881	-0.18	0.110987	0.239268	93.7	106.3	7.92	7.88	26.8	29.8	30.4	23	20.6	23.6		High	High	High	High	High	High	High	0	0.001184	3.03
FALSE	High	[K].ADLDVSGPK.[V]	1xTMT6plex [K9]; 1xTMT6plex [N-Term]		0.000933707	0	1	1	2	Q09666	Neuroblast differentiation-associated protein AHNAK OS=Homo sapiens OX=9606 GN=AHNAK PE=1 SV=2	Q09666 [1281-1289]; [2665-2673]; [2793-2801]; [3049-3057]; [3177-3185]; [3831-3839]; [3959-3967]; [4087-4095]; [4215-4223]; [4679-4687]; [4807-4815]	0	1359.79	0	0.966	-0.05	0.331906	0.481551	98.3	101.7	3.77	7.69	132	140.6	128.4	98.2	99.1	90.7		High	High	High	High	High	High	High	0	0.001478	3.08
FALSE	High	[K].ANPFGGASHAKGIVLEK.[V]	1xTMT6plex [K17]; 1xTMT6plex [N-Term]; 1xlactylation [K11]		6.11493e-05	0	1	1	1	P62266	40S ribosomal protein S23 OS=Homo sapiens OX=9606 GN=RPS23 PE=1 SV=3	P62266 [38-54]	1	2226.26	0	1.063	0.09	0.195154	0.343573	103	97	10.36	9.38	52	50.3	44	28.8	30.3	28.4		High	High	High	High	High	High	High	0	9.737e-05	4.79
FALSE	High	[K].ANPFGGASHAK.[G]	1xTMT6plex [K11]; 1xTMT6plex [N-Term]		7.6029e-05	0	1	1	1	P62266	40S ribosomal protein S23 OS=Homo sapiens OX=9606 GN=RPS23 PE=1 SV=3	P62266 [38-48]	0	1514.85	0	0.947	-0.08	0.11312	0.242381	97.3	102.7	4.79	7.11	155.5	163.2	154.9	125.8	107	124.2		High	High	High	High	High	High	High	0	0.0001213	4.04
FALSE	High	[K].NLKLGIHEDSTNR.[R]	1xTMT6plex [N-Term]; 1xlactylation [K3]		0.000768318	0	1	1	1	P08238	Heat shock protein HSP 90-beta OS=Homo sapiens OX=9606 GN=HSP90AB1 PE=1 SV=4	P08238 [436-448]	1	1797.97	0	0.929	-0.11	0.412099	0.557258	96.3	103.7	4.47	6.41	82.5	89.4	76.4	65.1	51.6	59.5		High	High	High	High	High	High	High	0	0.001227	3.91
FALSE	High	[K].ADVDVSGPK.[MV]	1xTMT6plex [K9]; 1xTMT6plex [N-Term]		0.000580416	0	1	1	1	Q09666	Neuroblast differentiation-associated protein AHNAK OS=Homo sapiens OX=9606 GN=AHNAK PE=1 SV=2	Q09666 [1409-1417]; [2270-2278]; [2921-2929]	0	1345.77	0	0.822	-0.28	0.0463105	0.144525	90.2	109.8	8.36	6.77	95.8	118.4	114.3	89.8	84.9	91.2		High	High	High	High	High	High	High	0	0.0009342	3.03
FALSE	High	[R].AMSTTSISSPQPGKLR.[S]	1xTMT6plex [N-Term]; 1xlactylation [K14]		0.000895788	0	1	1	1	Q9UJU6	Drebrin-like protein OS=Homo sapiens OX=9606 GN=DBNL PE=1 SV=1	Q9UJU6 [267-282]	1	1962.05	0	0.94	-0.09	0.305677	0.454853	96.9	103.1	14.38	4.19	56.6	79.1	76.4	60.9	49.6	50.1		High	High	High	High	High	High	High	0	0.001421	3.23
FALSE	High	[R].AHSSMVGVNLPQK.[A]	1xTMT6plex [K13]; 1xTMT6plex [N-Term]		0.000368162	0	1	1	1	P00558	Phosphoglycerate kinase 1 OS=Homo sapiens OX=9606 GN=PGK1 PE=1 SV=3	P00558 [172-184]	0	1826.04	0	0.881	-0.18	0.379967	0.526086	93.7	106.3	3.52	15.7	147.7	166.3	139.3	103.8	111.3	126.5		High	High	High	High	High	High	High	0	0.0005933	2.39
FALSE	High	[R].LQSIGTENTEENR.[R]	1xTMT6plex [N-Term]		0.000832975	0	1	1	1	P04075	Fructose-bisphosphate aldolase A OS=Homo sapiens OX=9606 GN=ALDOA PE=1 SV=2	P04075 [44-56]	0	1719.87	0	0.763	-0.39	0.0429308	0.139169	86.5	113.5	5.62	15.11	23.9	28.3	26.9	25.1	21.8	28.6		High	High	High	High	High	High	High	0	0.001328	2.64
FALSE	High	[R].LQSIGTENTEENRR.[F]	1xTMT6plex [N-Term]		0.000494392	0	1	1	1	P04075	Fructose-bisphosphate aldolase A OS=Homo sapiens OX=9606 GN=ALDOA PE=1 SV=2	P04075 [44-57]	1	1875.97	0	0.893	-0.16	0.220447	0.371755	94.3	105.7	7.22	5.65	117.7	124.3	103.1	94.2	83	76.1		High	High	High	High	High	High	High	0	0.0007952	3.58
FALSE	High	[K].LQEMEGTVK.[S]	1xTMT6plex [K9]; 1xTMT6plex [N-Term]		0.000379258	0	1	1	1	P35579	Myosin-9 OS=Homo sapiens OX=9606 GN=MYH9 PE=1 SV=4	P35579 [1794-1802]	0	1492.84	0	0.957	-0.06	0.193851	0.342055	97.8	102.2	5.28	2.55	81.2	97.8	77.4	65.3	59.7	58.5		High	High	High	High	High	High	High	0	0.0006108	3.41
FALSE	High	[K].NFGIGQDIQPK.[R]	1xTMT6plex [K11]; 1xTMT6plex [N-Term]		0.000933707	0	1	1	1	P62424	60S ribosomal protein L7a OS=Homo sapiens OX=9606 GN=RPL7A PE=1 SV=2	P62424 [38-48]	0	1674.96	0	1.161	0.22	0.274015	0.42719	107.5	92.5	2.98	15.54	63.9	77.7	65.5	52.6	37.8	34.5		High	High	High	High	High	High	High	0	0.001478	2.59
FALSE	High	[K].AGAHLQGGAKR.[V]	1xTMT6plex [N-Term]; 1xlactylation [K10]		0.000356559	0	1	1	2	P04406	Glyceraldehyde-3-phosphate dehydrogenase OS=Homo sapiens OX=9606 GN=GAPDH PE=1 SV=3	P04406 [108-118]	1	1366.78	0	1.269	0.34	0.106024	0.231177	111.8	88.2	8.47	10.87	98	95.1	93.7	55.9	49.5	60		High	High	High	High	High	High	High	0	0.0005744	3.24
FALSE	High	[R].NFATKMGAK.[A]	1xTMT6plex [K9]; 1xTMT6plex [N-Term]; 1xlactylation [K5]		0.000290618	0	1	1	1	P08237	ATP-dependent 6-phosphofructokinase, muscle type OS=Homo sapiens OX=9606 GN=PFKM PE=1 SV=2	P08237 [674-682]	1	1497.85	0	1.117	0.16	0.501296	0.641965	105.5	94.5	3.59	18.92	94.5	103.3	97.5	80.8	57.3	49.2		High	High	High	High	High	High	High	0	0.0004674	3.87
FALSE	High	[K].VVNGAAASQPPSKR.[K]	1xTMT6plex [N-Term]; 1xlactylation [K13]		0.000417321	0	1	1	2	O75533	Splicing factor 3B subunit 1 OS=Homo sapiens OX=9606 GN=SF3B1 PE=1 SV=3	O75533 [183-196]	1	1682.94	0	0.931	-0.1	0.0173218	0.0885003	96.4	103.6	2.18	2.36	84.4	94.9	87.2	72.3	60.1	62.5		High	High	High	High	High	High	High	0	0.0006724	3.32
FALSE	High	[K].AGKGGPTPQEAIQR.[L]	1xTMT6plex [N-Term]; 1xlactylation [K3]		0.000676237	0	1	1	2	Q9H444	Charged multivesicular body protein 4b OS=Homo sapiens OX=9606 GN=CHMP4B PE=1 SV=1	Q9H444 [15-28]	1	1710.93	0	1.04	0.06	0.864913	0.913802	102	98	3.26	15.18	109.1	127.6	117.4	79.9	72.3	92.9		High	High	High	High	High	High	High	0	0.001338	3.46
FALSE	High	[R].NAEQYKDQADKASTR.[L]	1xTMT6plex [K6]; 1xTMT6plex [N-Term]; 1xlactylation [K11]		0.000728837	0	1	1	1	P35579	Myosin-9 OS=Homo sapiens OX=9606 GN=MYH9 PE=1 SV=4	P35579 [1857-1871]	2	2255.17	0	2.037	1.03	0.00660825	0.0633557	134.1	65.9	4.26	12.86	117.9	132.7	109.7	51.7	38.4	35.7		High	High	High	High	High	High	High	0	0.001166	3.16
FALSE	High	[R].AGKSSGSGAGK.[G]	1xTMT6plex [K11]; 1xTMT6plex [N-Term]; 1xlactylation [K3]		0.000910128	0	1	1	2	Q9UHV9	Prefoldin subunit 2 OS=Homo sapiens OX=9606 GN=PFDN2 PE=1 SV=1	Q9UHV9 [8-18]	1	1436.81	0	0.698	-0.52	0.0431335	0.139312	82.2	117.8	7.14	16.55	38.4	44.6	34.4	35.3	43	37.9		High	High	High	High	High	High	High	0	0.001444	2.21
FALSE	High	[R].RAEDGSVIDYELIDQDAR.[D]	1xTMT6plex [N-Term]		0.000326807	0	1	1	1	P07355	Annexin A2 OS=Homo sapiens OX=9606 GN=ANXA2 PE=1 SV=2	P07355 [179-196]	1	2294.15	0	0.844	-0.24	0.266819	0.419697	91.5	108.5	14.16	3.11	27.2	25.2	21.3	20.2	17.3	18.7		High	High	High	High	High	High	High	0	0.0005255	4.72
FALSE	High	[R].MQKEITALAPSTMK.[I]	1xOxidation [M1]; 1xTMT6plex [K14]; 1xTMT6plex [N-Term]; 1xlactylation [K3]		0.000614566	0	2	6	1	P60709; P62736	Actin, cytoplasmic 1 OS=Homo sapiens OX=9606 GN=ACTB PE=1 SV=1 Actin, aortic smooth muscle OS=Homo sapiens OX=9606 GN=ACTA2 PE=1 SV=1	P60709 [313-326]; P62736 [315-328]	1	2095.15	0	1.696	0.76	0.0138371	0.0810237	125.8	74.2	5.64	13.81	56.1	59.3	58.2	22.7	22.4	26.5	Shared	High	High	High	High	High	High	High	0	0.0009878	3.79
FALSE	High	[R].QVQSLTCEVDALK.[G]	1xCarbamidomethyl [C7]; 1xTMT6plex [K13]; 1xTMT6plex [N-Term]		0.000191191	0	1	1	1	P08670	Vimentin OS=Homo sapiens OX=9606 GN=VIM PE=1 SV=4	P08670 [322-334]	0	1949.08	0	0.764	-0.39	0.0157923	0.083512	86.7	113.3	6.12	1.39	65.2	67.8	59.1	60	52.1	54.4		High	High	High	High	High	High	High	0	0.0003066	4.42
FALSE	High	[R].AGQSAAGAAPGGGVDTR.[D]	1xTMT6plex [N-Term]		0.000303622	0	1	1	1	P21333	Filamin-A OS=Homo sapiens OX=9606 GN=FLNA PE=1 SV=4	P21333 [8-24]	0	1671.86	0	1.023	0.03	0.694204	0.79374	101.1	98.9	17	5.39	24.6	36.3	35	24	20.4	23		High	High	High	High	High	High	High	0	0.0004885	3.27
FALSE	High	[K].NAGAVIGKGGK.[N]	1xTMT6plex [K11]; 1xTMT6plex [N-Term]; 1xlactylation [K8]		0.000581699	0	1	1	2	P61978	Heterogeneous nuclear ribonucleoprotein K OS=Homo sapiens OX=9606 GN=HNRNPK PE=1 SV=1	P61978 [53-63]	1	1501.91	0	1.667	0.74	0.0780755	0.194029	125	75	6.25	27.96	81	100.9	78.6	50	32.9	25.2		High	High	High	High	High	High	High	0	0.0009344	3.28
FALSE	High	[R].MQKEITALAPSTMK.[I]	1xTMT6plex [K14]; 1xTMT6plex [N-Term]; 1xlactylation [K3]		0.000250111	0	2	6	1	P60709; P62736	Actin, cytoplasmic 1 OS=Homo sapiens OX=9606 GN=ACTB PE=1 SV=1 Actin, aortic smooth muscle OS=Homo sapiens OX=9606 GN=ACTA2 PE=1 SV=1	P60709 [313-326]; P62736 [315-328]	1	2079.16	0	1.372	0.46	0.0032939	0.051673	115.7	84.3	5.15	2.81	52.4	54.5	51.8	30.3	25.3	25.5	Shared	High	High	High	High	High	High	High	0	0.0004023	4.82
FALSE	High	[K].MMKAGGTEIGK.[T]	1xTMT6plex [K11]; 1xTMT6plex [N-Term]; 1xlactylation [K3]		0.000651825	0	1	1	1	O95218	Zinc finger Ran-binding domain-containing protein 2 OS=Homo sapiens OX=9606 GN=ZRANB2 PE=1 SV=2	O95218 [44-54]	1	1652.91	0	0.839	-0.25	0.105809	0.231177	91.2	108.8	8.38	2.47	48.2	55.3	56.1	45.6	38.9	38.5		High	High	High	High	High	High	High	0	0.001046	2.91
FALSE	High	[R].QTVAVGVIK.[NA]	1xTMT6plex [K9]; 1xTMT6plex [N-Term]		0.00067478	0	2	3	1	Q05639; P68104	Elongation factor 1-alpha 2 OS=Homo sapiens OX=9606 GN=EEF1A2 PE=1 SV=1 Elongation factor 1-alpha 1 OS=Homo sapiens OX=9606 GN=EEF1A1 PE=1 SV=1	Q05639 [431-439]; P68104 [431-439]	0	1372.89	0	0.908	-0.14	0.172286	0.313685	95.2	104.8	1	6.27	147.3	167.8	145.9	128.6	108.9	101	Shared	High	High	High	High	High	High	High	0	0.001083	4.25
FALSE	High	[R].AGVNTVTTLVENKK.[A]	1xTMT6plex [K14]; 1xTMT6plex [N-Term]; 1xlactylation [K13]		0.000618615	0	1	1	1	P62424	60S ribosomal protein L7a OS=Homo sapiens OX=9606 GN=RPL7A PE=1 SV=2	P62424 [138-151]	1	2004.17	0	1.291	0.37	0.0153441	0.0831954	112.7	87.3	5.3	7.1	33.9	40.7	32.2	22.9	17.6	18.1		High	High	High	High	High	High	High	0	0.0009945	2.87
FALSE	High	[R].LVVPATQCGSLIGKGGCK.[I]	2xCarbamidomethyl [C8; C17]; 1xTMT6plex [K18]; 1xTMT6plex [N-Term]; 1xlactylation [K14]		0.0002788	0	1	1	2	Q15365	Poly(rC)-binding protein 1 OS=Homo sapiens OX=9606 GN=PCBP1 PE=1 SV=2	Q15365 [102-119]	1	2375.32	0	0.968	-0.05	0.876122	0.920111	98.4	101.6	3.33	6.45	105.8	114.1	101.8	74.3	70.5	74.9		High	High	High	High	High	High	High	0	0.000478	3.83
FALSE	High	[K].WAAGQNKQHSITK.[N]	1xTMT6plex [K13]; 1xTMT6plex [N-Term]; 1xlactylation [K7]		0.000385364	0	1	1	1	O60869	Endothelial differentiation-related factor 1 OS=Homo sapiens OX=9606 GN=EDF1 PE=1 SV=1	O60869 [44-56]	1	1999.11	0	1.04	0.06	0.725122	0.809942	102	98	5.66	11.83	78.4	86.7	70.8	56.4	59.3	49		High	High	High	High	High	High	High	0	0.000621	3.5
FALSE	High	[R].MEELHNQEVQKR.[K]	1xTMT6plex [N-Term]; 1xlactylation [K11]		0.00101642	0	1	1	1	Q15233	Non-POU domain-containing octamer-binding protein OS=Homo sapiens OX=9606 GN=NONO PE=1 SV=4	Q15233 [326-337]	1	1841.94	0	0.931	-0.1	0.674053	0.775581	96.4	103.6	3.42	11.64	70	82.5	67.8	48.9	50.9	54.5		High	High	High	High	High	High	High	0	0.001599	3.56
FALSE	High	[K].AHVVPCFDASKVK.[C]	1xCarbamidomethyl [C6]; 1xTMT6plex [K13]; 1xTMT6plex [N-Term]; 1xlactylation [K11]		0.000774779	0	1	1	1	P21333	Filamin-A OS=Homo sapiens OX=9606 GN=FLNA PE=1 SV=4	P21333 [1152-1164]	1	1988.1	0	1.502	0.59	0.00124832	0.0359556	120.1	79.9	5.06	6.38	57	72.2	62.1	28.9	28.5	28.2		High	High	High	High	High	High	High	0	0.001238	3.34
FALSE	High	[R].MFGGPGTASRPSSSR.[S]	1xTMT6plex [N-Term]		0.000789462	0	1	1	1	P08670	Vimentin OS=Homo sapiens OX=9606 GN=VIM PE=1 SV=4	P08670 [14-28]	0	1723.87	0	1.159	0.21	0.0522503	0.154033	107.4	92.6	4.68	7.11	217.3	227.4	212.1	150.3	122.6	115.6		High	High	High	High	High	High	High	0	0.001261	3.19
FALSE	High	[K].IVSGKDYNVTANSK.[L]	1xTMT6plex [K14]; 1xTMT6plex [N-Term]; 1xlactylation [K5]		0.000492175	0	1	1	1	P00338	L-lactate dehydrogenase A chain OS=Homo sapiens OX=9606 GN=LDHA PE=1 SV=2	P00338 [77-90]	1	2026.12	0	1.086	0.12	0.292297	0.441207	104.1	95.9	7	4.11	75.7	98.8	86.2	57.4	53.2	55.1		High	High	High	High	High	High	High	0	0.0007915	3.95
FALSE	High	[K].NLQYYDISAK.[S]	1xTMT6plex [K10]; 1xTMT6plex [N-Term]		0.000937365	0	1	1	1	P62826	GTP-binding nuclear protein Ran OS=Homo sapiens OX=9606 GN=RAN PE=1 SV=3	P62826 [143-152]	0	1672.93	0	1.02	0.03	0.866502	0.914023	101	99	5.46	11.44	64.7	70.7	58.6	54.7	38.3	41.6		High	High	High	High	High	High	High	0	0.001485	2.84
FALSE	High	[R].IVAPGKGILAADESTGSIAK.[R]	1xTMT6plex [K20]; 1xTMT6plex [N-Term]; 1xlactylation [K6]		0.000919157	0	1	1	1	P04075	Fructose-bisphosphate aldolase A OS=Homo sapiens OX=9606 GN=ALDOA PE=1 SV=2	P04075 [23-42]	1	2428.41	0	1.005	0.01	0.363365	0.509523	100.3	99.7	10.7	12.77	29.7	36.5	36.9	19.6	21.4	22		High	High	High	High	High	High	High	0	0.001457	3.84
FALSE	High	[K].ALAAAGYDVEK.[N]	1xTMT6plex [K11]; 1xTMT6plex [N-Term]		0.000892224	0	3	5	2	P16402; P10412; P16403	Histone H1.3 OS=Homo sapiens OX=9606 GN=H1-3 PE=1 SV=2 Histone H1.4 OS=Homo sapiens OX=9606 GN=H1-4 PE=1 SV=2 Histone H1.2 OS=Homo sapiens OX=9606 GN=H1-2 PE=1 SV=2	P16402 [66-76]; P10412 [65-75]; P16403 [65-75]	0	1565.89	0	0.95	-0.07	0.166678	0.306332	97.5	102.5	2.12	5.85	100.8	120.8	104.1	91.4	73.4	72.5	Shared	High	High	High	High	High	High	High	0.001458	0.00225	2.93
FALSE	High	[R].ISVYYNEATGGK.[Y]	1xTMT6plex [K12]; 1xTMT6plex [N-Term]		0.00033363	0	1	1	2	P07437	Tubulin beta chain OS=Homo sapiens OX=9606 GN=TUBB PE=1 SV=2	P07437 [47-58]	0	1759.96	0	0.864	-0.21	0.127059	0.261102	92.7	107.3	7.59	1.78	58.6	59.5	51.8	47.2	39.7	41.3		High	High	High	High	High	High	High	0	0.0005367	3.35
FALSE	High	[K].VVGCSCVVVKDYGK.[E]	2xCarbamidomethyl [C4; C6]; 1xTMT6plex [K14]; 1xTMT6plex [N-Term]; 1xlactylation [K10]		0.00061188	0	1	1	1	P25398	40S ribosomal protein S12 OS=Homo sapiens OX=9606 GN=RPS12 PE=1 SV=3	P25398 [103-116]	1	2100.12	0	1.124	0.17	0.133705	0.268097	105.9	94.1	5.29	9.52	52.8	63.7	50.4	32.5	31.8	34.9		High	High	High	High	High	High	High	0	0.0009834	2.82
FALSE	High	[K].AGAVEKGVPLYR.[H]	1xTMT6plex [N-Term]; 1xlactylation [K6]		0.00051706	0	1	1	2	P06733	Alpha-enolase OS=Homo sapiens OX=9606 GN=ENO1 PE=1 SV=2	P06733 [121-132]	1	1560.89	0	1.033	0.05	0.204684	0.352772	101.6	98.4	3.87	7.88	138.4	170.4	140.8	107.5	80.6	93		High	High	High	High	High	High	High	0	0.0008314	3.92
FALSE	High	[R].ALGQNPTNAEVLKVLGNPK.[S]	1xTMT6plex [K19]; 1xTMT6plex [N-Term]; 1xlactylation [K13]		0.000575311	0	1	2	1	P60660	Myosin light polypeptide 6 OS=Homo sapiens OX=9606 GN=MYL6 PE=1 SV=2	P60660 [38-56]	1	2493.44	0	1.118	0.16	0.10605	0.231177	105.6	94.4	5.74	10.78	20	24.1	18.9	13.9	12.2	10.2		High	High	High	High	High	High	High	0	0.0009247	4.34
FALSE	High	[R].ALGQNPTNAEVLK.[V]	1xTMT6plex [K13]; 1xTMT6plex [N-Term]		0.000981966	0	1	2	1	P60660	Myosin light polypeptide 6 OS=Homo sapiens OX=9606 GN=MYL6 PE=1 SV=2	P60660 [38-50]	0	1813.06	0	0.937	-0.09	0.525056	0.660096	96.8	103.2	1.6	8.86	51.9	58.9	50.8	37.4	38.8	37.7		High	High	High	High	High	High	High	0	0.001549	3.38
FALSE	High	[R].VVGKEQGQNLAR.[Q]	1xTMT6plex [N-Term]; 1xlactylation [K4]		0.000846683	0	1	3	1	A6NIZ1	Ras-related protein Rap-1b-like protein OS=Homo sapiens OX=9606 PE=2 SV=1	A6NIZ1 [125-136]	1	1599.9	0	1.38	0.47	0.00172628	0.0424598	116	84	2.94	5.06	47.5	56.2	50.9	25.8	24	25.3		High	High	High	High	High	High	High	0	0.001349	3.26
FALSE	High	[R].LSYNTASNK.[T]	1xTMT6plex [K9]; 1xTMT6plex [N-Term]		0.000911929	0	1	1	2	P49207	60S ribosomal protein L34 OS=Homo sapiens OX=9606 GN=RPL34 PE=1 SV=3	P49207 [11-19]	0	1455.82	0	0.942	-0.09	0.300262	0.44963	97	103	6.21	11.66	57.2	74.4	61.5	50.2	41.2	52.3		High	High	High	High	High	High	High	0	0.001446	2.91
FALSE	High	[R].LSYNTASNKTR.[L]	1xTMT6plex [N-Term]; 1xlactylation [K9]		0.000562718	0	1	1	1	P49207	60S ribosomal protein L34 OS=Homo sapiens OX=9606 GN=RPL34 PE=1 SV=3	P49207 [11-21]	1	1555.83	0	1.546	0.63	0.00834968	0.0680356	121.5	78.5	5.69	10.62	61	62.6	59.4	32.8	23.1	26.2		High	High	High	High	High	High	High	0	0.0009052	2.6
FALSE	High	[K].VVKQASEGPLK.[G]	1xTMT6plex [K11]; 1xTMT6plex [N-Term]; 1xlactylation [K3]		0.000554048	0	1	1	1	P04406	Glyceraldehyde-3-phosphate dehydrogenase OS=Homo sapiens OX=9606 GN=GAPDH PE=1 SV=3	P04406 [261-271]	1	1686.02	0	1.47	0.56	0.00463443	0.0565771	119	81	2.45	6.49	112.8	133	119.7	57.9	57.4	54.3		High	High	High	High	High	High	High	0	0.0008915	4.5
FALSE	High	[R].RGEDVETSKK.[W]	1xTMT6plex [K10]; 1xTMT6plex [N-Term]; 1xlactylation [K9]		0.000872775	0	1	1	1	O60869	Endothelial differentiation-related factor 1 OS=Homo sapiens OX=9606 GN=EDF1 PE=1 SV=1	O60869 [34-43]	2	1678.94	0	0.921	-0.12	0.158127	0.297695	95.9	104.1	9.15	5.81	81.5	79.8	82.9	63.3	61.8	61		High	High	High	High	High	High	High	0	0.001389	3.2
FALSE	High	[R].AGELTEDEVER.[V]	1xTMT6plex [N-Term]		0.000739733	0	1	1	1	P62269	40S ribosomal protein S18 OS=Homo sapiens OX=9606 GN=RPS18 PE=1 SV=3	P62269 [56-66]	0	1476.74	0	0.934	-0.1	0.529306	0.662386	96.6	103.4	2.99	8.99	91.3	99.8	92.7	65.5	67.6	67.4		High	High	High	High	High	High	High	0	0.001184	3.57
FALSE	High	[R].ALANSLACQGK.[Y]	1xCarbamidomethyl [C8]; 1xTMT6plex [K11]; 1xTMT6plex [N-Term]		9.06681e-05	0	1	1	2	P04075	Fructose-bisphosphate aldolase A OS=Homo sapiens OX=9606 GN=ALDOA PE=1 SV=2	P04075 [332-342]	0	1590.9	0	0.996	-0.01	0.42515	0.568989	99.8	100.2	1.76	3.97	208.1	243.6	217.8	176.3	143	146.7		High	High	High	High	High	High	High	0	0.0001449	3.67
FALSE	High	[K].ITNSLTVLCSEKQK.[Q]	1xCarbamidomethyl [C9]; 1xTMT6plex [K14]; 1xTMT6plex [N-Term]; 1xlactylation [K12]		0.000807675	0	1	1	1	O75822	Eukaryotic translation initiation factor 3 subunit J OS=Homo sapiens OX=9606 GN=EIF3J PE=1 SV=2	O75822 [199-212]	1	2151.21	0	1.194	0.26	0.0324587	0.119824	108.8	91.2	5.84	1.69	48.1	59.5	54.6	33.3	30	29.9		High	High	High	High	High	High	High	0	0.001289	2.77
FALSE	High	[R].NDEELNKLLGR.[V]	1xTMT6plex [N-Term]; 1xlactylation [K7]		0.000593352	0	1	3	1	Q93077	Histone H2A type 1-C OS=Homo sapiens OX=9606 GN=H2AC6 PE=1 SV=3	Q93077 [90-100]	1	1601.87	0	1.872	0.9	0.00563833	0.0602379	130.4	69.6	10.19	2.91	60	75.2	53.9	24.9	20.8	22.4		High	High	High	High	High	High	High	0	0.0009543	3.34
FALSE	High	[K].AGGANYDAQTE.[-]	1xTMT6plex [N-Term]		0.00102226	0	1	1	1	Q14019	Coactosin-like protein OS=Homo sapiens OX=9606 GN=COTL1 PE=1 SV=3	Q14019 [132-142]	0	1325.62	0															No Quan Values	High	High	High	High	High	High	High	0	0.001607	2.24
FALSE	High	[K].ALAAGGYDVEK.[N]	1xTMT6plex [K11]; 1xTMT6plex [N-Term]		0.000178353	0	1	1	1	P16401	Histone H1.5 OS=Homo sapiens OX=9606 GN=H1-5 PE=1 SV=3	P16401 [68-78]	0	1551.88	0	0.843	-0.25	0.0136785	0.0807366	91.5	108.5	4.64	3.59	148.9	161.7	137.3	130.9	106.7	115.1		High	High	High	High	High	High	High	0	0.0002861	4.21
FALSE	High	[K].ALAAAGYDVEKNNSR.[I]	1xTMT6plex [N-Term]; 1xlactylation [K11]		0.000260137	0	3	5	2	P16402; P10412; P16403	Histone H1.3 OS=Homo sapiens OX=9606 GN=H1-3 PE=1 SV=2 Histone H1.4 OS=Homo sapiens OX=9606 GN=H1-4 PE=1 SV=2 Histone H1.2 OS=Homo sapiens OX=9606 GN=H1-2 PE=1 SV=2	P16402 [66-80]; P10412 [65-79]; P16403 [65-79]	1	1879.97	0	1.157	0.21	0.314893	0.462212	107.3	92.7	9.67	7.71	45.5	61.3	55.2	39.6	29.7	31.8	Shared	High	High	High	High	High	High	High	0	0.0004182	3.86
FALSE	High	[R].NDEELNKLLGK.[V]	1xTMT6plex [K11]; 1xTMT6plex [N-Term]; 1xlactylation [K7]		0.00102422	0	1	7	1	P0C0S8	Histone H2A type 1 OS=Homo sapiens OX=9606 GN=H2AC11 PE=1 SV=2	P0C0S8 [90-100]	1	1803.03	0	1.916	0.94	0.00284312	0.0482595	131.4	68.6	4.9	10.35	87.1	106.6	97	41.5	32.8	29.9		High	High	High	High	High	High	High	0	0.001608	3.21
FALSE	High	[K].LTMLNTVSKIR.[G]	1xTMT6plex [N-Term]; 1xlactylation [K9]		0.00060388	0	1	1	1	Q99961	Endophilin-A2 OS=Homo sapiens OX=9606 GN=SH3GL1 PE=1 SV=1	Q99961 [68-78]	1	1576.93	0	0.706	-0.5	0.00245944	0.0464648	82.8	117.2	5.21	2.55	41.7	43.3	39.3	41.3	37.3	38.5		High	High	High	High	High	High	High	0	0.0009711	3.12
FALSE	High	[K].SAAQAAAQTNSNAAGKQLR.[K]	1xTMT6plex [N-Term]; 1xlactylation [K16]		0.000461051	0	1	1	1	Q8NC51	Plasminogen activator inhibitor 1 RNA-binding protein OS=Homo sapiens OX=9606 GN=SERBP1 PE=1 SV=2	Q8NC51 [53-71]	1	2159.14	0	1.12	0.16	0.102581	0.22757	105.7	94.3	12.49	12.93	13.1	18.6	13.3	9.8	6.6	8.1		High	High	High	High	High	High	High	0	0.0007432	3.66
FALSE	High	[K].NIKLGIHEDSQNR.[K]	1xTMT6plex [N-Term]; 1xlactylation [K3]		0.000388895	0	1	1	1	P07900	Heat shock protein HSP 90-alpha OS=Homo sapiens OX=9606 GN=HSP90AA1 PE=1 SV=5	P07900 [444-456]	1	1824.98	0	1.075	0.1	0.281868	0.432447	103.6	96.4	4.51	5.92	97.1	105	89.9	65.6	57.6	64.6		High	High	High	High	High	High	High	0	0.0006265	4
FALSE	High	[K].NSKLLSTSAK.[R]	1xTMT6plex [K10]; 1xTMT6plex [N-Term]; 1xlactylation [K3]		0.00100868	0	1	1	1	P51965	Ubiquitin-conjugating enzyme E2 E1 OS=Homo sapiens OX=9606 GN=UBE2E1 PE=1 SV=1	P51965 [41-50]	1	1578.95	0	1.554	0.64	0.156795	0.297184	121.7	78.3	5.5	27.41	86.4	89.2	85.1	62.2	36.7	33.6		High	High	High	High	High	High	High	0	0.001587	3.01
FALSE	High	[R].ATEGMVVADKNCSK.[I]	1xCarbamidomethyl [C12]; 1xTMT6plex [K14]; 1xTMT6plex [N-Term]; 1xlactylation [K10]		0.000970684	0	1	1	1	Q99436	Proteasome subunit beta type-7 OS=Homo sapiens OX=9606 GN=PSMB7 PE=1 SV=1	Q99436 [63-76]	1	2040.05	0	1.024	0.03	0.141838	0.277826	101.2	98.8	4.6	5.67	71.8	75.9	67.4	45.8	44.1	44.9		High	High	High	High	High	High	High	0	0.001533	3.39
FALSE	High	[K].SDEKAAVAGK.[K]	1xTMT6plex [K10]; 1xTMT6plex [N-Term]; 1xlactylation [K4]		0.00028795	0	1	1	1	P36578	60S ribosomal protein L4 OS=Homo sapiens OX=9606 GN=RPL4 PE=1 SV=5	P36578 [365-374]	1	1505.86	0	1.417	0.5	0.0182445	0.0903613	117.2	82.8	1.57	8.65	60.3	68.7	59.1	36	26.4	29.1		High	High	High	High	High	High	High	0	0.0004632	3.38
FALSE	High	[R].ASSHSSQTQGGGSVTKK.[R]	1xTMT6plex [K17]; 1xTMT6plex [N-Term]; 1xlactylation [K16]		1.85856e-05	0	1	1	2	P02545	Prelamin-A/C OS=Homo sapiens OX=9606 GN=LMNA PE=1 SV=1	P02545 [402-418]	1	2177.16	0	0.462	-1.12	0.23573	0.384811	63.2	136.8	11.69	55.11	62.5	59.2	51.7	39.6	75.6	120.6		High	High	High	High	High	High	High	0	2.941e-05	5.95
FALSE	High	[K].SEHPGLSIGDTAK.[K]	1xTMT6plex [K13]; 1xTMT6plex [N-Term]		0.000915539	0	1	1	1	P26583	High mobility group protein B2 OS=Homo sapiens OX=9606 GN=HMGB2 PE=1 SV=2	P26583 [115-127]	0	1769.98	0	0.802	-0.32	0.150928	0.288868	89	111	7.32	14.89	67.6	86	65.8	55.4	65.2	58.1		High	High	High	High	High	High	High	0	0.001453	3.25
FALSE	High	[R].ASSHSSQTQGGGSVTK.[K]	1xTMT6plex [K16]; 1xTMT6plex [N-Term]		0.000192525	0	1	1	1	P02545	Prelamin-A/C OS=Homo sapiens OX=9606 GN=LMNA PE=1 SV=1	P02545 [402-417]	0	1977.04	0	0.477	-1.07	0.480645	0.620495	64.6	135.4	24.06	58.34	22.5	18.3	14.7	8.4	22.6	30.9		High	High	High	High	High	High	High	0	0.0003088	4.09
FALSE	High	[R].NQGGYGGSSSSSSYGSGR.[R]	1xTMT6plex [N-Term]		0.000353309	0	1	2	1	P09651	Heterogeneous nuclear ribonucleoprotein A1 OS=Homo sapiens OX=9606 GN=HNRNPA1 PE=1 SV=5	P09651 [353-370]	0	1923.86	0	1.53	0.61	0.226762	0.376579	120.9	79.1	9.98	39.2	26.2	25.2	22.6	19.1	9.9	8.2		High	High	High	High	High	High	High	0	0.0005686	3.23
FALSE	High	[K].LIVALMKPSR.[L]	1xTMT6plex [K7]; 1xTMT6plex [N-Term]		0.000475842	0	1	1	1	P08758	Annexin A5 OS=Homo sapiens OX=9606 GN=ANXA5 PE=1 SV=2	P08758 [80-89]	0	1586.02	0	0.912	-0.13	0.262911	0.415921	95.4	104.6	10.6	6.05	74	98.7	92.3	73.2	58.1	66.4		High	High	High	High	High	High	High	0	0.0007653	3.92
FALSE	High	[K].SAGAKSSGGREDLESSGLQR.[R]	1xTMT6plex [N-Term]; 1xlactylation [K5]		0.000243264	0	1	1	1	Q9UK76	Jupiter microtubule associated homolog 1 OS=Homo sapiens OX=9606 GN=JPT1 PE=1 SV=3	Q9UK76 [65-84]	2	2293.16	0	0.901	-0.15	0.72398	0.809942	94.8	105.2	11.66	12.44	32.4	46.9	36.2	25.2	27.9	27.4		High	High	High	High	High	High	High	0	0.0003909	3.59
FALSE	High	[R].ASGNYATVISHNPETKK.[T]	1xTMT6plex [K17]; 1xTMT6plex [N-Term]; 1xlactylation [K16]		0.00066898	0	1	1	1	P62917	60S ribosomal protein L8 OS=Homo sapiens OX=9606 GN=RPL8 PE=1 SV=2	P62917 [129-145]	1	2347.27	0	1.125	0.17	0.544763	0.673574	105.9	94.1	11.07	17.61	33.3	37.7	27.4	18.3	22.8	20.1		High	High	High	High	High	High	High	0	0.001073	3.64
FALSE	High	[R].SEDFGVNEDLADSDAR.[A]	1xTMT6plex [N-Term]		0.00038361	0	1	1	1	P04083	Annexin A1 OS=Homo sapiens OX=9606 GN=ANXA1 PE=1 SV=2	P04083 [189-204]	0	1968.9	0	0.907	-0.14	0.508201	0.646566	95.1	104.9	10.55	12.91	20.1	22.4	16.6	16.7	11.6	15		High	High	High	High	High	High	High	0	0.0006179	2.48
FALSE	High	[K].ASGYQSSQKK.[S]	1xTMT6plex [K10]; 1xTMT6plex [N-Term]; 1xlactylation [K9]		0.000242702	0	1	1	2	P51858	Hepatoma-derived growth factor OS=Homo sapiens OX=9606 GN=HDGF PE=1 SV=1	P51858 [97-106]	1	1613.89	0	1.073	0.1	0.104688	0.230497	103.5	96.5	3.62	4.04	208.3	232	195.8	140.7	127.5	135.3		High	High	High	High	High	High	High	0	0.0003897	3.81
FALSE	High	[K].AAGAGKVTK.[S]	1xTMT6plex [K9]; 1xTMT6plex [N-Term]; 1xlactylation [K6]		0.000545496	0	1	2	1	P68104	Elongation factor 1-alpha 1 OS=Homo sapiens OX=9606 GN=EEF1A1 PE=1 SV=1	P68104 [445-453]	1	1332.82	0	0.95	-0.07	0.842655	0.898935	97.5	102.5	5.65	4.54	176.7	186.7	160.6	132.9	107.5	119		High	High	High	High	High	High	High	0	0.0008785	3.61
FALSE	High	[R].QEMQEVQSSR.[S]	1xTMT6plex [N-Term]		0.000625414	0	1	1	1	P22626	Heterogeneous nuclear ribonucleoproteins A2/B1 OS=Homo sapiens OX=9606 GN=HNRNPA2B1 PE=1 SV=2	P22626 [191-200]	0	1450.72	0	0.934	-0.1	0.664999	0.770207	96.6	103.4	4.9	9.24	53	66.4	53.9	44.4	41.5	35.1		High	High	High	High	High	High	High	0	0.001004	3.13
FALSE	High	[R].YISPDQLADLYK.[S]	1xTMT6plex [K12]; 1xTMT6plex [N-Term]		0.00101255	0	1	1	1	P06733	Alpha-enolase OS=Homo sapiens OX=9606 GN=ENO1 PE=1 SV=2	P06733 [270-281]	0	1884.05	0	0.67	-0.58	0.0263104	0.106342	80.3	119.7	11.62	11.32	38.4	40.6	44.8	45.7	38.8	32.7		High	High	High	High	High	High	High	0	0.001591	3.27
FALSE	High	[R].VSFELFADKVPK.[T]	1xTMT6plex [K12]; 1xTMT6plex [N-Term]; 1xlactylation [K9]		0.000528743	0	1	1	1	P62937	Peptidyl-prolyl cis-trans isomerase A OS=Homo sapiens OX=9606 GN=PPIA PE=1 SV=2	P62937 [20-31]	1	1910.1	0	1.538	0.62	0.0303628	0.115721	121.2	78.8	14.08	10.77	21.2	26	17.3	12.3	8.7	9.5		High	High	High	High	High	High	High	0	0.0008516	2.62
FALSE	High	[K].QEYDESGPSIVHR.[K]	1xTMT6plex [N-Term]		0.000529924	0	1	7	1	P60709	Actin, cytoplasmic 1 OS=Homo sapiens OX=9606 GN=ACTB PE=1 SV=1	P60709 [360-372]	0	1745.87	0	0.954	-0.07	0.724978	0.809942	97.7	102.3	3.81	10.68	105.7	126	102.7	74.9	75	82.3		High	High	High	High	High	High	High	0	0.0008528	4.19
FALSE	High	[K].ATVTPSPVKGK.[G]	1xTMT6plex [K11]; 1xTMT6plex [N-Term]; 1xlactylation [K9]		0.000705908	0	1	1	1	Q9H1E3	Nuclear ubiquitous casein and cyclin-dependent kinase substrate 1 OS=Homo sapiens OX=9606 GN=NUCKS1 PE=1 SV=1	Q9H1E3 [176-186]	1	1614.98	0	0.66	-0.6	0.0173428	0.0885003	79.5	120.5	3.7	10.26	60.5	66.1	56.9	58	59	62.9		High	High	High	High	High	High	High	0	0.001132	3.8
FALSE	High	[K].NRDEAIKQLR.[K]	1xTMT6plex [N-Term]; 1xlactylation [K7]		0.00090115	0	1	1	1	P35579	Myosin-9 OS=Homo sapiens OX=9606 GN=MYH9 PE=1 SV=4	P35579 [1632-1641]	2	1543.88	0	1.057	0.08	0.145477	0.282421	102.8	97.2	5.63	7.68	88.7	110.6	87.5	67.4	56.8	51.5		High	High	High	High	High	High	High	0	0.00143	4.16
FALSE	High	[K].NQVAMNPTNTVFDAKR.[L]	1xTMT6plex [N-Term]; 1xlactylation [K15]		0.000581699	0	1	1	1	P11142	Heat shock cognate 71 kDa protein OS=Homo sapiens OX=9606 GN=HSPA8 PE=1 SV=1	P11142 [57-72]	1	2107.08	0	1.094	0.13	0.276081	0.429218	104.5	95.5	9.53	11.97	48.6	46.1	45.1	31.7	29.7	23.8		High	High	High	High	High	High	High	0	0.0009359	4.06
FALSE	High	[K].ATDKSFVEK.[LV]	1xTMT6plex [K9]; 1xTMT6plex [N-Term]; 1xlactylation [K4]		0.000862278	0	1	3	1	P35579	Myosin-9 OS=Homo sapiens OX=9606 GN=MYH9 PE=1 SV=4	P35579 [537-545]	1	1554.88	0	1.544	0.63	0.000219558	0.0226919	121.4	78.6	0.16	1.23	87	100	87.7	43.8	38.9	38.7		High	High	High	High	High	High	High	0	0.001372	3.13
FALSE	High	[R].LKSTCIYGGAPK.[G]	1xCarbamidomethyl [C5]; 1xTMT6plex [K12]; 1xTMT6plex [N-Term]; 1xlactylation [K2]		0.000942867	0	2	2	1	Q92841; P17844	Probable ATP-dependent RNA helicase DDX17 OS=Homo sapiens OX=9606 GN=DDX17 PE=1 SV=2 Probable ATP-dependent RNA helicase DDX5 OS=Homo sapiens OX=9606 GN=DDX5 PE=1 SV=1	Q92841 [273-284]; P17844 [196-207]	1	1825.03	0	1.655	0.73	0.0102539	0.0725543	124.7	75.3	6.56	13.61	43.7	53.9	41.6	16.8	19.2	18.2	Shared	High	High	High	High	High	High	High	0	0.001492	2.41
FALSE	High	[K].ATCAPQHGAPGPGPADASK.[V]	1xCarbamidomethyl [C3]; 1xTMT6plex [K19]; 1xTMT6plex [N-Term]		2.16065e-05	0	1	1	1	P21333	Filamin-A OS=Homo sapiens OX=9606 GN=FLNA PE=1 SV=4	P21333 [2541-2559]	0	2248.15	0	0.997	0	0.932449	0.96064	99.8	100.2	12.32	12.42	20.4	28.9	26	16	17.7	17.4		High	High	High	High	High	High	High	0	3.421e-05	4.71
FALSE	High	[K].AANMLQQSGSKNTGAK.[K]	1xTMT6plex [K16]; 1xTMT6plex [N-Term]; 1xlactylation [K11]		0.000153773	0	1	1	1	P46063	ATP-dependent DNA helicase Q1 OS=Homo sapiens OX=9606 GN=RECQL PE=1 SV=3	P46063 [627-642]	1	2136.15	0															No Quan Values	High	High	High	High	High	High	High	0	0.0002461	4.65
FALSE	High	[R].QHCCPAGYTCNVKAR.[S]	3xCarbamidomethyl [C3; C4; C10]; 1xTMT6plex [N-Term]; 1xlactylation [K13]		0.000701392	0	1	1	1	P28799	Progranulin OS=Homo sapiens OX=9606 GN=GRN PE=1 SV=2	P28799 [479-493]	1	2122.98	0	1.313	0.39	0.3165	0.463795	113.5	86.5	5.84	30.69	16	19	14.9	13.3	6.3	8.4		High	High	High	High	High	High	High	0	0.001124	4.46
FALSE	High	[K].QCANKVLQHMK.[A]	1xCarbamidomethyl [C2]; 1xTMT6plex [K11]; 1xTMT6plex [N-Term]; 1xlactylation [K5]		0.000633655	0	1	1	1	Q96AG4	Leucine-rich repeat-containing protein 59 OS=Homo sapiens OX=9606 GN=LRRC59 PE=1 SV=1	Q96AG4 [139-149]	1	1887.03	0	1.657	0.73	0.00351436	0.0517006	124.7	75.3	5.51	1.07	116.6	121.2	117.1	53.6	47.7	48.2		High	High	High	High	High	High	High	0	0.001019	3.49
FALSE	High	[R].SAEEEAADLPTKPTKISK.[F]	2xTMT6plex [K15; K]; 1xTMT6plex [N-Term]; 1xlactylation [K]		0.000299455	0	1	1	2	Q8WW12	PEST proteolytic signal-containing nuclear protein OS=Homo sapiens OX=9606 GN=PCNP PE=1 SV=2	Q8WW12 [53-70]	1	2674.51	0	1.173	0.23	0.00710647	0.0643612	108	92	3.31	3.84	231.3	252.7	236.8	146.5	133.5	140.3		High	High	High	High	High	High	High	0	0.0005573	4.34
FALSE	High	[R].IMNTFSVVPSPK.[V]	1xTMT6plex [K12]; 1xTMT6plex [N-Term]		0.000246664	0	2	4	1	P07437; P68371	Tubulin beta chain OS=Homo sapiens OX=9606 GN=TUBB PE=1 SV=2 Tubulin beta-4B chain OS=Homo sapiens OX=9606 GN=TUBB4B PE=1 SV=1	P07437 [163-174]; P68371 [163-174]	0	1778.03	0	0.889	-0.17	0.296801	0.445328	94.1	105.9	8.64	8.61	35.2	34.1	32.1	29.3	24.2	21.9	Shared	High	High	High	High	High	High	High	0	0.0003962	3.11
FALSE	High	[R].AAASKLEQGKR.[V]	1xTMT6plex [K10]; 1xTMT6plex [N-Term]; 1xlactylation [K5]		0.000453818	0	1	1	2	P35269	General transcription factor IIF subunit 1 OS=Homo sapiens OX=9606 GN=GTF2F1 PE=1 SV=2	P35269 [403-413]	2	1689.01	0	0.901	-0.15	0.159645	0.298401	94.8	105.2	2.46	6.57	379.3	455.2	384.5	344.5	263.3	291.2		High	High	High	High	High	High	High	0	0.0007309	4.11
FALSE	High	[R].VQVQDNEGCPVEALVK.[D]	1xCarbamidomethyl [C9]; 1xTMT6plex [K16]; 1xTMT6plex [N-Term]		0.000528743	0	1	1	1	P21333	Filamin-A OS=Homo sapiens OX=9606 GN=FLNA PE=1 SV=4	P21333 [709-724]	0	2243.21	0	1.002	0	0.765435	0.841596	100.1	99.9	2.26	11.16	50.9	61.1	53.1	35	35.5	38.8		High	High	High	High	High	High	High	0	0.0008506	3.67
FALSE	High	[K].SCCSCCPVGCAK.[C]	5xCarbamidomethyl [C2; C3; C5; C6; C10]; 1xTMT6plex [K12]; 1xTMT6plex [N-Term]		0.000989542	0	1	5	1	P02795	Metallothionein-2 OS=Homo sapiens OX=9606 GN=MT2A PE=1 SV=1	P02795 [32-43]	0	1903.84	0	0.962	-0.06	0.53489	0.667882	98.1	101.9	5.78	1.79	108.1	121.1	118.8	89.6	76.1	76.8		High	High	High	High	High	High	High	0	0.001559	3.77
FALSE	High	[K].NVTDVVNTCHDAGISKK.[A]	1xCarbamidomethyl [C9]; 1xTMT6plex [K17]; 1xTMT6plex [N-Term]; 1xlactylation [K16]		0.000904735	0	1	1	1	Q9Y3I0	RNA-splicing ligase RtcB homolog OS=Homo sapiens OX=9606 GN=RTCB PE=1 SV=1	Q9Y3I0 [477-493]	1	2388.26	0	1.005	0.01	0.45092	0.594794	100.3	99.7	13.65	3.72	48.1	43.2	39.5	28.7	26.9	26.8		High	High	High	High	High	High	High	0	0.001436	2.2
FALSE	High	[R].QAASKAASK.[Q]	1xTMT6plex [K9]; 1xTMT6plex [N-Term]; 1xlactylation [K5]		0.000274331	0	1	1	1	Q9H1E3	Nuclear ubiquitous casein and cyclin-dependent kinase substrate 1 OS=Homo sapiens OX=9606 GN=NUCKS1 PE=1 SV=1	Q9H1E3 [94-102]	1	1391.83	0	1.013	0.02	0.672	0.774232	100.7	99.3	2.9	11.91	63.1	74.2	61.6	48.4	50.2	41		High	High	High	High	High	High	High	0	0.0004415	3.12
FALSE	High	[R].NSNLVGAAHEELQQSR.[I]	1xTMT6plex [N-Term]		0.000110917	0	1	1	1	P02545	Prelamin-A/C OS=Homo sapiens OX=9606 GN=LMNA PE=1 SV=1	P02545 [281-296]	0	1982.03	0															No Quan Values	High	High	High	High	High	High	High	0	0.0001775	4.47
FALSE	High	[R].SAPGGGSKVPQKK.[V]	2xTMT6plex [K12; K13]; 1xTMT6plex [N-Term]; 1xlactylation [K8]		0.000166763	0	1	1	2	P06748	Nucleophosmin OS=Homo sapiens OX=9606 GN=NPM1 PE=1 SV=2	P06748 [143-155]	2	2000.21	0	0.875	-0.19	0.0224885	0.0997784	93.3	106.7	3.43	0.99	369.5	401.5	351	310.4	270.6	270.7		High	High	High	High	High	High	High	0	0.0002673	3.4
FALSE	High	[K].ATDAEADVASLNR.[R]	1xTMT6plex [N-Term]		0.000235509	0	1	2	1	P09493	Tropomyosin alpha-1 chain OS=Homo sapiens OX=9606 GN=TPM1 PE=1 SV=2	P09493 [78-90]	0	1561.8	0	0.988	-0.02	0.659327	0.764645	99.4	100.6	10.98	4.63	39.7	52.6	50	36	30	33.5		High	High	High	High	High	High	High	0	0.000378	3.1
FALSE	High	[K].KEAPAPPK.[A]	1xTMT6plex [K8]; 1xTMT6plex [N-Term]; 1xlactylation [K1]		0.00193271	0.000774383	1	1	3	P62750	60S ribosomal protein L23a OS=Homo sapiens OX=9606 GN=RPL23A PE=1 SV=1	P62750 [7-14]	1	1367.83	0	0.802	-0.32	0.0185961	0.0905079	89	111	1.5	6.12	89.2	103.4	92.8	87.2	81.8	73.8		High	High	High	High	High	High	High	0.001458	0.002528	2.77
FALSE	High	[K].QASEGPLK.[G]	1xTMT6plex [K8]; 1xTMT6plex [N-Term]		0.00128405	0.000774383	1	1	2	P04406	Glyceraldehyde-3-phosphate dehydrogenase OS=Homo sapiens OX=9606 GN=GAPDH PE=1 SV=3	P04406 [264-271]	0	1287.77	0	0.806	-0.31	0.00459989	0.0565771	89.3	110.7	0.96	3.35	200.8	234.5	202.9	203.1	168.7	169		High	High	High	High	High	High	High	0.001458	0.001931	3.11
FALSE	High	[K].NVICDKCEGR.[G]	2xCarbamidomethyl [C4; C7]; 1xTMT6plex [N-Term]; 1xlactylation [K6]		0.00313169	0.000774383	1	1	1	P31689	DnaJ homolog subfamily A member 1 OS=Homo sapiens OX=9606 GN=DNAJA1 PE=1 SV=2	P31689 [131-140]	1	1551.75	0	1.972	0.98	0.000339811	0.0229831	132.7	67.3	7.13	7.22	49.2	49.1	47.7	16.9	17	16.5		High	High	High	High	High	High	High	0.001458	0.003566	2.17
FALSE	High	[K].TKVEHGGSSGSK.[Q]	1xTMT6plex [K12]; 1xTMT6plex [N-Term]; 1xlactylation [K2]		0.00246858	0.000774383	1	1	1	P29084	Transcription initiation factor IIE subunit beta OS=Homo sapiens OX=9606 GN=GTF2E2 PE=1 SV=1	P29084 [41-52]	1	1703.93	0	0.514	-0.96	0.259006	0.411831	67.9	132.1	16.98	34.53	23.1	19.8	17.8	13.4	23.2	23.8		High	High	High	High	High	High	High	0.001458	0.00299	2.29
FALSE	High	[R].TKTPGPGAQSALR.[A]	1xTMT6plex [N-Term]; 1xlactylation [K2]		0.00175417	0.000774383	1	1	1	P62263	40S ribosomal protein S14 OS=Homo sapiens OX=9606 GN=RPS14 PE=1 SV=3	P62263 [105-117]	1	1584.89	0	1.272	0.35	0.16121	0.300095	112	88	0.31	16.42	70.7	81	71	53.4	34	38.2		High	High	High	High	High	High	High	0.001458	0.002376	3.44
FALSE	High	[K].NVLINKDIR.[C]	1xTMT6plex [N-Term]; 1xlactylation [K6]		0.00153563	0.000774383	1	1	1	P27797	Calreticulin OS=Homo sapiens OX=9606 GN=CALR PE=1 SV=1	P27797 [154-162]	1	1385.83	0	1.357	0.44	0.0519914	0.153528	115.1	84.9	3.64	12.1	117.4	143.4	118.4	82.3	58.6	59.5		High	High	High	High	High	High	High	0.001458	0.002178	3.47
FALSE	High	[K].TKPLATTQPAK.[T]	2xTMT6plex [K2; K11]; 1xTMT6plex [N-Term]		0.00182981	0.000774383	1	1	1	P27816	Microtubule-associated protein 4 OS=Homo sapiens OX=9606 GN=MAP4 PE=1 SV=3	P27816 [701-711]	0	1843.16	0	0.946	-0.08	0.825901	0.889159	97.2	102.8	5.75	6.69	108.1	120.6	118.4	91	77.4	71		High	High	High	High	High	High	High	0.001458	0.002442	2.83
FALSE	High	[R].TKSQGGEPTYNVAVGR.[A]	1xTMT6plex [N-Term]; 1xlactylation [K2]		0.00411541	0.000774383	1	1	1	P35080	Profilin-2 OS=Homo sapiens OX=9606 GN=PFN2 PE=1 SV=3	P35080 [90-105]	1	1965.02	0															No Quan Values	High	High	High	High	High	High	High	0.001458	0.004419	2.76
FALSE	High	[K].KEGDLIAAQAR.[L]	1xTMT6plex [N-Term]; 1xlactylation [K1]		0.00132454	0.000774383	1	1	1	P02545	Prelamin-A/C OS=Homo sapiens OX=9606 GN=LMNA PE=1 SV=1	P02545 [123-133]	1	1472.83	0	1.343	0.43	0.120061	0.251426	114.6	85.4	6.67	16.27	41.7	53.3	47.8	24.5	23.4	29.6		High	High	High	High	High	High	High	0.001458	0.001972	2.93
FALSE	High	[R].TDDEVVQR.[E]	1xTMT6plex [N-Term]		0.00201658	0.000774383	1	1	1	P14625	Endoplasmin OS=Homo sapiens OX=9606 GN=HSP90B1 PE=1 SV=1	P14625 [44-51]	0	1190.62	0	0.924	-0.11	0.0318925	0.119478	96	104	1.42	2.69	65.7	77.4	66.5	56.4	46.6	49.1		High	High	High	High	High	High	High	0.001458	0.002604	2.32
FALSE	High	[K].TAVVVGTITDDVR.[V]	1xTMT6plex [N-Term]		0.00135561	0.000774383	1	1	1	Q07020	60S ribosomal protein L18 OS=Homo sapiens OX=9606 GN=RPL18 PE=1 SV=2	Q07020 [79-91]	0	1574.9	0	1.179	0.24	0.0810714	0.199499	108.2	91.8	11.59	12.54	43.9	43.6	35.4	26.4	21.8	18.3		High	High	High	High	High	High	High	0.001458	0.002005	2.26
FALSE	High	[K].NSQLFAASQKFR.[K]	1xTMT6plex [N-Term]; 1xlactylation [K10]		0.00241331	0.000774383	1	1	1	Q9Y232	Chromodomain Y-like protein OS=Homo sapiens OX=9606 GN=CDYL PE=1 SV=2	Q9Y232 [163-174]	1	1697.92	0	1.248	0.32	0.179154	0.324174	111	89	7.71	24.61	32.6	36.4	28.4	21.3	17.2	11.5		High	High	High	High	High	High	High	0.001458	0.002944	2.02
FALSE	High	[K].NVIGLQMGTNR.[G]	1xTMT6plex [N-Term]		0.00234503	0.000774383	1	1	1	P37802	Transgelin-2 OS=Homo sapiens OX=9606 GN=TAGLN2 PE=1 SV=3	P37802 [172-182]	0	1431.79	0	0.957	-0.06	0.772732	0.846968	97.8	102.2	3.92	21.26	67.5	83.8	71.7	70.4	50.2	40.6		High	High	High	High	High	High	High	0.001458	0.002884	2.79
FALSE	High	[K].TCSTTALKK.[Y]	1xCarbamidomethyl [C2]; 1xTMT6plex [K9]; 1xTMT6plex [N-Term]; 1xlactylation [K8]		0.00176332	0.000774383	1	1	1	Q5SSJ5	Heterochromatin protein 1-binding protein 3 OS=Homo sapiens OX=9606 GN=HP1BP3 PE=1 SV=1	Q5SSJ5 [358-366]	1	1539.88	0	1.608	0.69	0.0828547	0.201071	123.3	76.7	9.56	24.7	91.7	102	77.1	56.2	37.4	30.5		High	High	High	High	High	High	High	0.001458	0.002382	2.77
FALSE	High	[R].QMSGAQIK.[I]	1xTMT6plex [K8]; 1xTMT6plex [N-Term]		0.00267359	0.000774383	2	3	1	Q15366; Q15365	Poly(rC)-binding protein 2 OS=Homo sapiens OX=9606 GN=PCBP2 PE=1 SV=1 Poly(rC)-binding protein 1 OS=Homo sapiens OX=9606 GN=PCBP1 PE=1 SV=2	Q15366 [315-322]; Q15365 [307-314]	0	1320.77	0	1.078	0.11	0.415512	0.560288	103.8	96.2	8.51	3.56	123.8	135.3	105.7	84.9	76.7	72.7	Shared	High	High	High	High	High	High	High	0.001458	0.003165	2.26
FALSE	High	[K].KEESEKPR.[G]	1xTMT6plex [K6]; 1xTMT6plex [N-Term]; 1xlactylation [K1]		0.00289478	0.000774383	1	1	1	P83916	Chromobox protein homolog 1 OS=Homo sapiens OX=9606 GN=CBX1 PE=1 SV=1	P83916 [104-111]	1	1532.87	0	0.855	-0.23	0.0254994	0.104679	92.2	107.8	2.6	6.97	99.8	119.4	105.9	93	91.9	83.8		High	High	High	High	High	High	High	0.001458	0.003357	3.23
FALSE	High	[K].QFSQYIK.[N]	1xTMT6plex [K7]; 1xTMT6plex [N-Term]		0.00298855	0.000774383	1	1	1	P46777	60S ribosomal protein L5 OS=Homo sapiens OX=9606 GN=RPL5 PE=1 SV=3	P46777 [222-228]	0	1371.8	0	1.01	0.01	0.726869	0.811222	100.5	99.5	5.12	6.55	102.9	130.9	110.7	84.3	76.5	68.4		High	High	High	High	High	High	High	0.001458	0.003443	2.98
FALSE	High	[K].KELASALK.[S]	1xTMT6plex [K8]; 1xTMT6plex [N-Term]; 1xlactylation [K1]		0.00104793	0.000774383	1	2	1	P07355	Annexin A2 OS=Homo sapiens OX=9606 GN=ANXA2 PE=1 SV=2	P07355 [81-88]	1	1389.87	0	1.48	0.57	0.00734654	0.0653002	119.4	80.6	1.28	6.35	106.1	122	104.9	60.2	46.3	49.4		High	High	High	High	High	High	High	0.001458	0.001642	3.15
FALSE	High	[K].QNSVQEQPGTACLSKFSSASGASAR.[I]	1xCarbamidomethyl [C12]; 1xTMT6plex [N-Term]; 1xlactylation [K15]		0.00126585	0.000774383	1	1	1	Q9NQW6	Anillin OS=Homo sapiens OX=9606 GN=ANLN PE=1 SV=2	Q9NQW6 [223-247]	1	2869.39	0															No Quan Values	High	High	High	High	High	High	High	0.001458	0.001911	2.72
FALSE	High	[K].NVTELNEPLSNEER.[N]	1xTMT6plex [N-Term]		0.00282473	0.000774383	1	1	1	P61981	14-3-3 protein gamma OS=Homo sapiens OX=9606 GN=YWHAG PE=1 SV=2	P61981 [29-42]	0	1872.95	0															No Quan Values	High	High	High	High	High	High	High	0.001458	0.003298	2.4
FALSE	High	[K].TAMAAAKAPTK.[A]	1xTMT6plex [K11]; 1xTMT6plex [N-Term]; 1xlactylation [K7]		0.00330884	0.000774383	1	1	1	P83731	60S ribosomal protein L24 OS=Homo sapiens OX=9606 GN=RPL24 PE=1 SV=1	P83731 [125-135]	1	1590.93	0	0.997	0	0.722698	0.809942	99.8	100.2	3.02	11.15	114.7	133.4	122.7	105.8	74.7	80.3		High	High	High	High	High	High	High	0.001458	0.003716	2.48
FALSE	High	[R].KGHAVGDIPGVR.[F]	1xTMT6plex [N-Term]; 1xlactylation [K1]		0.00184463	0.000774383	1	1	1	P62266	40S ribosomal protein S23 OS=Homo sapiens OX=9606 GN=RPS23 PE=1 SV=3	P62266 [108-119]	1	1506.86	0	1.018	0.03	0.543276	0.672209	100.9	99.1	3.69	1.31	64.7	77.1	63	49.4	42.6	44.5		High	High	High	High	High	High	High	0.001458	0.002455	3.12
FALSE	High	[R].KGPELPLVPVKR.[Q]	1xTMT6plex [K1]; 1xTMT6plex [N-Term]; 1xlactylation [K11]		0.00187491	0.000774383	1	1	1	Q96DI7	U5 small nuclear ribonucleoprotein 40 kDa protein OS=Homo sapiens OX=9606 GN=SNRNP40 PE=1 SV=1	Q96DI7 [8-19]	2	1863.18	0	0.937	-0.09	0.969176	0.982031	96.8	103.2	13.9	20.86	41.2	42.6	49.2	39.2	22.3	30.3		High	High	High	High	High	High	High	0.001458	0.002482	2.99
FALSE	High	[R].GSPQQIDHAK.[Q]	1xTMT6plex [K10]; 1xTMT6plex [N-Term]		0.00459988	0.000774383	1	1	1	Q92945	Far upstream element-binding protein 2 OS=Homo sapiens OX=9606 GN=KHSRP PE=1 SV=4	Q92945 [479-488]	0	1538.87	0	0.848	-0.24	0.145781	0.282421	91.8	108.2	8.04	9.45	42.8	56.9	44.2	40.1	31.7	39		High	High	High	High	High	High	High	0.001458	0.004848	2.07
FALSE	High	[K].KGPSTPYTKSK.[R]	2xTMT6plex [K1; K9]; 1xTMT6plex [N-Term]; 1xlactylation [K11]		0.00139397	0.000774383	1	1	1	Q8TAQ2	SWI/SNF complex subunit SMARCC2 OS=Homo sapiens OX=9606 GN=SMARCC2 PE=1 SV=1	Q8TAQ2 [318-328]	2	1953.16	0	0.872	-0.2	0.0858704	0.204155	93.2	106.8	3.99	7.44	119.7	147.9	122.2	100.4	101.5	95.6		High	High	High	High	High	High	High	0.001458	0.002043	2.98
FALSE	High	[K].KGPTAAQAKSK.[Q]	2xTMT6plex [K1; K9]; 1xTMT6plex [N-Term]; 1xlactylation [K11]		0.00302076	0.000774383	1	1	1	O60869	Endothelial differentiation-related factor 1 OS=Homo sapiens OX=9606 GN=EDF1 PE=1 SV=1	O60869 [15-25]	2	1846.14	0	0.844	-0.24	0.0815843	0.199921	91.6	108.4	7.97	6.87	98.4	132.6	107.8	98.2	76.9	89.3		High	High	High	High	High	High	High	0.001458	0.003465	2.75
FALSE	High	[K].QAGRPKGSK.[G]	1xTMT6plex [K9]; 1xTMT6plex [N-Term]; 1xlactylation [K6]		0.00335837	0.000774383	1	1	1	Q15291	Retinoblastoma-binding protein 5 OS=Homo sapiens OX=9606 GN=RBBP5 PE=1 SV=2	Q15291 [483-491]	1	1458.88	0	0.721	-0.47	0.0718292	0.185157	83.8	116.2	8.87	17.54	41.5	56.6	48.1	51.3	35.3	51.3		High	High	High	High	High	High	High	0.001458	0.003766	2.02
FALSE	High	[K].QQSNEHLR.[R]	1xTMT6plex [N-Term]		0.00424741	0.000774383	1	1	1	O43707	Alpha-actinin-4 OS=Homo sapiens OX=9606 GN=ACTN4 PE=1 SV=2	O43707 [644-651]	0	1240.66	0	0.75	-0.41	0.529045	0.662386	85.7	114.3	21	31.48	13.6	11.5	9.4	6.9	11.6	9.2		High	High	High	High	High	High	High	0.001458	0.004548	2.33
FALSE	High	[K].KGQKVGEFSGANK.[E]	2xTMT6plex [K4; K13]; 1xTMT6plex [N-Term]; 1xlactylation [K1]		0.00161453	0.000774383	1	1	1	P10599	Thioredoxin OS=Homo sapiens OX=9606 GN=TXN PE=1 SV=3	P10599 [82-94]	2	2109.23	0	1.374	0.46	0.00113295	0.0340653	115.8	84.2	3.98	2.37	163.2	184.1	152.7	89.6	81.7	80.4		High	High	High	High	High	High	High	0.001458	0.002249	3.37
FALSE	High	[R].KGSSSQAPASK.[K]	1xTMT6plex [K11]; 1xTMT6plex [N-Term]; 1xlactylation [K1]		0.00265554	0.000774383	1	1	1	Q9H6F5	Coiled-coil domain-containing protein 86 OS=Homo sapiens OX=9606 GN=CCDC86 PE=1 SV=1	Q9H6F5 [215-225]	1	1577.89	0	1.013	0.02	0.691677	0.793262	100.6	99.4	3.16	13.29	33.8	37.1	34.7	24.2	22.6	27.6		High	High	High	High	High	High	High	0.001458	0.003154	2.17
FALSE	High	[K].KGTAALGK.[A]	1xTMT6plex [K8]; 1xTMT6plex [N-Term]; 1xlactylation [K1]		0.00259379	0.000774383	1	1	1	Q15054	DNA polymerase delta subunit 3 OS=Homo sapiens OX=9606 GN=POLD3 PE=1 SV=2	Q15054 [445-452]	1	1275.8	0	1.003	0	0.804432	0.872872	100.1	99.9	3.11	5.38	130.1	154.4	139.9	108.6	85	92.4		High	High	High	High	High	High	High	0.001458	0.003103	2.86
FALSE	High	[K].MIKPFFHSLSEK.[Y]	1xOxidation [M1]; 1xTMT6plex [K12]; 1xTMT6plex [N-Term]; 1xlactylation [K3]		0.0019823	0.000774383	1	1	1	P10599	Thioredoxin OS=Homo sapiens OX=9606 GN=TXN PE=1 SV=3	P10599 [37-48]	0	2010.11	0	1.077	0.11	0.231662	0.381472	103.7	96.3	5.81	10.95	44.7	57.2	46.1	29	31.5	29.2		High	High	High	High	High	High	High	0.001458	0.002572	2.33
FALSE	High	[R].QSACNLEK.[K]	1xCarbamidomethyl [C4]; 1xTMT6plex [K8]; 1xTMT6plex [N-Term]		0.00110974	0.000774383	1	1	1	P35579	Myosin-9 OS=Homo sapiens OX=9606 GN=MYH9 PE=1 SV=4	P35579 [1434-1441]	0	1407.77	0	1.001	0	0.400209	0.545091	100	100	1.05	3.91	147.7	167.3	146.2	105.8	98.9	100.3		High	High	High	High	High	High	High	0.001458	0.001723	3.22
FALSE	High	[K].GSAITGPVAK.[E]	1xTMT6plex [K10]; 1xTMT6plex [N-Term]		0.00184463	0.000774383	1	1	1	P62829	60S ribosomal protein L23 OS=Homo sapiens OX=9606 GN=RPL23 PE=1 SV=1	P62829 [114-123]	0	1358.84	0	0.897	-0.16	0.398842	0.544073	94.6	105.4	4.69	9.34	70.4	88.8	74.3	54.5	55.5	57.6		High	High	High	High	High	High	High	0.001458	0.002454	2.89
FALSE	High	[R].GRPGAPGPAGAR.[G]	1xTMT6plex [N-Term]		0.00191134	0.000774383	1	1	1	P02452	Collagen alpha-1(I) chain OS=Homo sapiens OX=9606 GN=COL1A1 PE=1 SV=6	P02452 [311-322]	0	1292.74	0	1.543	0.63	0.0112204	0.0755335	121.3	78.7	8.78	13.15	32.6	44.1	34.1	17	17.4	13.7		High	High	High	High	High	High	High	0.001458	0.00251	3.23
FALSE	High	[R].KGESGQSWPR.[L]	1xTMT6plex [N-Term]; 1xlactylation [K1]		0.00145357	0.000774383	1	1	1	Q15185	Prostaglandin E synthase 3 OS=Homo sapiens OX=9606 GN=PTGES3 PE=1 SV=1	Q15185 [79-88]	1	1432.74	0	1.475	0.56	0.0102158	0.0725543	119.2	80.8	1.1	7.34	64.4	75.6	65.6	36.7	29.8	28.1		High	High	High	High	High	High	High	0.001458	0.002101	2.66
FALSE	High	[K].MPKFSMPGFK.[AG]	1xTMT6plex [K10]; 1xTMT6plex [N-Term]; 1xlactylation [K3]		0.00209436	0.000774383	1	1	2	Q09666	Neuroblast differentiation-associated protein AHNAK OS=Homo sapiens OX=9606 GN=AHNAK PE=1 SV=2	Q09666 [882-891]; [1259-1268]; [1387-1396]; [1515-1524]; [1717-1726]; [2053-2062]; [2248-2257]; [2515-2524]; [2643-2652]; [2899-2908]; [3027-3036]; [3607-3616]; [3809-3818]; [4065-4074]; [4193-4202]; [4321-4330]; [4657-4666]; [4785-4794]	1	1699.93	0	0.777	-0.36	0.0544893	0.157776	87.5	112.5	3.48	10.39	50.2	56.6	47.4	42.2	45.1	43.7		High	High	High	High	High	High	High	0.003379	0.007724	2.1
FALSE	High	[K].KGEITGEVR.[M]	1xTMT6plex [N-Term]; 1xlactylation [K1]		0.00260248	0.000774383	1	1	1	P21333	Filamin-A OS=Homo sapiens OX=9606 GN=FLNA PE=1 SV=4	P21333 [1801-1809]	1	1289.73	0	1.104	0.14	0.187767	0.33493	104.9	95.1	5.55	6.8	106.4	132	104.4	74.9	64.8	74.3		High	High	High	High	High	High	High	0.001458	0.003109	3.15
FALSE	High	[R].QAAKHDAAAK.[A]	1xTMT6plex [K10]; 1xTMT6plex [N-Term]; 1xlactylation [K4]		0.0023084	0.000774383	1	1	1	O95793	Double-stranded RNA-binding protein Staufen homolog 1 OS=Homo sapiens OX=9606 GN=STAU1 PE=1 SV=2	O95793 [146-155]	1	1540.88	0	0.949	-0.08	0.95173	0.968823	97.4	102.6	8.29	15.53	33.1	33.8	28.6	19.6	21	23.8		High	High	High	High	High	High	High	0.001458	0.002856	2.67
FALSE	High	[K].KFGPVVAPKPK.[V]	2xTMT6plex [K9; K11]; 1xTMT6plex [N-Term]; 1xlactylation [K1]		0.00109706	0.000774383	1	1	1	Q15942	Zyxin OS=Homo sapiens OX=9606 GN=ZYX PE=1 SV=1	Q15942 [25-35]	1	1927.23	0	1.174	0.23	0.103553	0.229042	108	92	5.27	10.69	88.8	104	99	55.8	52.2	60.9		High	High	High	High	High	High	High	0.001458	0.001708	3.36
FALSE	High	[K].QNRPIPQWIR.[M]	1xTMT6plex [N-Term]		0.00304251	0.000774383	1	2	1	P62891	60S ribosomal protein L39 OS=Homo sapiens OX=9606 GN=RPL39 PE=1 SV=2	P62891 [19-28]	0	1536.9	0															No Quan Values	High	High	High	High	High	High	High	0.001458	0.003489	2.32
FALSE	High	[R].NALLSLAK.[G]	1xTMT6plex [K8]; 1xTMT6plex [N-Term]		0.00272884	0.000774383	1	1	1	P04083	Annexin A1 OS=Homo sapiens OX=9606 GN=ANXA1 PE=1 SV=2	P04083 [178-185]	0	1287.84	0	1.418	0.5	0.465165	0.606752	117.3	82.7	8.09	36.52	66.6	76.8	58.4	61	31.8	28.1		High	High	High	High	High	High	High	0.001458	0.003218	2.71
FALSE	High	[R].KEAESSPFVER.[L]	1xTMT6plex [N-Term]; 1xlactylation [K1]		0.00149701	0.000774383	1	1	1	P14625	Endoplasmin OS=Homo sapiens OX=9606 GN=HSP90B1 PE=1 SV=1	P14625 [547-557]	1	1579.82	0	1.389	0.47	0.00240115	0.0464648	116.3	83.7	5.74	5.72	38.1	48.3	42.7	21.4	20.5	21.1		High	High	High	High	High	High	High	0.001458	0.002143	2.51
FALSE	High	[K].KGACAVEGSK.[K]	1xCarbamidomethyl [C4]; 1xTMT6plex [K10]; 1xTMT6plex [N-Term]; 1xlactylation [K1]		0.00168814	0.000774383	1	1	1	Q14527	Helicase-like transcription factor OS=Homo sapiens OX=9606 GN=HLTF PE=1 SV=2	Q14527 [458-467]	1	1536.85	0	0.838	-0.26	0.114454	0.244346	91.2	108.8	10.21	2.11	99.4	106.9	114.6	89.9	81.7	81.8		High	High	High	High	High	High	High	0.001458	0.002315	2.85
FALSE	High	[R].QEEEMMAK.[E]	1xTMT6plex [K8]; 1xTMT6plex [N-Term]		0.00199362	0.000774383	1	1	1	P35579	Myosin-9 OS=Homo sapiens OX=9606 GN=MYH9 PE=1 SV=4	P35579 [843-850]	0	1453.74	0	1.091	0.13	0.352099	0.501734	104.4	95.6	6.24	4.68	124.7	140	111.8	84.8	80.8	77		High	High	High	High	High	High	High	0.001458	0.002584	2.66
FALSE	High	[R].QDIAFAYQR.[R]	1xTMT6plex [N-Term]		0.00295682	0.000774383	1	1	1	P07355	Annexin A2 OS=Homo sapiens OX=9606 GN=ANXA2 PE=1 SV=2	P07355 [69-77]	0	1340.72	0	0.795	-0.33	0.0814578	0.19989	88.6	111.4	10.61	8.13	76.9	78.8	62.9	68.1	58.4	51.9		High	High	High	High	High	High	High	0.001458	0.003415	2.63
FALSE	High	[R].NDEELNKLLGK.[V]	2xTMT6plex [K7; K11]; 1xTMT6plex [N-Term]		0.00235994	0.000774383	1	7	1	P0C0S8	Histone H2A type 1 OS=Homo sapiens OX=9606 GN=H2AC11 PE=1 SV=2	P0C0S8 [90-100]	1	1960.17	0	1.9	0.93	0.0350655	0.12434	131	69	4.96	23.24	138.5	163.7	154	73.2	50.8	40.6		High	High	High	High	High	High	High	0.001458	0.0029	1.71
FALSE	High	[K].TATAVAHCKR.[G]	1xCarbamidomethyl [C8]; 1xTMT6plex [N-Term]; 1xlactylation [K9]		0.00156858	0.000774383	1	1	1	P62249	40S ribosomal protein S16 OS=Homo sapiens OX=9606 GN=RPS16 PE=1 SV=2	P62249 [18-27]	1	1415.76	0	0.842	-0.25	0.123678	0.256556	91.4	108.6	5.63	15.71	57.7	70.1	55.1	48.9	46.4	58.4		High	High	High	High	High	High	High	0.001458	0.00221	3.46
FALSE	High	[K].TIAPALVSKK.[L]	1xTMT6plex [K10]; 1xTMT6plex [N-Term]; 1xlactylation [K9]		0.00185966	0.000774383	1	1	1	P06733	Alpha-enolase OS=Homo sapiens OX=9606 GN=ENO1 PE=1 SV=2	P06733 [72-81]	1	1558	0	1.349	0.43	0.00561559	0.0602379	114.9	85.1	6.71	7.08	105.6	137.1	108.7	60.4	54	61.1		High	High	High	High	High	High	High	0.001458	0.002466	3.98
FALSE	High	[K].KGCPPDDIENPR.[G]	1xCarbamidomethyl [C3]; 1xTMT6plex [N-Term]; 1xlactylation [K1]		0.00152138	0.000774383	1	1	1	P05556	Integrin beta-1 OS=Homo sapiens OX=9606 GN=ITGB1 PE=1 SV=2	P05556 [73-84]	1	1698.83	0	1.034	0.05	0.283403	0.432447	101.7	98.3	14.19	7.56	22.4	33	23.2	15.6	15.8	15.3		High	High	High	High	High	High	High	0.001458	0.002167	2.82
FALSE	High	[K].MTAKSVPADLSRPK.[S]	1xTMT6plex [K14]; 1xTMT6plex [N-Term]; 1xlactylation [K4]		0.00114668	0.000774383	1	1	1	P27816	Microtubule-associated protein 4 OS=Homo sapiens OX=9606 GN=MAP4 PE=1 SV=3	P27816 [849-862]	1	2031.17	0	1.01	0.01	0.392936	0.538104	100.5	99.5	5.58	3.86	64.7	66.6	61	43.6	40.8	41.2		High	High	High	High	High	High	High	0.001458	0.001771	2.91
FALSE	High	[R].QQQLTAMK.[V]	1xTMT6plex [K8]; 1xTMT6plex [N-Term]		0.00182491	0.000774383	1	2	1	P35579	Myosin-9 OS=Homo sapiens OX=9606 GN=MYH9 PE=1 SV=4	P35579 [803-810]	0	1405.82	0	0.944	-0.08	0.459298	0.600829	97.1	102.9	2.06	10.12	88.8	103.3	93.4	82	64.5	59.4		High	High	High	High	High	High	High	0.001458	0.002437	3.13
FALSE	High	[R].GSSYSSIPKFSSDASK.[V]	1xTMT6plex [K16]; 1xTMT6plex [N-Term]; 1xlactylation [K9]		0.00178188	0.000774383	1	1	2	Q14315	Filamin-C OS=Homo sapiens OX=9606 GN=FLNC PE=1 SV=3	Q14315 [2622-2637]	1	2178.13	0	1.053	0.07	0.20398	0.352403	102.6	97.4	2.63	5.83	66.3	72.8	67.1	44.6	43.4	43.4		High	High	High	High	High	High	High	0.001458	0.002399	2.87
FALSE	High	[R].GSSSKSSSR.[Q]	1xTMT6plex [N-Term]; 1xlactylation [K5]		0.00170965	0.000774383	1	1	1	Q08945	FACT complex subunit SSRP1 OS=Homo sapiens OX=9606 GN=SSRP1 PE=1 SV=1	Q08945 [646-654]	1	1183.61	0	0.547	-0.87	0.0264439	0.106564	70.7	129.3	3.3	16.84	48.9	59.7	49.9	56.8	61.1	70.9		High	High	High	High	High	High	High	0.001458	0.002335	2.89
FALSE	High	[K].GSSNSYAIKK.[K]	1xTMT6plex [K10]; 1xTMT6plex [N-Term]; 1xlactylation [K9]		0.00178657	0.000774383	1	1	1	P46782	40S ribosomal protein S5 OS=Homo sapiens OX=9606 GN=RPS5 PE=1 SV=4	P46782 [183-192]	1	1584.9	0															No Quan Values	High	High	High	High	High	High	High	0.001458	0.002404	2.03
FALSE	High	[R].NAEQYKDQADK.[A]	1xTMT6plex [K11]; 1xTMT6plex [N-Term]; 1xlactylation [K6]		0.00132454	0.000774383	1	1	1	P35579	Myosin-9 OS=Homo sapiens OX=9606 GN=MYH9 PE=1 SV=4	P35579 [1857-1867]	1	1839.95	0	1.161	0.22	0.0601908	0.16707	107.5	92.5	7	8.45	62.4	78.4	72.5	47.1	39.8	35.5		High	High	High	High	High	High	High	0.001458	0.001974	2.27
FALSE	High	[K].KAAATPAKK.[T]	2xTMT6plex [K1; K8]; 1xTMT6plex [N-Term]; 1xlactylation [K9]		0.002551	0.000774383	1	1	1	P19338	Nucleolin OS=Homo sapiens OX=9606 GN=NCL PE=1 SV=3	P19338 [88-96]	2	1645.06	0	0.908	-0.14	0.124563	0.257252	95.2	104.8	7.18	4.36	108.5	143.8	120.3	96.1	88.8	92.9		High	High	High	High	High	High	High	0.001458	0.003065	3.03
FALSE	High	[K].NGFVVLKGRPCK.[I]	1xCarbamidomethyl [C11]; 1xTMT6plex [K12]; 1xTMT6plex [N-Term]; 1xlactylation [K7]		0.00391134	0.000774383	1	2	1	P63241	Eukaryotic translation initiation factor 5A-1 OS=Homo sapiens OX=9606 GN=EIF5A PE=1 SV=2	P63241 [28-39]	1	1905.11	0	1.46	0.55	0.0240672	0.102388	118.7	81.3	3.93	11.75	69.9	86.8	74.3	44.8	34.1	31.5		High	High	High	High	High	High	High	0.001458	0.004248	1.93
FALSE	High	[R].NFQANTKGK.[K]	1xTMT6plex [K9]; 1xTMT6plex [N-Term]; 1xlactylation [K7]		0.00315455	0.000774383	1	1	1	O75937	DnaJ homolog subfamily C member 8 OS=Homo sapiens OX=9606 GN=DNAJC8 PE=1 SV=2	O75937 [225-233]	1	1537.87	0	1.103	0.14	0.725074	0.809942	104.9	95.1	6.85	22.24	104.7	118.8	93.2	104.3	62.6	64.6		High	High	High	High	High	High	High	0.001458	0.00358	3.01
FALSE	High	[K].KAEGGGGGGRPGAPAAGDGKTEQK.[G]	2xTMT6plex [K20; K24]; 1xTMT6plex [N-Term]; 1xlactylation [K1]		0.00184463	0.000774383	1	1	1	Q00839	Heterogeneous nuclear ribonucleoprotein U OS=Homo sapiens OX=9606 GN=HNRNPU PE=1 SV=6	Q00839 [215-238]	2	2912.58	0	1.297	0.38	0.102511	0.22757	112.9	87.1	11.96	6.67	49.5	53.7	39.5	28	24.2	27.7		High	High	High	High	High	High	High	0.001458	0.002454	2.29
FALSE	High	[K].NNLASCYLKQGK.[YF]	1xCarbamidomethyl [C6]; 1xTMT6plex [K12]; 1xTMT6plex [N-Term]; 1xlactylation [K9]		0.00209436	0.000774383	1	3	1	Q9H0B6	Kinesin light chain 2 OS=Homo sapiens OX=9606 GN=KLC2 PE=1 SV=1	Q9H0B6 [370-381]	1	1926.05	0	1.318	0.4	0.0439605	0.140688	113.7	86.3	9.32	12.84	51.2	57.8	60	36.6	26.3	25.7		High	High	High	High	High	High	High	0.001458	0.00267	2.99
FALSE	High	[K].KALAAGGYDVEK.[N]	1xTMT6plex [K12]; 1xTMT6plex [N-Term]; 1xlactylation [K1]		0.00445493	0.000774383	1	1	2	P16401	Histone H1.5 OS=Homo sapiens OX=9606 GN=H1-5 PE=1 SV=3	P16401 [67-78]	1	1751.99	0	1.625	0.7	0.00631146	0.062293	123.8	76.2	5.84	10.89	68.5	83.4	77.8	39.3	27.6	30.8		High	High	High	High	High	High	High	0.001458	0.00473	2.4
FALSE	High	[R].KAMEAVAAQGK.[A]	2xTMT6plex [K1; K11]; 1xTMT6plex [N-Term]		0.00171839	0.000774383	1	2	1	P18669	Phosphoglycerate mutase 1 OS=Homo sapiens OX=9606 GN=PGAM1 PE=1 SV=2	P18669 [241-251]	1	1791.08	0															No Quan Values	High	High	High	High	High	High	High	0.001458	0.002343	2.81
FALSE	High	[R].NIIHGSDSVKSAEK.[E]	1xTMT6plex [K14]; 1xTMT6plex [N-Term]; 1xlactylation [K10]		0.0012531	0.000774383	1	2	1	P22392	Nucleoside diphosphate kinase B OS=Homo sapiens OX=9606 GN=NME2 PE=1 SV=1	P22392 [115-128]	1	2015.12	0	0.994	-0.01	0.568687	0.694359	99.7	100.3	11.24	19.06	55.7	54.1	45.8	28.3	32.1	37		High	High	High	High	High	High	High	0.001458	0.001896	3.53
FALSE	High	[K].TGAAGKFK.[R]	1xTMT6plex [K8]; 1xTMT6plex [N-Term]; 1xlactylation [K6]		0.00217068	0.000774383	1	1	1	P39748	Flap endonuclease 1 OS=Homo sapiens OX=9606 GN=FEN1 PE=1 SV=1	P39748 [370-377]	1	1309.79	0	0.953	-0.07	0.671674	0.774232	97.6	102.4	4.61	17.47	144.5	180.9	148.5	146.5	104.4	92.1		High	High	High	High	High	High	High	0.001458	0.002736	3.04
FALSE	High	[K].KASAISIK.[L]	1xTMT6plex [K8]; 1xTMT6plex [N-Term]; 1xlactylation [K1]		0.00205187	0.000774383	1	1	1	Q8WW12	PEST proteolytic signal-containing nuclear protein OS=Homo sapiens OX=9606 GN=PCNP PE=1 SV=2	Q8WW12 [82-89]	1	1347.86	0	1.183	0.24	0.00989378	0.0712433	108.4	91.6	4.42	1.92	136.9	164	151.1	93.8	79.1	83.3		High	High	High	High	High	High	High	0.001458	0.002632	3.06
FALSE	High	[R].HVLVTLGEK.[M]	1xTMT6plex [K9]; 1xTMT6plex [N-Term]		0.00156858	0.000774383	1	1	1	P60660	Myosin light polypeptide 6 OS=Homo sapiens OX=9606 GN=MYL6 PE=1 SV=2	P60660 [111-119]	0	1453.91	0	0.922	-0.12	0.780088	0.853966	96	104	6.78	24.09	25.2	28.8	28.5	23.6	18.5	12.8		High	High	High	High	High	High	High	0.001458	0.00221	2.12
FALSE	High	[K].QKDQHAGAR.[Q]	1xTMT6plex [N-Term]; 1xlactylation [K2]		0.00291526	0.000774383	1	1	1	Q9BTE3	Mini-chromosome maintenance complex-binding protein OS=Homo sapiens OX=9606 GN=MCMBP PE=1 SV=2	Q9BTE3 [181-189]	1	1311.7	0															No Quan Values	High	High	High	High	High	High	High	0.001458	0.003377	1.97
FALSE	High	[K].NILDSKPTANKK.[C]	2xTMT6plex [K6; K11]; 1xTMT6plex [N-Term]; 1xlactylation [K12]		0.00205785	0.000774383	1	1	2	Q9ULV4	Coronin-1C OS=Homo sapiens OX=9606 GN=CORO1C PE=1 SV=1	Q9ULV4 [408-419]	1	2088.26	0															No Quan Values	High	High	High	High	High	High	High	0.003379	0.006469	2.36
FALSE	High	[R].KASQLVGIEK.[K]	1xTMT6plex [K10]; 1xTMT6plex [N-Term]; 1xlactylation [K1]		0.00121847	0.000774383	1	1	1	Q9NPD8	Ubiquitin-conjugating enzyme E2 T OS=Homo sapiens OX=9606 GN=UBE2T PE=1 SV=1	Q9NPD8 [182-191]	1	1602.98	0	1.286	0.36	0.0203503	0.0951489	112.5	87.5	6.42	8.64	48.5	51.5	51.5	29.3	27.8	23.8		High	High	High	High	High	High	High	0.001458	0.001856	2.82
FALSE	High	[R].NPDDITNEEYGEFYK.[S]	1xTMT6plex [K15]; 1xTMT6plex [N-Term]		0.00207597	0.000774383	1	1	1	P07900	Heat shock protein HSP 90-alpha OS=Homo sapiens OX=9606 GN=HSP90AA1 PE=1 SV=5	P07900 [300-314]	0	2292.11	0	1.127	0.17	0.895705	0.934533	106	94	6.72	27.81	44.1	46.8	47.1	30.4	41	26.1		High	High	High	High	High	High	High	0.001458	0.002655	3.07
FALSE	High	[K].QHSITKNTAK.[L]	1xTMT6plex [K10]; 1xTMT6plex [N-Term]; 1xlactylation [K6]		0.00190081	0.000774383	1	1	1	O60869	Endothelial differentiation-related factor 1 OS=Homo sapiens OX=9606 GN=EDF1 PE=1 SV=1	O60869 [51-60]	1	1657.96	0	0.611	-0.71	0.134898	0.268725	75.9	124.1	23.5	23.29	75.9	57.9	53.5	50.4	70.8	59.7		High	High	High	High	High	High	High	0.001458	0.002502	3.75
FALSE	High	[K].THKNPALK.[A]	1xTMT6plex [K8]; 1xTMT6plex [N-Term]; 1xlactylation [K3]		0.00431529	0.000774383	1	1	1	Q01518	Adenylyl cyclase-associated protein 1 OS=Homo sapiens OX=9606 GN=CAP1 PE=1 SV=5	Q01518 [280-287]	1	1438.88	0	1.238	0.31	0.0351718	0.12434	110.6	89.4	5.69	9.23	111.7	126.5	123.4	70.1	58.3	70.7		High	High	High	High	High	High	High	0.001458	0.004601	3.02
FALSE	High	[R].KASQQSNQIQTQR.[T]	1xTMT6plex [N-Term]; 1xlactylation [K1]		0.00172722	0.000774383	1	1	1	Q05D32	CTD small phosphatase-like protein 2 OS=Homo sapiens OX=9606 GN=CTDSPL2 PE=1 SV=2	Q05D32 [7-19]	1	1817.97	0	1.174	0.23	0.363076	0.509523	108	92	8.09	23.43	24.2	26.2	20.8	15.1	16.3	10.3		High	High	High	High	High	High	High	0.001458	0.002351	2.63
FALSE	High	[R].HQGVMVGMGQKDCYVGDEAQSK.[R]	1xCarbamidomethyl [C13]; 1xOxidation [M5]; 1xTMT6plex [K22]; 1xTMT6plex [N-Term]		0.00423064	0.000774383	1	1	1	Q562R1	Beta-actin-like protein 2 OS=Homo sapiens OX=9606 GN=ACTBL2 PE=1 SV=2	Q562R1 [41-62]	1	2898.39	0	1.22	0.29	0.0121193	0.0771509	109.9	90.1	5.99	3.08	44.8	48	40.2	27.2	23.2	22.7		High	High	High	High	High	High	High	0.001458	0.004522	3.01
FALSE	High	[K].TFNLEKQNHTPR.[K]	1xTMT6plex [N-Term]; 1xlactylation [K6]		0.00309783	0.000774383	1	1	1	Q15233	Non-POU domain-containing octamer-binding protein OS=Homo sapiens OX=9606 GN=NONO PE=1 SV=4	Q15233 [6-17]	1	1785.94	0	0.904	-0.14	0.339239	0.48816	95	105	8.1	5.79	132.6	131	118.9	94.2	88.1	93.8		High	High	High	High	High	High	High	0.001458	0.003537	3.33
FALSE	High	[K].NIEDVIAQGIGK.[L]	1xTMT6plex [K12]; 1xTMT6plex [N-Term]		0.00174963	0.000774383	1	1	1	P05387	60S acidic ribosomal protein P2 OS=Homo sapiens OX=9606 GN=RPLP2 PE=1 SV=1	P05387 [50-61]	0	1715.01	0	1.005	0.01	0.871056	0.917533	100.2	99.8	6.87	29.37	24.2	26.3	26.5	26.6	13.1	16.6		High	High	High	High	High	High	High	0.001458	0.002369	2.73
FALSE	High	[K].NIILEEGK.[E]	1xTMT6plex [K8]; 1xTMT6plex [N-Term]		0.00191134	0.000774383	1	1	1	P23528	Cofilin-1 OS=Homo sapiens OX=9606 GN=CFL1 PE=1 SV=3	P23528 [46-53]	0	1373.84	0	0.971	-0.04	0.750278	0.830125	98.5	101.5	5.83	8.21	77	96.7	76.4	68.2	53.7	51.5		High	High	High	High	High	High	High	0.001458	0.002511	2.5
FALSE	High	[K].KAEGGGGGGRPGAPAAGDGK.[T]	1xTMT6plex [K20]; 1xTMT6plex [N-Term]; 1xlactylation [K1]		0.00134701	0.000774383	1	1	1	Q00839	Heterogeneous nuclear ribonucleoprotein U OS=Homo sapiens OX=9606 GN=HNRNPU PE=1 SV=6	Q00839 [215-234]	1	2197.17	0	0.707	-0.5	0.000615569	0.0304152	82.9	117.1	4.48	3.46	44.7	53.2	42.8	49.1	44	41.8		High	High	High	High	High	High	High	0.001458	0.001997	2.49
FALSE	High	[K].NLYIISVK.[G]	1xTMT6plex [K8]; 1xTMT6plex [N-Term]		0.0016924	0.000774383	1	1	1	P62829	60S ribosomal protein L23 OS=Homo sapiens OX=9606 GN=RPL23 PE=1 SV=1	P62829 [36-43]	0	1407.9	0	1.052	0.07	0.236323	0.384811	102.6	97.4	3.84	7.93	126.9	137.6	130.3	93.7	82.7	72.7		High	High	High	High	High	High	High	0.001458	0.002321	3.21
FALSE	High	[K].KAAGAGAAK.[R]	1xTMT6plex [K9]; 1xTMT6plex [N-Term]; 1xlactylation [K1]		0.00104593	0.000774383	1	1	2	P16401	Histone H1.5 OS=Homo sapiens OX=9606 GN=H1-5 PE=1 SV=3	P16401 [27-35]	1	1274.78	0	0.789	-0.34	0.0047048	0.0565771	88.2	111.8	1.29	3.74	169.5	196.5	168.5	166.9	138.2	151.4		High	High	High	High	High	High	High	0.001458	0.001895	3.63
FALSE	High	[K].KAAGGATPK.[K]	1xTMT6plex [K9]; 1xTMT6plex [N-Term]; 1xlactylation [K1]		0.00280516	0.000774383	1	1	1	P16403	Histone H1.2 OS=Homo sapiens OX=9606 GN=H1-2 PE=1 SV=2	P16403 [140-148]	1	1330.81	0															No Quan Values	High	High	High	High	High	High	High	0.001458	0.003282	2.3
FALSE	High	[K].KAALTQAK.[S]	1xTMT6plex [K8]; 1xTMT6plex [N-Term]; 1xlactylation [K1]		0.00266454	0.000774383	1	1	1	Q96I25	Splicing factor 45 OS=Homo sapiens OX=9606 GN=RBM17 PE=1 SV=1	Q96I25 [34-41]	1	1360.86	0	0.919	-0.12	0.142934	0.279038	95.8	104.2	4.14	4.29	113.7	129.2	122.6	96.1	79.8	88.5		High	High	High	High	High	High	High	0.001458	0.003162	2.98
FALSE	High	[R].NISFNDKK.[F]	1xTMT6plex [K8]; 1xTMT6plex [N-Term]; 1xlactylation [K7]		0.00344745	0.000774383	2	3	1	P26038; P15311	Moesin OS=Homo sapiens OX=9606 GN=MSN PE=1 SV=3 Ezrin OS=Homo sapiens OX=9606 GN=EZR PE=1 SV=4	P26038 [247-254]; P15311 [247-254]	1	1495.85	0	1.609	0.69	0.000202921	0.0225619	123.3	76.7	3.58	4.56	135.7	157.2	129.4	66.1	57.1	53.9	Shared	High	High	High	High	High	High	High	0.001458	0.003837	2.47
FALSE	High	[K].KAANMLQQSGSK.[N]	1xOxidation [M5]; 1xTMT6plex [K12]; 1xTMT6plex [N-Term]; 1xlactylation [K1]		0.00123807	0.000774383	1	1	1	P46063	ATP-dependent DNA helicase Q1 OS=Homo sapiens OX=9606 GN=RECQL PE=1 SV=3	P46063 [626-637]	1	1808.99	0															No Quan Values	High	High	High	High	High	High	High	0.001458	0.001879	3.18
FALSE	High	[K].KAAVTPGKK.[A]	2xTMT6plex [K1; K8]; 1xTMT6plex [N-Term]; 1xlactylation [K9]		0.00134133	0.000774383	1	1	1	P19338	Nucleolin OS=Homo sapiens OX=9606 GN=NCL PE=1 SV=3	P19338 [80-88]	2	1659.08	0	0.883	-0.18	0.048737	0.147386	93.8	106.2	1.22	6.37	175.5	204.1	181.7	153.3	136.3	152.9		High	High	High	High	High	High	High	0.001458	0.00199	3.75
FALSE	High	[K].QLAAKEAK.[L]	1xTMT6plex [K8]; 1xTMT6plex [N-Term]; 1xlactylation [K5]		0.00216415	0.000774383	1	1	1	P02545	Prelamin-A/C OS=Homo sapiens OX=9606 GN=LMNA PE=1 SV=1	P02545 [312-319]	1	1388.85	0	1.668	0.74	0.000198847	0.0225619	125	75	3.82	2.28	117	142.6	127.1	57.1	52	51.3		High	High	High	High	High	High	High	0.001458	0.00273	2.91
FALSE	High	[R].HYGGLTGLNK.[A]	1xTMT6plex [K10]; 1xTMT6plex [N-Term]		0.00467441	0.000774383	1	3	1	P18669	Phosphoglycerate mutase 1 OS=Homo sapiens OX=9606 GN=PGAM1 PE=1 SV=2	P18669 [91-100]	0	1517.88	0	0.863	-0.21	0.0402202	0.133334	92.6	107.4	5.04	4.46	88.7	104.2	98.6	76.6	71.2	74.1		High	High	High	High	High	High	High	0.001458	0.004928	3.05
FALSE	High	[R].KADGYNQPDSK.[R]	1xTMT6plex [K11]; 1xTMT6plex [N-Term]; 1xlactylation [K1]		0.00180556	0.000774383	1	2	1	O43390	Heterogeneous nuclear ribonucleoprotein R OS=Homo sapiens OX=9606 GN=HNRNPR PE=1 SV=1	O43390 [574-584]	1	1752.92	0	0.836	-0.26	0.0396254	0.132368	91.1	108.9	4	7.92	72.6	78	68.4	63.1	61.2	53.5		High	High	High	High	High	High	High	0.001458	0.002419	3.07
FALSE	High	[K].HVVFGKVK.[E]	1xTMT6plex [K8]; 1xTMT6plex [N-Term]; 1xlactylation [K6]		0.00213833	0.000774383	1	1	2	P62937	Peptidyl-prolyl cis-trans isomerase A OS=Homo sapiens OX=9606 GN=PPIA PE=1 SV=2	P62937 [126-133]	1	1443.91	0	1.161	0.21	0.021357	0.097213	107.4	92.6	5.17	2.44	186.4	227	208.9	127.6	115.3	118.6		High	High	High	High	High	High	High	0.001458	0.002708	2.52
FALSE	High	[K].TGKTVSYLGLE.[-]	1xTMT6plex [N-Term]; 1xlactylation [K3]		0.00183967	0.000774383	1	1	1	O00244	Copper transport protein ATOX1 OS=Homo sapiens OX=9606 GN=ATOX1 PE=1 SV=1	O00244 [58-68]	1	1468.81	0	1.571	0.65	0.0140975	0.0810237	122.2	77.8	11.2	12.99	52	47.7	47.2	27.6	18.8	20.5		High	High	High	High	High	High	High	0.001458	0.002448	2.65
FALSE	High	[K].NLQEAEEWYK.[S]	1xTMT6plex [K10]; 1xTMT6plex [N-Term]		0.00143746	0.000774383	1	2	1	P08670	Vimentin OS=Homo sapiens OX=9606 GN=VIM PE=1 SV=4	P08670 [283-292]	0	1767.93	0	0.999	0	0.416842	0.56165	99.9	100.1	15.3	8.5	36	55.3	47.4	40.7	31.8	30.6		High	High	High	High	High	High	High	0.001458	0.002087	2.58
FALSE	High	[R].NLLSVAYK.[N]	1xTMT6plex [K8]; 1xTMT6plex [N-Term]		0.00116916	0.000774383	4	7	1	P63104; P31946; P61981; P62258	14-3-3 protein zeta/delta OS=Homo sapiens OX=9606 GN=YWHAZ PE=1 SV=1 14-3-3 protein beta/alpha OS=Homo sapiens OX=9606 GN=YWHAB PE=1 SV=3 14-3-3 protein gamma OS=Homo sapiens OX=9606 GN=YWHAG PE=1 SV=2 14-3-3 protein epsilon OS=Homo sapiens OX=9606 GN=YWHAE PE=1 SV=1	P63104 [42-49]; P31946 [44-51]; P61981 [43-50]; P62258 [43-50]	0	1365.85	0	0.977	-0.03	0.805308	0.872872	98.8	101.2	3.01	19.22	83.8	93.8	87.6	82	58.1	49.6	Shared	High	High	High	High	High	High	High	0.001458	0.001798	3.42
FALSE	High	[K].KAEGAQNQGK.[K]	1xTMT6plex [K10]; 1xTMT6plex [N-Term]; 1xlactylation [K1]		0.00120884	0.000774383	1	1	2	Q9P2E9	Ribosome-binding protein 1 OS=Homo sapiens OX=9606 GN=RRBP1 PE=1 SV=5	Q9P2E9 [261-270]; [311-320]; [331-340]; [341-350]; [351-360]; [361-370]; [371-380]; [381-390]; [401-410]; [411-420]; [421-430]; [431-440]; [441-450]; [451-460]; [461-470]; [481-490]; [491-500]	1	1560.87	0	1.096	0.13	0.0813968	0.19989	104.6	95.4	5.73	6.34	98.9	103.9	90	60.4	55.9	60.8		High	High	High	High	High	High	High	0.001458	0.001846	3.17
FALSE	High	[K].NIYSEELR.[E]	1xTMT6plex [N-Term]		0.00419733	0.000774383	1	1	1	P02545	Prelamin-A/C OS=Homo sapiens OX=9606 GN=LMNA PE=1 SV=1	P02545 [209-216]	0	1252.67	0	0.88	-0.18	0.510047	0.647106	93.6	106.4	11.17	3.51	71.7	99	71.9	63.3	52	56.4		High	High	High	High	High	High	High	0.001458	0.004494	2.3
FALSE	High	[K].HVVFIAQR.[R]	1xTMT6plex [N-Term]		0.00225166	0.000774383	1	1	1	P62081	40S ribosomal protein S7 OS=Homo sapiens OX=9606 GN=RPS7 PE=1 SV=1	P62081 [91-98]	0	1198.73	0															No Quan Values	High	High	High	High	High	High	High	0.001458	0.002803	2.91
FALSE	High	[R].NFGTKISAR.[A]	1xTMT6plex [N-Term]; 1xlactylation [K5]		0.00216415	0.000774383	1	1	1	Q01813	ATP-dependent 6-phosphofructokinase, platelet type OS=Homo sapiens OX=9606 GN=PFKP PE=1 SV=2	Q01813 [684-692]	1	1294.73	0	1.271	0.35	0.232178	0.381963	111.9	88.1	1.33	16.42	170.3	190.5	169.8	134.3	89.5	90.2		High	High	High	High	High	High	High	0.001458	0.002729	2.4
FALSE	High	[R].KASVHSSGR.[G]	1xTMT6plex [N-Term]; 1xlactylation [K1]		0.00406719	0.000774383	1	1	1	Q9Y5B9	FACT complex subunit SPT16 OS=Homo sapiens OX=9606 GN=SUPT16H PE=1 SV=1	Q9Y5B9 [1021-1029]	1	1229.68	0	0.387	-1.37	0.194361	0.342519	55.8	144.2	5.58	52.74	10.8	11.5	9.8	7.8	17.5	23.7		High	High	High	High	High	High	High	0.001458	0.004378	2.99
FALSE	High	[R].NLDIERPTYTNLNR.[L]	1xTMT6plex [N-Term]		0.00259379	0.000774383	1	7	1	P68363	Tubulin alpha-1B chain OS=Homo sapiens OX=9606 GN=TUBA1B PE=1 SV=1	P68363 [216-229]	0	1948.04	0	0.859	-0.22	0.037753	0.12855	92.4	107.6	6.08	2.86	110.7	132.2	125.9	104.1	93.8	90.2		High	High	High	High	High	High	High	0.001458	0.003099	2.83
FALSE	High	[R].KDADVEDEDTEEAK.[T]	1xTMT6plex [K14]; 1xTMT6plex [N-Term]; 1xlactylation [K1]		0.00246057	0.000774383	1	1	1	O60306	RNA helicase aquarius OS=Homo sapiens OX=9606 GN=AQR PE=1 SV=4	O60306 [762-775]	1	2124.02	0															No Quan Values	High	High	High	High	High	High	High	0.001458	0.002985	2.2
FALSE	High	[K].NQVAMNPTNTVFDAK.[R]	1xTMT6plex [K15]; 1xTMT6plex [N-Term]		0.00132177	0.000774383	1	1	1	P11142	Heat shock cognate 71 kDa protein OS=Homo sapiens OX=9606 GN=HSPA8 PE=1 SV=1	P11142 [57-71]	0	2108.12	0	1.47	0.56	0.03763	0.128381	119	81	1.74	13.29	39.8	44.4	39	24.2	17.8	16.6		High	High	High	High	High	High	High	0.001458	0.001969	2.86
FALSE	High	[R].KDDEVQVVR.[G]	1xTMT6plex [N-Term]; 1xlactylation [K1]		0.00294635	0.000774383	1	2	1	P61254	60S ribosomal protein L26 OS=Homo sapiens OX=9606 GN=RPL26 PE=1 SV=1	P61254 [51-59]	1	1388.76	0	1.114	0.16	0.268604	0.420997	105.4	94.6	5.21	16.92	86.5	109.1	95.6	69.6	57.5	44.3		High	High	High	High	High	High	High	0.001458	0.003402	2.62
FALSE	High	[K].QHPVPPPAQNQNQVR.[S]	1xTMT6plex [N-Term]		0.00302076	0.000774383	1	1	1	Q15942	Zyxin OS=Homo sapiens OX=9606 GN=ZYX PE=1 SV=1	Q15942 [329-343]	0	1939.05	0															No Quan Values	High	High	High	High	High	High	High	0.001458	0.00347	1.53
FALSE	High	[K].QIFLGGVDKR.[T]	1xTMT6plex [K9]; 1xTMT6plex [N-Term]		0.00254257	0.000774383	1	1	1	P05141	ADP/ATP translocase 2 OS=Homo sapiens OX=9606 GN=SLC25A5 PE=1 SV=7	P05141 [97-106]	1	1590.97	0															No Quan Values	High	High	High	High	High	High	High	0.001458	0.003055	2.44
FALSE	High	[K].HIAEEADR.[K]	1xTMT6plex [N-Term]		0.00316607	0.000774383	2	2	2	P67936; P06753	Tropomyosin alpha-4 chain OS=Homo sapiens OX=9606 GN=TPM4 PE=1 SV=3 Tropomyosin alpha-3 chain OS=Homo sapiens OX=9606 GN=TPM3 PE=1 SV=2	P67936 [117-124]; P06753 [154-161]	0	1169.61	0	1.001	0	0.915837	0.948777	100	100	5.61	6.43	47.2	60.2	48.7	40.8	31.4	33.2	Shared	High	High	High	High	High	High	High	0.001458	0.003598	2.16
FALSE	High	[K].HGINCFINR.[Q]	1xCarbamidomethyl [C5]; 1xTMT6plex [N-Term]		0.00317764	0.000774383	1	1	1	P78371	T-complex protein 1 subunit beta OS=Homo sapiens OX=9606 GN=CCT2 PE=1 SV=4	P78371 [285-293]	0	1359.72	0	0.914	-0.13	0.541632	0.671119	95.5	104.5	9.09	9.31	52.6	72.5	58.4	50.5	42.8	37.5		High	High	High	High	High	High	High	0.001458	0.003607	2.82
FALSE	High	[R].QIFHPEQLITGK.[E]	1xTMT6plex [K12]; 1xTMT6plex [N-Term]		0.00258515	0.000774383	1	8	2	P68363	Tubulin alpha-1B chain OS=Homo sapiens OX=9606 GN=TUBA1B PE=1 SV=1	P68363 [85-96]	0	1869.1	0	1.021	0.03	0.53926	0.669597	101	99	11.77	7.85	40.8	59.2	48.9	36.6	32.1	37.2		High	High	High	High	High	High	High	0.001458	0.003095	3.01
FALSE	High	[K].HGGKAPLR.[V]	1xTMT6plex [N-Term]; 1xlactylation [K4]		0.00329662	0.000774383	1	1	1	P21333	Filamin-A OS=Homo sapiens OX=9606 GN=FLNA PE=1 SV=4	P21333 [701-708]	1	1136.67	0	0.765	-0.39	0.176681	0.32069	86.7	113.3	12.74	30.84	21	19.2	21.3	15.9	18.6	26.2		High	High	High	High	High	High	High	0.001458	0.003706	2.32
FALSE	High	[R].NRPAPYSRPK.[Q]	1xTMT6plex [K10]; 1xTMT6plex [N-Term]		0.00168814	0.000774383	1	1	1	Q86V81	THO complex subunit 4 OS=Homo sapiens OX=9606 GN=ALYREF PE=1 SV=3	Q86V81 [72-81]	0	1643.97	0	1.986	0.99	0.0834062	0.201475	133	67	11.23	34.29	102.1	94	90.4	58.6	30.5	28.8		High	High	High	High	High	High	High	0.001458	0.002317	2.73
FALSE	High	[K].NSGNFQKK.[A]	1xTMT6plex [K8]; 1xTMT6plex [N-Term]; 1xlactylation [K7]		0.00353968	0.000774383	1	1	2	P46063	ATP-dependent DNA helicase Q1 OS=Homo sapiens OX=9606 GN=RECQL PE=1 SV=3	P46063 [619-626]	1	1452.82	0	1.275	0.35	0.276292	0.429218	112.1	87.9	3.42	24.95	167.9	184	158.8	132.7	85.1	72.7		High	High	High	High	High	High	High	0.001458	0.003924	2.49
FALSE	High	[R].HYGGLTGLNKAETAAK.[H]	1xTMT6plex [K16]; 1xTMT6plex [N-Term]; 1xlactylation [K10]		0.00467441	0.000774383	1	3	1	P18669	Phosphoglycerate mutase 1 OS=Homo sapiens OX=9606 GN=PGAM1 PE=1 SV=2	P18669 [91-106]	1	2161.2	0															No Quan Values	High	High	High	High	High	High	High	0.001458	0.004912	2.44
FALSE	High	[R].TELADKVTK.[L]	1xTMT6plex [K9]; 1xTMT6plex [N-Term]; 1xlactylation [K6]		0.00386602	0.000774383	1	1	1	P35579	Myosin-9 OS=Homo sapiens OX=9606 GN=MYH9 PE=1 SV=4	P35579 [1269-1277]	1	1534.91	0	1.664	0.73	0.0276427	0.109142	124.9	75.1	5.68	17.43	91.4	109.2	85.8	49.3	37.2	30.7		High	High	High	High	High	High	High	0.001458	0.004208	2.31
FALSE	High	[K].HALKGAGTNEK.[V]	1xTMT6plex [K11]; 1xTMT6plex [N-Term]; 1xlactylation [K4]		0.00436705	0.000774383	1	1	1	P08758	Annexin A5 OS=Homo sapiens OX=9606 GN=ANXA5 PE=1 SV=2	P08758 [98-108]	1	1655.95	0	1.061	0.09	0.553291	0.681242	103	97	2.27	8.48	122.6	137.2	118.4	84.1	86	77.6		High	High	High	High	High	High	High	0.001458	0.004647	3.03
FALSE	High	[R].KDVGRPQPGR.[E]	1xTMT6plex [N-Term]; 1xlactylation [K1]		0.00141542	0.000774383	1	1	1	P37802	Transgelin-2 OS=Homo sapiens OX=9606 GN=TAGLN2 PE=1 SV=3	P37802 [40-49]	1	1410.8	0	1.323	0.4	0.0337422	0.121617	113.9	86.1	8.03	11.27	67.3	86	79.8	48.8	33.9	39		High	High	High	High	High	High	High	0.001458	0.002066	3.11
FALSE	High	[R].NFSDNQLQEGK.[N]	1xTMT6plex [K11]; 1xTMT6plex [N-Term]		0.00459988	0.000774383	1	1	1	P37802	Transgelin-2 OS=Homo sapiens OX=9606 GN=TAGLN2 PE=1 SV=3	P37802 [161-171]	0	1737.92	0	1.091	0.13	0.26735	0.420156	104.3	95.7	5.26	10.61	123.8	150.4	139	102.3	81.3	73.3		High	High	High	High	High	High	High	0.001458	0.004855	3.14
FALSE	High	[K].KDETNVK.[M]	1xTMT6plex [K7]; 1xTMT6plex [N-Term]; 1xlactylation [K1]		0.00400396	0.000774383	1	1	1	P07910	Heterogeneous nuclear ribonucleoproteins C1/C2 OS=Homo sapiens OX=9606 GN=HNRNPC PE=1 SV=4	P07910 [244-250]	1	1363.78	0	0.949	-0.08	0.719604	0.808404	97.4	102.6	6.95	11.67	91.8	107.5	105.3	69	66.8	77.2		High	High	High	High	High	High	High	0.001458	0.004333	2.55
FALSE	High	[R].HQGVMVGMGQK.[D]	2xOxidation [M5; M8]; 1xTMT6plex [K11]; 1xTMT6plex [N-Term]		0.00196553	0.000774383	3	7	1	P60709; P62736; Q562R1	Actin, cytoplasmic 1 OS=Homo sapiens OX=9606 GN=ACTB PE=1 SV=1 Actin, aortic smooth muscle OS=Homo sapiens OX=9606 GN=ACTA2 PE=1 SV=1 Beta-actin-like protein 2 OS=Homo sapiens OX=9606 GN=ACTBL2 PE=1 SV=2	P60709 [40-50]; P62736 [42-52]; Q562R1 [41-51]	0	1661.89	0	0.901	-0.15	0.228155	0.37807	94.8	105.2	1.18	7.06	81.2	95.5	83.1	72	55	62.9	Shared	High	High	High	High	High	High	High	0.001458	0.002557	3.09
FALSE	High	[R].HIGISFTPK.[E]	1xTMT6plex [K9]; 1xTMT6plex [N-Term]		0.00276662	0.000774383	1	1	1	Q14315	Filamin-C OS=Homo sapiens OX=9606 GN=FLNC PE=1 SV=3	Q14315 [2000-2008]	0	1457.89	0															No Quan Values	High	High	High	High	High	High	High	0.001458	0.003251	1.99
FALSE	High	[K].TETQEKNTLPTK.[E]	1xTMT6plex [K12]; 1xTMT6plex [N-Term]; 1xlactylation [K6]		0.00180556	0.000774383	1	1	1	P63313	Thymosin beta-10 OS=Homo sapiens OX=9606 GN=TMSB10 PE=1 SV=2	P63313 [21-32]	1	1920.07	0	0.969	-0.04	0.564925	0.691688	98.4	101.6	1.48	6.67	196.3	228.4	204.3	169.6	138.9	131.6		High	High	High	High	High	High	High	0.001458	0.002418	2.59
FALSE	High	[K].KATGAATPK.[K]	1xTMT6plex [K9]; 1xTMT6plex [N-Term]; 1xlactylation [K1]		0.00228686	0.000774383	1	1	2	P10412	Histone H1.4 OS=Homo sapiens OX=9606 GN=H1-4 PE=1 SV=2	P10412 [140-148]	1	1374.84	0	0.919	-0.12	0.0310745	0.117034	95.8	104.2	1.31	3.02	283.2	330.3	283.1	230.9	208.6	217.5		High	High	High	High	High	High	High	0.001458	0.002833	3.18
FALSE	High	[R].KATQVGEK.[T]	1xTMT6plex [K8]; 1xTMT6plex [N-Term]; 1xlactylation [K1]		0.00257654	0.000774383	1	1	1	P50552	Vasodilator-stimulated phosphoprotein OS=Homo sapiens OX=9606 GN=VASP PE=1 SV=3	P50552 [276-283]	1	1390.83	0	0.875	-0.19	0.0744847	0.189118	93.3	106.7	2.31	7.18	96.3	113.4	101.9	87.7	81.8	72.1		High	High	High	High	High	High	High	0.001458	0.003088	2.69
FALSE	High	[K].NQVALNPQNTVFDAK.[R]	1xTMT6plex [K15]; 1xTMT6plex [N-Term]		0.00256799	0.000774383	1	1	1	P0DMV9	Heat shock 70 kDa protein 1B OS=Homo sapiens OX=9606 GN=HSPA1B PE=1 SV=1	P0DMV9 [57-71]	0	2117.18	0	1.157	0.21	0.232623	0.382114	107.3	92.7	18.98	8.35	19.8	21.4	26.5	13.2	13.3	11.8		High	High	High	High	High	High	High	0.001458	0.003075	2.18
FALSE	High	[K].QIATLHAQVADMKK.[K]	1xTMT6plex [K14]; 1xTMT6plex [N-Term]; 1xlactylation [K13]		0.00114668	0.000774383	1	1	1	P35579	Myosin-9 OS=Homo sapiens OX=9606 GN=MYH9 PE=1 SV=4	P35579 [1358-1371]	1	2084.19	0															No Quan Values	High	High	High	High	High	High	High	0.001458	0.001771	2.98
FALSE	High	[K].KAVVDSDKK.[K]	2xTMT6plex [K8; K9]; 1xTMT6plex [N-Term]; 1xlactylation [K1]		0.00182004	0.000774383	1	1	1	Q7L014	Probable ATP-dependent RNA helicase DDX46 OS=Homo sapiens OX=9606 GN=DDX46 PE=1 SV=2	Q7L014 [272-280]	2	1749.07	0															No Quan Values	High	High	High	High	High	High	High	0.001458	0.002431	3.02
FALSE	High	[R].KAVVEKPAR.[A]	1xTMT6plex [K6]; 1xTMT6plex [N-Term]; 1xlactylation [K1]		0.00346043	0.000774383	1	1	1	O60231	Pre-mRNA-splicing factor ATP-dependent RNA helicase DHX16 OS=Homo sapiens OX=9606 GN=DHX16 PE=1 SV=2	O60231 [73-81]	1	1527.96	0	0.951	-0.07	0.300691	0.44963	97.5	102.5	4.46	9.18	102.6	107.8	99.2	80.2	66.2	80.4		High	High	High	High	High	High	High	0.001458	0.003846	2.43
FALSE	High	[R].KAYGQALAK.[L]	1xTMT6plex [K9]; 1xTMT6plex [N-Term]; 1xlactylation [K1]		0.00144709	0.000774383	1	1	1	P29401	Transketolase OS=Homo sapiens OX=9606 GN=TKT PE=1 SV=3	P29401 [319-327]	1	1479.89	0	1.501	0.59	0.00670966	0.0635324	120	80	4.12	8.96	79.9	95.9	77.7	37.2	38.8	36.7		High	High	High	High	High	High	High	0.001458	0.002095	3.15
FALSE	High	[K].TKADASSK.[K]	1xTMT6plex [K8]; 1xTMT6plex [N-Term]; 1xlactylation [K2]		0.00213833	0.000774383	1	1	1	O95347	Structural maintenance of chromosomes protein 2 OS=Homo sapiens OX=9606 GN=SMC2 PE=1 SV=2	O95347 [803-810]	1	1337.77	0	0.943	-0.08	0.175464	0.319142	97.1	102.9	6.84	9.84	71.3	72.6	72.1	66.4	51.2	48.6		High	High	High	High	High	High	High	0.001458	0.002706	2.71
FALSE	High	[R].KAYGQALAK.[L]	2xTMT6plex [K1; K9]; 1xTMT6plex [N-Term]		0.00183472	0.000774383	1	1	1	P29401	Transketolase OS=Homo sapiens OX=9606 GN=TKT PE=1 SV=3	P29401 [319-327]	1	1637.04	0	1.064	0.09	0.0458705	0.143919	103.1	96.9	2.92	1.46	160.1	190.2	171.5	121.9	105.4	105.1		High	High	High	High	High	High	High	0.001458	0.002443	2.9
FALSE	High	[K].NLACEESKR.[K]	1xCarbamidomethyl [C4]; 1xTMT6plex [N-Term]; 1xlactylation [K8]		0.00220384	0.000774383	1	1	1	O95347	Structural maintenance of chromosomes protein 2 OS=Homo sapiens OX=9606 GN=SMC2 PE=1 SV=2	O95347 [323-331]	1	1407.71	0	1.145	0.2	0.0339855	0.121862	106.8	93.2	4.34	6.6	57	65.2	61.9	41.5	31.7	34.3		High	High	High	High	High	High	High	0.001458	0.002765	2.31
FALSE	High	[R].HQEGEIFDTEK.[E]	1xTMT6plex [K11]; 1xTMT6plex [N-Term]		0.00214474	0.000774383	1	1	1	Q02878	60S ribosomal protein L6 OS=Homo sapiens OX=9606 GN=RPL6 PE=1 SV=3	Q02878 [227-237]	0	1790.93	0	1.078	0.11	0.64154	0.750956	103.8	96.2	4.86	8.39	76.3	96.5	82.2	66.8	51.1	50.9		High	High	High	High	High	High	High	0.001458	0.002711	3.14
FALSE	High	[K].KCDLISIPK.[K]	1xCarbamidomethyl [C2]; 1xTMT6plex [K9]; 1xTMT6plex [N-Term]; 1xlactylation [K1]		0.00240557	0.000774383	1	1	1	Q9ULV4	Coronin-1C OS=Homo sapiens OX=9606 GN=CORO1C PE=1 SV=1	Q9ULV4 [419-427]	1	1603.95	0	1.132	0.18	0.0433379	0.139459	106.2	93.8	7.21	2.65	52.9	59.8	59.9	36.3	30.5	32.7		High	High	High	High	High	High	High	0.001458	0.002937	2.54
FALSE	High	[R].TFIAIKPDGVQR.[G]	1xTMT6plex [K6]; 1xTMT6plex [N-Term]		0.00416433	0.000774383	1	2	1	P22392	Nucleoside diphosphate kinase B OS=Homo sapiens OX=9606 GN=NME2 PE=1 SV=1	P22392 [7-18]	0	1803.09	0															No Quan Values	High	High	High	High	High	High	High	0.001458	0.004471	2.22
FALSE	High	[R].HNGTGGKSIYGEK.[F]	1xTMT6plex [K13]; 1xTMT6plex [N-Term]; 1xlactylation [K7]		0.00122576	0.000774383	1	1	1	P62937	Peptidyl-prolyl cis-trans isomerase A OS=Homo sapiens OX=9606 GN=PPIA PE=1 SV=2	P62937 [70-82]	1	1878.01	0															No Quan Values	High	High	High	High	High	High	High	0.001458	0.001865	2.32
FALSE	High	[R].QIDNPDYK.[G]	1xTMT6plex [K8]; 1xTMT6plex [N-Term]		0.00156485	0.000774383	1	1	1	P27797	Calreticulin OS=Homo sapiens OX=9606 GN=CALR PE=1 SV=1	P27797 [279-286]	0	1450.79	0	0.977	-0.03	0.224711	0.374786	98.8	101.2	5.79	4.66	119.8	133.6	108.1	92.5	86.8	81.2		High	High	High	High	High	High	High	0.001458	0.002205	3.24
FALSE	High	[K].TKAATILTK.[S]	1xTMT6plex [K9]; 1xTMT6plex [N-Term]; 1xlactylation [K2]		0.00126585	0.000774383	1	1	1	Q15003	Condensin complex subunit 2 OS=Homo sapiens OX=9606 GN=NCAPH PE=1 SV=3	Q15003 [487-495]	1	1476.94	0	0.871	-0.2	0.401968	0.545557	93.1	106.9	12.37	12.13	43.4	41.8	34.8	36.4	28.3	25.3		High	High	High	High	High	High	High	0.001458	0.001909	2.36
FALSE	High	[R].KCACASHVAK.[V]	2xCarbamidomethyl [C2; C4]; 1xTMT6plex [K10]; 1xTMT6plex [N-Term]; 1xlactylation [K1]		0.00126073	0.000774383	1	1	1	Q16643	Drebrin OS=Homo sapiens OX=9606 GN=DBN1 PE=1 SV=4	Q16643 [95-104]	1	1661.89	0	1.294	0.37	0.0207345	0.0961777	112.8	87.2	6.35	7.29	105.6	111.8	111.6	63.4	55	63.5		High	High	High	High	High	High	High	0.001458	0.001903	3.51
FALSE	High	[K].KGTVEGFEPADNK.[C]	2xTMT6plex [K1; K13]; 1xTMT6plex [N-Term]		0.00196553	0.000774383	1	1	1	P37108	Signal recognition particle 14 kDa protein OS=Homo sapiens OX=9606 GN=SRP14 PE=1 SV=2	P37108 [43-55]	1	2079.17	0	0.952	-0.07	0.421952	0.56593	97.5	102.5	8.71	2.43	51.2	63.5	46.9	41.8	37	35.9		High	High	High	High	High	High	High	0.001458	0.002558	2.94
FALSE	High	[R].KLLEGEESR.[LI]	1xTMT6plex [K1]; 1xTMT6plex [N-Term]		0.00242109	0.000774383	2	5	1	P08670; P05787	Vimentin OS=Homo sapiens OX=9606 GN=VIM PE=1 SV=4 Keratin, type II cytoskeletal 8 OS=Homo sapiens OX=9606 GN=KRT8 PE=1 SV=7	P08670 [402-410]; P05787 [393-401]	1	1518.89	0	0.814	-0.3	0.0298809	0.11463	89.8	110.2	2.69	8.89	170.4	189.3	163.3	157.3	136	161.5	Shared	High	High	High	High	High	High	High	0.001458	0.002952	3.25
FALSE	High	[R].TAGSSGVTAGRPRPTAR.[H]	1xTMT6plex [N-Term]		0.00382136	0.000774383	1	1	1	P28300	Protein-lysine 6-oxidase OS=Homo sapiens OX=9606 GN=LOX PE=1 SV=2	P28300 [106-122]	0	1871.04	0	0.666	-0.59	0.0919977	0.212405	79.9	120.1	27.28	6.87	16.4	15.7	9.4	15.3	13.9	15.5		High	High	High	High	High	High	High	0.001458	0.004165	1.96
FALSE	High	[K].INAKANEGR.[F]	1xTMT6plex [N-Term]; 1xlactylation [K4]		0.002905	0.000774383	1	1	1	O95816	BAG family molecular chaperone regulator 2 OS=Homo sapiens OX=9606 GN=BAG2 PE=1 SV=1	O95816 [6-14]	1	1273.71	0															No Quan Values	High	High	High	High	High	High	High	0.001458	0.003365	2.22
FALSE	High	[K].SILFVPTSAPR.[G]	1xTMT6plex [N-Term]		0.0019823	0.000774383	1	1	1	P14625	Endoplasmin OS=Homo sapiens OX=9606 GN=HSP90B1 PE=1 SV=1	P14625 [385-395]	0	1416.84	0	1.179	0.24	0.321079	0.46894	108.2	91.8	6.27	14.44	49	51.8	51.6	32.3	34.4	26.7		High	High	High	High	High	High	High	0.001458	0.002572	2.76
FALSE	High	[R].IADGYEQAAR.[V]	1xTMT6plex [N-Term]		0.00254257	0.000774383	1	1	1	P48643	T-complex protein 1 subunit epsilon OS=Homo sapiens OX=9606 GN=CCT5 PE=1 SV=1	P48643 [133-142]	0	1322.69	0	0.979	-0.03	0.936483	0.962786	98.9	101.1	4.57	1.41	78.5	82.9	73.9	58.9	49.9	51.5		High	High	High	High	High	High	High	0.001458	0.003057	2.21
FALSE	High	[R].SIGAAAKSQVISNAK.[N]	1xTMT6plex [K15]; 1xTMT6plex [N-Term]; 1xlactylation [K7]		0.00221733	0.000774383	1	1	1	P34932	Heat shock 70 kDa protein 4 OS=Homo sapiens OX=9606 GN=HSPA4 PE=1 SV=4	P34932 [47-61]	1	1975.16	0	1.204	0.27	0.0292561	0.113222	109.3	90.7	9.66	6.28	52.6	52.7	44.3	30.6	25.8	24		High	High	High	High	High	High	High	0.001458	0.002778	2.71
FALSE	High	[K].IMKDLDQCR.[D]	1xCarbamidomethyl [C8]; 1xTMT6plex [N-Term]; 1xlactylation [K3]		0.00227975	0.000774383	1	1	1	P60903	Protein S100-A10 OS=Homo sapiens OX=9606 GN=S100A10 PE=1 SV=2	P60903 [55-63]	1	1479.75	0	1.018	0.03	0.583994	0.708128	100.9	99.1	2.49	9.33	86.8	101.4	92.1	60.2	58.7	64.4		High	High	High	High	High	High	High	0.001458	0.00283	3.07
FALSE	High	[K].ILYSQCGDVMR.[A]	1xCarbamidomethyl [C6]; 1xTMT6plex [N-Term]		0.003513	0.000774383	1	2	1	P60660	Myosin light polypeptide 6 OS=Homo sapiens OX=9606 GN=MYL6 PE=1 SV=2	P60660 [27-37]	0	1570.79	0	0.923	-0.12	0.59432	0.715709	96	104	4.22	8.02	86.6	100	94.3	76.1	56.7	65		High	High	High	High	High	High	High	0.001458	0.003903	3.17
FALSE	High	[R].SLETENAGLR.[L]	1xTMT6plex [N-Term]		0.00108454	0.000774383	1	1	1	P02545	Prelamin-A/C OS=Homo sapiens OX=9606 GN=LMNA PE=1 SV=1	P02545 [51-60]	0	1318.72	0	0.961	-0.06	0.661612	0.766789	98	102	5.15	5.98	126.4	133.3	116.7	84.5	81.8	83.3		High	High	High	High	High	High	High	0.001458	0.00169	3.09
FALSE	High	[K].SLEAASEK.[Y]	1xTMT6plex [K8]; 1xTMT6plex [N-Term]		0.00314309	0.000774383	1	1	1	P67936	Tropomyosin alpha-4 chain OS=Homo sapiens OX=9606 GN=TPM4 PE=1 SV=3	P67936 [170-177]	0	1292.75	0	0.9	-0.15	0.226172	0.376309	94.7	105.3	0.92	7.58	121	138.3	120.1	104	80.4	94.6		High	High	High	High	High	High	High	0.001458	0.003577	2.56
FALSE	High	[R].SLDNFFAKR.[D]	1xTMT6plex [N-Term]; 1xlactylation [K8]		0.00175417	0.000774383	1	1	1	Q9UKY7	Protein CDV3 homolog OS=Homo sapiens OX=9606 GN=CDV3 PE=1 SV=1	Q9UKY7 [8-16]	1	1398.76	0	0.828	-0.27	0.0229142	0.100752	90.6	109.4	6.59	5.39	58.9	60.6	53.1	53.9	42.6	43.9		High	High	High	High	High	High	High	0.001458	0.002376	2.54
FALSE	High	[R].IIYGGSVTGATCK.[E]	1xCarbamidomethyl [C12]; 1xTMT6plex [K13]; 1xTMT6plex [N-Term]		0.00136722	0.000774383	1	1	2	P60174	Triosephosphate isomerase OS=Homo sapiens OX=9606 GN=TPI1 PE=1 SV=4	P60174 [207-219]	0	1785	0	0.695	-0.53	0.0164972	0.0857608	82	118	3.93	8.91	100.7	107.7	95.6	91.7	92.2	96.4		High	High	High	High	High	High	High	0.001458	0.002016	3.25
FALSE	High	[R].IAKAVNEK.[S]	1xTMT6plex [K8]; 1xTMT6plex [N-Term]; 1xlactylation [K3]		0.00408319	0.000774383	1	1	1	P06733	Alpha-enolase OS=Homo sapiens OX=9606 GN=ENO1 PE=1 SV=2	P06733 [328-335]	1	1402.87	0	1.143	0.19	0.00650583	0.0633557	106.7	93.3	3.48	2.1	198.9	227	212.6	139.4	117.8	118.8		High	High	High	High	High	High	High	0.001458	0.004402	3.46
FALSE	High	[R].LAKYNQLLR.[I]	1xTMT6plex [N-Term]; 1xlactylation [K3]		0.00262881	0.000774383	1	1	1	P06733	Alpha-enolase OS=Homo sapiens OX=9606 GN=ENO1 PE=1 SV=2	P06733 [404-412]	1	1419.85	0	1.281	0.36	0.0318368	0.119478	112.3	87.7	2.38	8.36	88.3	106.2	90.4	51.9	47.3	54		High	High	High	High	High	High	High	0.001458	0.003128	3.04
FALSE	High	[K].SAKSSIISK.[K]	1xTMT6plex [K9]; 1xTMT6plex [N-Term]; 1xlactylation [K3]		0.00118993	0.000774383	1	1	1	P46100	Transcriptional regulator ATRX OS=Homo sapiens OX=9606 GN=ATRX PE=1 SV=6	P46100 [797-805]	1	1450.89	0	1.004	0.01	0.545709	0.673796	100.2	99.8	4.65	14.4	68.5	76.1	63.1	48.8	44.7	56.3		High	High	High	High	High	High	High	0.001458	0.001824	2.87
FALSE	High	[R].LAPEYEAAATR.[L]	1xTMT6plex [N-Term]		0.00183472	0.000774383	1	1	1	P30101	Protein disulfide-isomerase A3 OS=Homo sapiens OX=9606 GN=PDIA3 PE=1 SV=4	P30101 [63-73]	0	1420.76	0	1.085	0.12	0.247376	0.399118	104.1	95.9	0.56	6.31	127.1	145	127	90.4	77.1	88.2		High	High	High	High	High	High	High	0.001458	0.002443	3.31
FALSE	High	[K].LAPGGHVGR.[F]	1xTMT6plex [N-Term]		0.00234503	0.000774383	1	1	1	P36578	60S ribosomal protein L4 OS=Homo sapiens OX=9606 GN=RPL4 PE=1 SV=5	P36578 [240-248]	0	1092.65	0	0.923	-0.12	0.511121	0.647469	96	104	10.38	2.68	33.6	36.2	38.9	28.3	23.7	25.4		High	High	High	High	High	High	High	0.001458	0.002887	2.75
FALSE	High	[R].IAPRPASGPIRPIVR.[C]	1xTMT6plex [N-Term]		0.00276662	0.000774383	1	1	1	P26373	60S ribosomal protein L13 OS=Homo sapiens OX=9606 GN=RPL13 PE=1 SV=4	P26373 [46-60]	0	1829.14	0	1.116	0.16	0.017447	0.0885003	105.5	94.5	3	2.17	65.6	74.8	62.7	44.9	39.5	41.5		High	High	High	High	High	High	High	0.001458	0.00325	3.16
FALSE	High	[K].SAPAPKKGSK.[K]	2xTMT6plex [K7; K10]; 1xTMT6plex [N-Term]; 1xlactylation [K6]		0.00353968	0.000774383	3	13	2	Q5QNW6; P33778; O60814	Histone H2B type 2-F OS=Homo sapiens OX=9606 GN=H2BC18 PE=1 SV=3 Histone H2B type 1-B OS=Homo sapiens OX=9606 GN=H2BC3 PE=1 SV=2 Histone H2B type 1-K OS=Homo sapiens OX=9606 GN=H2BC12 PE=1 SV=3	Q5QNW6 [7-16]; P33778 [7-16]; O60814 [7-16]	2	1730.08	0	1.496	0.58	7.12591e-05	0.0193374	119.9	80.1	3.18	3.08	439.8	478.8	420.4	218.7	179.8	192	Shared	High	High	High	High	High	High	High	0.001458	0.003922	3.18
FALSE	High	[K].LAQANGWGVMVSHR.[S]	1xTMT6plex [N-Term]		0.00170099	0.000774383	1	1	1	P06733	Alpha-enolase OS=Homo sapiens OX=9606 GN=ENO1 PE=1 SV=2	P06733 [359-372]	0	1754.93	0															No Quan Values	High	High	High	High	High	High	High	0.001458	0.002329	2.77
FALSE	High	[R].SKTFNPGAGLPTDKK.[K]	2xTMT6plex [K14; K15]; 1xTMT6plex [N-Term]; 1xlactylation [K2]		0.00255947	0.000774383	1	1	1	P09661	U2 small nuclear ribonucleoprotein A' OS=Homo sapiens OX=9606 GN=SNRPA1 PE=1 SV=2	P09661 [178-192]	2	2320.35	0															No Quan Values	High	High	High	High	High	High	High	0.001458	0.003072	2.17
FALSE	High	[R].KYQGLEIK.[S]	1xTMT6plex [K8]; 1xTMT6plex [N-Term]; 1xlactylation [K1]		0.00161061	0.000774383	1	1	1	Q9ULW0	Targeting protein for Xklp2 OS=Homo sapiens OX=9606 GN=TPX2 PE=1 SV=2	Q9ULW0 [720-727]	1	1508.91	0	0.752	-0.41	8.80474e-05	0.0193374	85.9	114.1	1.93	2.06	141.7	163.2	148.2	146.8	123.6	130.6		High	High	High	High	High	High	High	0.001458	0.002247	2.82
FALSE	High	[K].IAVAAQNCYK.[V]	1xCarbamidomethyl [C8]; 1xTMT6plex [K10]; 1xTMT6plex [N-Term]		0.00249288	0.000774383	1	1	1	P60174	Triosephosphate isomerase OS=Homo sapiens OX=9606 GN=TPI1 PE=1 SV=4	P60174 [60-69]	0	1595.9	0	0.884	-0.18	0.010309	0.0725543	93.8	106.2	2.15	3.73	79.4	89.9	76.9	68.8	62.8	59.4		High	High	High	High	High	High	High	0.001458	0.003012	2.9
FALSE	High	[K].KWAAGQNK.[Q]	1xTMT6plex [K8]; 1xTMT6plex [N-Term]; 1xlactylation [K1]		0.00193271	0.000774383	1	1	1	O60869	Endothelial differentiation-related factor 1 OS=Homo sapiens OX=9606 GN=EDF1 PE=1 SV=1	O60869 [43-50]	1	1432.83	0	0.886	-0.18	0.283442	0.432447	93.9	106.1	11.82	4.71	80.6	100.5	102.5	73	69.9	68.1		High	High	High	High	High	High	High	0.001458	0.002529	2.56
FALSE	High	[K].SADTLWGIQK.[E]	1xTMT6plex [K10]; 1xTMT6plex [N-Term]		0.00187491	0.000774383	1	1	1	P00338	L-lactate dehydrogenase A chain OS=Homo sapiens OX=9606 GN=LDHA PE=1 SV=2	P00338 [319-328]	0	1576.91	0	0.735	-0.44	0.130789	0.265516	84.7	115.3	11.01	19.39	68.4	72.3	55.4	50.4	58	66.3		High	High	High	High	High	High	High	0.001458	0.002482	2.89
FALSE	High	[R].LQAQQDAVNIVCHSKTR.[S]	1xCarbamidomethyl [C12]; 1xTMT6plex [N-Term]; 1xlactylation [K15]		0.00117833	0.000774383	1	1	1	P55036	26S proteasome non-ATPase regulatory subunit 4 OS=Homo sapiens OX=9606 GN=PSMD4 PE=1 SV=1	P55036 [26-42]	1	2269.19	0															No Quan Values	High	High	High	High	High	High	High	0.001458	0.001809	3.71
FALSE	High	[K].KVEKVTISNR.[L]	1xTMT6plex [K1]; 1xTMT6plex [N-Term]; 1xlactylation [K4]		0.00191134	0.000774383	1	2	1	P08238	Heat shock protein HSP 90-beta OS=Homo sapiens OX=9606 GN=HSP90AB1 PE=1 SV=4	P08238 [574-583]	2	1704.04	0	1.287	0.36	0.00719531	0.0645008	112.5	87.5	4.59	1.44	149.6	181.3	165.7	95.3	84.5	83.6		High	High	High	High	High	High	High	0.001458	0.00251	2.89
FALSE	High	[K].KVEKVVVSNR.[L]	1xTMT6plex [K1]; 1xTMT6plex [N-Term]; 1xlactylation [K4]		0.00151786	0.000774383	1	1	1	P07900	Heat shock protein HSP 90-alpha OS=Homo sapiens OX=9606 GN=HSP90AA1 PE=1 SV=5	P07900 [582-591]	2	1688.05	0															No Quan Values	High	High	High	High	High	High	High	0.001458	0.002163	2.79
FALSE	High	[R].KVESTKTDSR.[D]	1xTMT6plex [K1]; 1xTMT6plex [N-Term]; 1xlactylation [K6]		0.0018698	0.000774383	1	1	1	P23284	Peptidyl-prolyl cis-trans isomerase B OS=Homo sapiens OX=9606 GN=PPIB PE=1 SV=2	P23284 [181-190]	2	1680.95	0	1.217	0.28	0.0322836	0.119824	109.8	90.2	6.92	6.2	119.6	149.5	138.8	89.9	69.4	73.7		High	High	High	High	High	High	High	0.001458	0.002475	3.05
FALSE	High	[K].KVHVIFNYK.[G]	1xTMT6plex [K9]; 1xTMT6plex [N-Term]; 1xlactylation [K1]		0.00235246	0.000774383	1	1	1	P27797	Calreticulin OS=Homo sapiens OX=9606 GN=CALR PE=1 SV=1	P27797 [143-151]	1	1678.01	0															No Quan Values	High	High	High	High	High	High	High	0.001458	0.002893	2.73
FALSE	High	[R].KVIDDTNITR.[L]	1xTMT6plex [N-Term]; 1xlactylation [K1]		0.00364906	0.000774383	1	1	1	P05783	Keratin, type I cytoskeletal 18 OS=Homo sapiens OX=9606 GN=KRT18 PE=1 SV=2	P05783 [187-196]	1	1475.83	0	1.284	0.36	0.0260498	0.106342	112.4	87.6	6.24	9.44	44.9	58.3	47.5	32.1	24.8	23.7		High	High	High	High	High	High	High	0.001458	0.004014	2.25
FALSE	High	[K].LQAQMKDCMR.[E]	1xCarbamidomethyl [C8]; 1xTMT6plex [N-Term]; 1xlactylation [K6]		0.00194354	0.000774383	1	1	1	P35579	Myosin-9 OS=Homo sapiens OX=9606 GN=MYH9 PE=1 SV=4	P35579 [1643-1652]	1	1581.77	0	1.194	0.26	0.0657087	0.176241	108.8	91.2	2.39	8.13	52.9	63.6	55.4	39.2	31.1	29.6		High	High	High	High	High	High	High	0.001458	0.002542	2.38
FALSE	High	[K].KVPQVSTPTLVEVSR.[N]	1xTMT6plex [K1]; 1xTMT6plex [N-Term]		0.00121124	0.000774383	1	1	1	P02768	Albumin OS=Homo sapiens OX=9606 GN=ALB PE=1 SV=2	P02768 [438-452]	1	2098.26	0	1.339	0.42	0.425012	0.568989	114.5	85.5	15.55	22.53	37.7	32	36.4	20.9	16.8	25.7		High	High	High	High	High	High	High	0.001458	0.001849	3.64
FALSE	High	[R].LPLQDVYKIGGIGTVPVGR.[V]	1xTMT6plex [N-Term]; 1xlactylation [K8]		0.00392659	0.000774383	2	3	1	Q05639; P68104	Elongation factor 1-alpha 2 OS=Homo sapiens OX=9606 GN=EEF1A2 PE=1 SV=1 Elongation factor 1-alpha 1 OS=Homo sapiens OX=9606 GN=EEF1A1 PE=1 SV=1	Q05639 [248-266]; P68104 [248-266]	1	2283.33	0															No Quan Values	Not Found	High	Not Found	High	Not Found	Not Found	High	0.001458	0.004256	1.72
FALSE	High	[R].KVQSGNINAAK.[T]	2xTMT6plex [K1; K11]; 1xTMT6plex [N-Term]		0.00184463	0.000774383	1	1	1	P49368	T-complex protein 1 subunit gamma OS=Homo sapiens OX=9606 GN=CCT3 PE=1 SV=4	P49368 [21-31]	1	1817.12	0	1.151	0.2	0.0643193	0.173593	107	93	5.77	7.08	116.1	126.2	104.5	74.2	69.7	61.6		High	High	High	High	High	High	High	0.001458	0.002454	2.93
FALSE	High	[R].LPLQDVYK.[I]	1xTMT6plex [K8]; 1xTMT6plex [N-Term]		0.00166295	0.000774383	2	3	1	Q05639; P68104	Elongation factor 1-alpha 2 OS=Homo sapiens OX=9606 GN=EEF1A2 PE=1 SV=1 Elongation factor 1-alpha 1 OS=Homo sapiens OX=9606 GN=EEF1A1 PE=1 SV=1	Q05639 [248-255]; P68104 [248-255]	0	1433.88	0	0.796	-0.33	0.0200066	0.0947484	88.6	111.4	7.2	4.5	90.3	101.7	102	88.2	80.7	75.1	Shared	High	High	High	High	High	High	High	0.001458	0.002294	2.86
FALSE	High	[K].GRPCKIVEMSTSK.[T]	1xCarbamidomethyl [C4]; 1xTMT6plex [K13]; 1xTMT6plex [N-Term]; 1xlactylation [K5]		0.00269182	0.000774383	1	2	1	P63241	Eukaryotic translation initiation factor 5A-1 OS=Homo sapiens OX=9606 GN=EIF5A PE=1 SV=2	P63241 [35-47]	1	2023.11	0															No Quan Values	High	High	High	High	High	High	High	0.001458	0.003182	3.41
FALSE	High	[R].INVYYNEATGGK.[Y]	1xTMT6plex [K12]; 1xTMT6plex [N-Term]		0.00122089	0.000774383	1	1	2	P68371	Tubulin beta-4B chain OS=Homo sapiens OX=9606 GN=TUBB4B PE=1 SV=1	P68371 [47-58]	0	1786.97	0	0.926	-0.11	0.162725	0.301273	96.2	103.8	4.73	6.1	89.6	112.2	98	81.4	72.7	65.8		High	High	High	High	High	High	High	0.001458	0.00186	3.27
FALSE	High	[K].SIVNYKPK.[I]	2xTMT6plex [K6; K8]; 1xTMT6plex [N-Term]		0.00264658	0.000774383	1	1	1	P12814	Alpha-actinin-1 OS=Homo sapiens OX=9606 GN=ACTN1 PE=1 SV=2	P12814 [677-684]	0	1636.04	0	0.973	-0.04	0.34688	0.49631	98.7	101.3	4.97	2.57	231.5	246.8	238.9	184.8	163	157.9		High	High	High	High	High	High	High	0.001458	0.003142	2.48
FALSE	High	[R].KVTAAMGK.[K]	2xTMT6plex [K1; K8]; 1xTMT6plex [N-Term]		0.00117373	0.000774383	1	1	1	P61353	60S ribosomal protein L27 OS=Homo sapiens OX=9606 GN=RPL27 PE=1 SV=2	P61353 [52-59]	1	1492.95	0															No Quan Values	High	High	High	High	High	High	High	0.001458	0.001804	2.85
FALSE	High	[R].SAAVAKQALAHGLK.[C]	1xTMT6plex [K14]; 1xTMT6plex [N-Term]; 1xlactylation [K6]		0.00243676	0.000774383	1	1	1	Q99798	Aconitate hydratase, mitochondrial OS=Homo sapiens OX=9606 GN=ACO2 PE=1 SV=2	Q99798 [396-409]	1	1895.15	0	1.021	0.03	0.636815	0.74829	101	99	3	6.94	47	50.9	45.7	32.3	30	32.9		High	High	High	High	High	High	High	0.001458	0.002967	2.93
FALSE	High	[R].INISEGNCPER.[I]	1xCarbamidomethyl [C8]; 1xTMT6plex [N-Term]		0.00297792	0.000774383	2	3	1	Q15366; Q15365	Poly(rC)-binding protein 2 OS=Homo sapiens OX=9606 GN=PCBP2 PE=1 SV=1 Poly(rC)-binding protein 1 OS=Homo sapiens OX=9606 GN=PCBP1 PE=1 SV=2	Q15366 [47-57]; Q15365 [47-57]	0	1517.76	0															No Quan Values	High	High	High	High	High	High	High	0.001458	0.003435	2.63
FALSE	High	[R].INKMLSCAGADR.[L]	1xCarbamidomethyl [C7]; 1xTMT6plex [N-Term]; 1xlactylation [K3]		0.00369119	0.000774383	1	2	1	P27635	60S ribosomal protein L10 OS=Homo sapiens OX=9606 GN=RPL10 PE=1 SV=5	P27635 [99-110]	1	1636.83	0	1.24	0.31	0.117557	0.249142	110.7	89.3	12.91	10.49	29.5	43.4	32.2	19.9	17.4	21.1		High	High	High	High	High	High	High	0.001458	0.004047	2.26
FALSE	High	[K].SACGVCPGR.[L]	2xCarbamidomethyl [C3; C6]; 1xTMT6plex [N-Term]		0.00441953	0.000774383	1	1	1	P49207	60S ribosomal protein L34 OS=Homo sapiens OX=9606 GN=RPL34 PE=1 SV=3	P49207 [44-52]	0	1192.58	0	1.072	0.1	0.33544	0.483695	103.5	96.5	2.29	11.58	45.4	54.2	45.8	32.9	32.1	25.9		High	High	High	High	High	High	High	0.001458	0.004693	2.47
FALSE	High	[K].KVVNPLFEK.[R]	2xTMT6plex [K1; K9]; 1xTMT6plex [N-Term]		0.00416433	0.000774383	1	1	1	P62424	60S ribosomal protein L7a OS=Homo sapiens OX=9606 GN=RPL7A PE=1 SV=2	P62424 [26-34]	1	1761.12	0	1.021	0.03	0.614175	0.733157	101	99	3.34	12.21	65.6	70.8	65.7	52.8	36.1	43.9		High	High	High	High	High	High	High	0.001458	0.004467	2.1
FALSE	High	[R].LQASQVKLK.[S]	1xTMT6plex [K9]; 1xTMT6plex [N-Term]; 1xlactylation [K7]		0.0012017	0.000774383	1	1	1	Q9BXW9	Fanconi anemia group D2 protein OS=Homo sapiens OX=9606 GN=FANCD2 PE=1 SV=2	Q9BXW9 [316-324]	1	1544.98	0	1.053	0.07	0.129239	0.264039	102.6	97.4	5.04	2.67	59.1	63.7	54.1	41.6	34.4	36.3		High	High	High	High	High	High	High	0.001458	0.001838	2.69
FALSE	High	[K].SKSAASEQHVFK.[A]	1xTMT6plex [K12]; 1xTMT6plex [N-Term]; 1xlactylation [K2]		0.0024289	0.000774383	1	1	1	Q92620	Pre-mRNA-splicing factor ATP-dependent RNA helicase PRP16 OS=Homo sapiens OX=9606 GN=DHX38 PE=1 SV=2	Q92620 [29-40]	1	1849.02	0															No Quan Values	High	High	High	High	High	High	High	0.001458	0.002956	2.82
FALSE	High	[K].LCEKMAQFDAK.[K]	1xCarbamidomethyl [C2]; 1xTMT6plex [K11]; 1xTMT6plex [N-Term]; 1xlactylation [K4]		0.00215765	0.000774383	1	1	1	P26641	Elongation factor 1-gamma OS=Homo sapiens OX=9606 GN=EEF1G PE=1 SV=3	P26641 [209-219]	1	1870.98	0	1.258	0.33	0.0563326	0.159639	111.4	88.6	9.5	10.11	81	77.9	80.4	51.3	36.7	43.6		High	High	High	High	High	High	High	0.001458	0.002724	2.71
FALSE	High	[K].SCNCLLLK.[V]	2xCarbamidomethyl [C2; C4]; 1xTMT6plex [K8]; 1xTMT6plex [N-Term]		0.0016671	0.000774383	1	1	1	P06733	Alpha-enolase OS=Homo sapiens OX=9606 GN=ENO1 PE=1 SV=2	P06733 [336-343]	0	1465.83	0	0.787	-0.35	0.0173972	0.0885003	88.1	111.9	3.11	6.79	142.8	157.1	135.9	142.5	108.4	119.8		High	High	High	High	High	High	High	0.001458	0.002297	2.88
FALSE	High	[K].IGKPHTVPCKVTGR.[C]	1xCarbamidomethyl [C9]; 1xTMT6plex [K3]; 1xTMT6plex [N-Term]; 1xlactylation [K10]		0.00185463	0.000774383	1	1	1	P15880	40S ribosomal protein S2 OS=Homo sapiens OX=9606 GN=RPS2 PE=1 SV=2	P15880 [174-187]	1	2080.21	0	1.276	0.35	0.0338479	0.121617	112.1	87.9	6.23	9.23	151.6	178.7	139.4	92.3	73.8	90.3		High	High	High	High	High	High	High	0.001458	0.002463	3.28
FALSE	High	[K].SDVYYFSPSGKK.[F]	1xTMT6plex [K12]; 1xTMT6plex [N-Term]; 1xlactylation [K11]		0.00292557	0.000774383	1	1	1	Q9UBB5	Methyl-CpG-binding domain protein 2 OS=Homo sapiens OX=9606 GN=MBD2 PE=1 SV=1	Q9UBB5 [175-186]	1	1908.02	0	0.855	-0.23	0.0461805	0.144376	92.2	107.8	7.29	6.36	50.4	60.7	46.2	42.3	39.9	42.6		High	High	High	High	High	High	High	0.001458	0.003384	2.82
FALSE	High	[K].SKAAASATR.[E]	1xTMT6plex [N-Term]; 1xlactylation [K2]		0.00235994	0.000774383	1	1	1	Q8TAQ2	SWI/SNF complex subunit SMARCC2 OS=Homo sapiens OX=9606 GN=SMARCC2 PE=1 SV=1	Q8TAQ2 [591-599]	1	1163.66	0	0.635	-0.65	0.00856152	0.0684238	77.7	122.3	11.05	9.3	55.5	55.6	45.2	59.2	45.2	55.3		High	High	High	High	High	High	High	0.001458	0.002902	2.74
FALSE	High	[R].SHNKVLNPPGGK.[S]	1xTMT6plex [K12]; 1xTMT6plex [N-Term]; 1xlactylation [K4]		0.0010681	0.000774383	1	1	1	Q9H910	Jupiter microtubule associated homolog 2 OS=Homo sapiens OX=9606 GN=JPT2 PE=1 SV=1	Q9H910 [173-184]	1	1778.03	0															No Quan Values	High	High	High	High	High	High	High	0.001458	0.001669	2.95
FALSE	High	[R].SHAQKNENAR.[Q]	1xTMT6plex [N-Term]; 1xlactylation [K5]		0.00104593	0.000774383	1	1	1	P35579	Myosin-9 OS=Homo sapiens OX=9606 GN=MYH9 PE=1 SV=4	P35579 [1771-1780]	1	1455.75	0															No Quan Values	High	High	High	High	High	High	High	0.001458	0.001638	2.9
FALSE	High	[R].LHFFMPGFAPLTSR.[G]	1xOxidation [M5]; 1xTMT6plex [N-Term]		0.00434972	0.000774383	3	8	1	Q9BUF5; P07437; P68371	Tubulin beta-6 chain OS=Homo sapiens OX=9606 GN=TUBB6 PE=1 SV=1 Tubulin beta chain OS=Homo sapiens OX=9606 GN=TUBB PE=1 SV=2 Tubulin beta-4B chain OS=Homo sapiens OX=9606 GN=TUBB4B PE=1 SV=1	Q9BUF5 [263-276]; P07437 [263-276]; P68371 [263-276]	0	1865.99	0															No Quan Values	High	High	High	High	High	High	High	0.001458	0.004637	1.44
FALSE	High	[R].LIDLHSPSEIVK.[Q]	1xTMT6plex [K12]; 1xTMT6plex [N-Term]		0.00256799	0.000774383	1	1	1	P60866	40S ribosomal protein S20 OS=Homo sapiens OX=9606 GN=RPS20 PE=1 SV=1	P60866 [88-99]	0	1809.09	0	0.976	-0.04	0.562649	0.690345	98.8	101.2	9.69	11.81	42.9	54.5	39.5	32.1	35	30.3		High	High	High	High	High	High	High	0.001458	0.003076	2.66
FALSE	High	[R].SGQGAFGNMCR.[G]	1xCarbamidomethyl [C10]; 1xTMT6plex [N-Term]		0.00279545	0.000774383	1	1	1	P36578	60S ribosomal protein L4 OS=Homo sapiens OX=9606 GN=RPL4 PE=1 SV=5	P36578 [87-97]	0	1413.66	0	1.11	0.15	0.0354771	0.124494	105.2	94.8	2.94	3.15	73.6	84.9	70.8	50.9	44.9	47.9		High	High	High	High	High	High	High	0.001458	0.003275	2.05
FALSE	High	[R].SGNVAELALK.[A]	1xTMT6plex [K10]; 1xTMT6plex [N-Term]		0.00247664	0.000774383	1	1	1	P49321	Nuclear autoantigenic sperm protein OS=Homo sapiens OX=9606 GN=NASP PE=1 SV=2	P49321 [662-671]	0	1459.89	0	1.092	0.13	0.294014	0.442796	104.4	95.6	3.03	10.49	55.4	67.3	58.8	41.4	31.9	40.1		High	High	High	High	High	High	High	0.001458	0.003	2.41
FALSE	High	[R].IKKTQDQISNIK.[Y]	2xTMT6plex [K3; K12]; 1xTMT6plex [N-Term]; 1xlactylation [K2]		0.00237499	0.000774383	1	1	1	Q14847	LIM and SH3 domain protein 1 OS=Homo sapiens OX=9606 GN=LASP1 PE=1 SV=2	Q14847 [110-121]	2	2175.33	0	1.454	0.54	0.0229328	0.100752	118.5	81.5	2.32	10.92	98.6	109	95.6	50.7	50.2	41.2		High	High	High	High	High	High	High	0.001458	0.002913	2.87
FALSE	High	[R].IIALDGDTK.[N]	1xTMT6plex [K9]; 1xTMT6plex [N-Term]		0.00161847	0.000774383	1	1	1	P29401	Transketolase OS=Homo sapiens OX=9606 GN=TKT PE=1 SV=3	P29401 [335-343]	0	1403.85	0	1.11	0.15	0.127606	0.261615	105.2	94.8	6.63	4.1	80.3	83.7	83.8	57.7	49	47.2		High	High	High	High	High	High	High	0.001458	0.002255	3.04
FALSE	High	[K].SGFNSKSGQR.[G]	1xTMT6plex [N-Term]; 1xlactylation [K6]		0.00363515	0.000774383	1	1	2	P07910	Heterogeneous nuclear ribonucleoproteins C1/C2 OS=Homo sapiens OX=9606 GN=HNRNPC PE=1 SV=4	P07910 [171-180]	1	1368.71	0	0.919	-0.12	0.00611524	0.0621068	95.8	104.2	2.12	2.53	96.6	107.3	98.2	84.8	71.2	71.7		High	High	High	High	High	High	High	0.003379	0.008523	2.64
FALSE	High	[K].SELVQKAK.[L]	1xTMT6plex [K8]; 1xTMT6plex [N-Term]; 1xlactylation [K6]		0.00352631	0.000774383	1	1	1	P31946	14-3-3 protein beta/alpha OS=Homo sapiens OX=9606 GN=YWHAB PE=1 SV=3	P31946 [6-13]	1	1432.88	0	1.352	0.43	0.00493674	0.0565771	115	85	4.67	6.88	81.2	91	74.9	47.3	36	40.4		High	High	High	High	High	High	High	0.001458	0.003904	2.41
FALSE	High	[K].IKIIAPPERK.[Y]	1xTMT6plex [K10]; 1xTMT6plex [N-Term]; 1xlactylation [K2]		0.00136722	0.000774383	3	7	1	P60709; P62736; Q562R1	Actin, cytoplasmic 1 OS=Homo sapiens OX=9606 GN=ACTB PE=1 SV=1 Actin, aortic smooth muscle OS=Homo sapiens OX=9606 GN=ACTA2 PE=1 SV=1 Beta-actin-like protein 2 OS=Homo sapiens OX=9606 GN=ACTBL2 PE=1 SV=2	P60709 [327-336]; P62736 [329-338]; Q562R1 [328-337]	2	1695.09	0	1.631	0.71	0.00067055	0.0310041	124	76	3.4	5.66	153.1	187.9	158	74.5	63.7	72	Shared	High	High	High	High	High	High	High	0.001458	0.002017	3.61
FALSE	High	[K].LLADQAEAR.[R]	1xTMT6plex [N-Term]		0.00340889	0.000774383	1	1	1	P84098	60S ribosomal protein L19 OS=Homo sapiens OX=9606 GN=RPL19 PE=1 SV=1	P84098 [154-162]	0	1215.69	0	0.896	-0.16	0.0183482	0.0903613	94.5	105.5	2.88	4.07	138.4	150.2	137.3	117.8	107.2	100.6		High	High	High	High	High	High	High	0.001458	0.00381	3.13
FALSE	High	[R].LKSYCNDQSTGDIK.[V]	1xCarbamidomethyl [C5]; 1xTMT6plex [K14]; 1xTMT6plex [N-Term]; 1xlactylation [K2]		0.00358019	0.000774383	1	1	1	P00492	Hypoxanthine-guanine phosphoribosyltransferase OS=Homo sapiens OX=9606 GN=HPRT1 PE=1 SV=2	P00492 [102-115]	1	2159.11	0															No Quan Values	High	High	High	High	High	High	High	0.001458	0.003958	3.01
FALSE	High	[K].LKMAPVPLDDSNRPASLTK.[D]	1xTMT6plex [K19]; 1xTMT6plex [N-Term]; 1xlactylation [K2]		0.00112693	0.000774383	1	1	1	Q9NYF8	Bcl-2-associated transcription factor 1 OS=Homo sapiens OX=9606 GN=BCLAF1 PE=1 SV=2	Q9NYF8 [549-567]	1	2583.46	0	0.769	-0.38	0.0142032	0.0810237	86.9	113.1	7.11	7.3	22.1	29.2	24.7	24.7	19.1	22.3		High	High	High	High	High	High	High	0.001458	0.001747	1.4
FALSE	High	[K].SFVLNLGK.[D]	1xTMT6plex [K8]; 1xTMT6plex [N-Term]		0.00189037	0.000774383	1	1	1	P09382	Galectin-1 OS=Homo sapiens OX=9606 GN=LGALS1 PE=1 SV=2	P09382 [30-37]	0	1335.84	0	0.864	-0.21	0.0120389	0.0769174	92.7	107.3	3.65	1.78	141.8	151.7	136.5	122.4	103.1	107.8		High	High	High	High	High	High	High	0.001458	0.002492	3.7
FALSE	High	[K].IGKPHTVPCK.[V]	1xCarbamidomethyl [C9]; 2xTMT6plex [K3; K10]; 1xTMT6plex [N-Term]		0.00348658	0.000774383	1	1	1	P15880	40S ribosomal protein S2 OS=Homo sapiens OX=9606 GN=RPS2 PE=1 SV=2	P15880 [174-183]	0	1824.11	0	1.024	0.03	0.35845	0.507434	101.2	98.8	3.6	10.36	85.8	103.2	93.1	68.2	60	50.5		High	High	High	High	High	High	High	0.001458	0.003879	2.61
FALSE	High	[R].SAPGGGSKVPQK.[K]	1xTMT6plex [K12]; 1xTMT6plex [N-Term]; 1xlactylation [K8]		0.00141853	0.000774383	1	1	2	P06748	Nucleophosmin OS=Homo sapiens OX=9606 GN=NPM1 PE=1 SV=2	P06748 [143-154]	1	1642.95	0	0.822	-0.28	0.00336229	0.0517006	90.2	109.8	3.89	2.31	132.7	159.6	144.9	131.4	112.1	119.5		High	High	High	High	High	High	High	0.001458	0.002067	2.87
FALSE	High	[R].LLLPGELAK.[H]	1xTMT6plex [K9]; 1xTMT6plex [N-Term]		0.00322452	0.000774383	4	16	1	Q5QNW6; Q99879; P33778; O60814	Histone H2B type 2-F OS=Homo sapiens OX=9606 GN=H2BC18 PE=1 SV=3 Histone H2B type 1-M OS=Homo sapiens OX=9606 GN=H2BC14 PE=1 SV=3 Histone H2B type 1-B OS=Homo sapiens OX=9606 GN=H2BC3 PE=1 SV=2 Histone H2B type 1-K OS=Homo sapiens OX=9606 GN=H2BC12 PE=1 SV=3	Q5QNW6 [101-109]; Q99879 [101-109]; P33778 [101-109]; O60814 [101-109]	0	1411.93	0	0.778	-0.36	0.00268738	0.0482595	87.5	112.5	3.82	1.8	108.7	123.4	116.5	108.6	93.5	98.6	Shared	High	High	High	High	High	High	High	0.001458	0.00365	3.19
FALSE	High	[R].LLLPGELAKHAVSEGTK.[A]	1xTMT6plex [K17]; 1xTMT6plex [N-Term]; 1xlactylation [K9]		0.00127101	0.000774383	4	16	1	Q5QNW6; Q99879; P33778; O60814	Histone H2B type 2-F OS=Homo sapiens OX=9606 GN=H2BC18 PE=1 SV=3 Histone H2B type 1-M OS=Homo sapiens OX=9606 GN=H2BC14 PE=1 SV=3 Histone H2B type 1-B OS=Homo sapiens OX=9606 GN=H2BC3 PE=1 SV=2 Histone H2B type 1-K OS=Homo sapiens OX=9606 GN=H2BC12 PE=1 SV=3	Q5QNW6 [101-117]; Q99879 [101-117]; P33778 [101-117]; O60814 [101-117]	1	2293.35	0	0.911	-0.13	0.989835	0.99266	95.3	104.7	0.88	16.16	29.7	33.7	29.5	18.8	22.2	22.2	Shared	High	High	High	High	High	High	High	0.001458	0.001917	3.87
FALSE	High	[R].IDEMPEAAVKSTANK.[Y]	1xTMT6plex [K15]; 1xTMT6plex [N-Term]; 1xlactylation [K10]		0.00176793	0.000774383	1	1	1	P51858	Hepatoma-derived growth factor OS=Homo sapiens OX=9606 GN=HDGF PE=1 SV=1	P51858 [30-44]	1	2134.15	0															No Quan Values	High	High	High	High	High	High	High	0.001458	0.002388	3.56
FALSE	High	[K].IDEPLEGSEDR.[I]	1xTMT6plex [N-Term]		0.00416433	0.000774383	1	1	1	P61978	Heterogeneous nuclear ribonucleoprotein K OS=Homo sapiens OX=9606 GN=HNRNPK PE=1 SV=1	P61978 [423-433]	0	1488.74	0	1.073	0.1	0.604201	0.724629	103.5	96.5	8.66	6.66	94.5	109.7	82.3	62.9	62.6	60.7		High	High	High	High	High	High	High	0.001458	0.004472	3.02
FALSE	High	[K].IISKIENHEGVR.[R]	1xTMT6plex [N-Term]; 1xlactylation [K4]		0.00126585	0.000774383	1	1	1	P14618	Pyruvate kinase PKM OS=Homo sapiens OX=9606 GN=PKM PE=1 SV=4	P14618 [267-278]	1	1695.96	0	0.982	-0.03	0.734705	0.81701	99.1	100.9	4.46	7.05	81.2	87	75.6	54.5	52.2	55.6		High	High	High	High	High	High	High	0.001458	0.00191	3.41
FALSE	High	[R].LDIDSPPITAR.[N]	1xTMT6plex [N-Term]		0.00126585	0.000774383	1	1	1	P14618	Pyruvate kinase PKM OS=Homo sapiens OX=9606 GN=PKM PE=1 SV=4	P14618 [33-43]	0	1426.81	0	0.863	-0.21	0.0806833	0.198823	92.6	107.4	0.71	5.88	74.8	85.7	76.4	67.7	58.7	54		High	High	High	High	High	High	High	0.001458	0.00191	3.06
FALSE	High	[R].LIPDGCGVKYIPSR.[G]	1xCarbamidomethyl [C6]; 1xTMT6plex [N-Term]; 1xlactylation [K9]		0.00400396	0.000774383	1	1	1	P27635	60S ribosomal protein L10 OS=Homo sapiens OX=9606 GN=RPL10 PE=1 SV=5	P27635 [190-203]	1	1876.02	0	0.918	-0.12	0.284705	0.433096	95.7	104.3	4.43	6.21	30.6	33.3	32	25.9	22.6	20.6		High	High	High	High	High	High	High	0.001458	0.004331	3.45
FALSE	High	[R].LLPAELPAKR.[V]	1xTMT6plex [N-Term]; 1xlactylation [K9]		0.00370538	0.000774383	1	1	1	P78527	DNA-dependent protein kinase catalytic subunit OS=Homo sapiens OX=9606 GN=PRKDC PE=1 SV=3	P78527 [2900-2909]	1	1408.87	0	0.807	-0.31	0.00526446	0.0578103	89.3	110.7	3.72	4.82	61.7	72.4	67	60.7	50.4	56.5		High	High	High	High	High	High	High	0.001458	0.004061	2.37
FALSE	High	[K].SKGGVVGIK.[V]	2xTMT6plex [K2; K9]; 1xTMT6plex [N-Term]		0.00169668	0.000774383	1	1	1	P04075	Fructose-bisphosphate aldolase A OS=Homo sapiens OX=9606 GN=ALDOA PE=1 SV=2	P04075 [100-108]	1	1532.01	0	0.913	-0.13	0.21854	0.369918	95.5	104.5	1.1	6.03	258.5	303.5	263.8	222.2	196.4	178.6		High	High	High	High	High	High	High	0.001458	0.002322	2.99
FALSE	High	[R].IEDVTPIPSDSTR.[R]	1xTMT6plex [N-Term]		0.00170531	0.000774383	1	1	1	P62263	40S ribosomal protein S14 OS=Homo sapiens OX=9606 GN=RPS14 PE=1 SV=3	P62263 [129-141]	0	1658.88	0	1.164	0.22	0.283169	0.432447	107.6	92.4	14.12	7.28	29.2	32.4	22.5	16.6	16.5	16.7		High	High	High	High	High	High	High	0.001458	0.002333	2.44
FALSE	High	[R].IEEELGSKAK.[F]	1xTMT6plex [K10]; 1xTMT6plex [N-Term]; 1xlactylation [K8]		0.00121364	0.000774383	1	1	2	P06733	Alpha-enolase OS=Homo sapiens OX=9606 GN=ENO1 PE=1 SV=2	P06733 [413-422]	1	1633.94	0	1.216	0.28	0.0666267	0.177478	109.8	90.2	3.17	8.93	89.4	107.9	95.9	56.1	52.3	59.3		High	High	High	High	High	High	High	0.001458	0.00316	2.52
FALSE	High	[K].SKGGVVGIK.[V]	1xTMT6plex [K9]; 1xTMT6plex [N-Term]; 1xlactylation [K2]		0.00145032	0.000774383	1	1	1	P04075	Fructose-bisphosphate aldolase A OS=Homo sapiens OX=9606 GN=ALDOA PE=1 SV=2	P04075 [100-108]	1	1374.87	0	1.363	0.45	0.00189716	0.0424598	115.4	84.6	3.9	1.63	133.8	147.1	125.1	73	65.4	64.7		High	High	High	High	High	High	High	0.001458	0.002097	3.11
FALSE	High	[K].IENHEGVR.[R]	1xTMT6plex [N-Term]		0.00424741	0.000774383	1	1	2	P14618	Pyruvate kinase PKM OS=Homo sapiens OX=9606 GN=PKM PE=1 SV=4	P14618 [271-278]	0	1182.64	0	0.872	-0.2	0.00573768	0.0602379	93.2	106.8	3.26	3.08	70.4	86.3	73.3	67.1	56.3	56		High	High	High	High	High	High	High	0.001458	0.004548	2.25
FALSE	High	[R].LFACSNKIGR.[F]	1xCarbamidomethyl [C4]; 1xTMT6plex [N-Term]; 1xlactylation [K7]		0.00157984	0.000774383	1	1	1	P06396	Gelsolin OS=Homo sapiens OX=9606 GN=GSN PE=1 SV=1	P06396 [669-678]	1	1466.8	0	1.216	0.28	0.00746213	0.0655099	109.8	90.2	5.4	5.53	91.4	98	83.1	56	47.5	44.6		High	High	High	High	High	High	High	0.001458	0.002221	2.82
FALSE	High	[K].SKGCGVVK.[F]	1xCarbamidomethyl [C4]; 1xTMT6plex [K8]; 1xTMT6plex [N-Term]; 1xlactylation [K2]		0.00310906	0.000774383	1	1	1	P52272	Heterogeneous nuclear ribonucleoprotein M OS=Homo sapiens OX=9606 GN=HNRNPM PE=1 SV=3	P52272 [691-698]	1	1364.8	0	1.296	0.37	0.0032099	0.050809	112.9	87.1	4.02	5.25	195.1	235.9	213.5	128.6	100.9	109.2		High	High	High	High	High	High	High	0.001458	0.003541	3.04
FALSE	High	[K].LLLQVQHASK.[Q]	1xTMT6plex [K10]; 1xTMT6plex [N-Term]		0.00194354	0.000774383	1	3	1	P05141	ADP/ATP translocase 2 OS=Homo sapiens OX=9606 GN=SLC25A5 PE=1 SV=7	P05141 [34-43]	0	1595	0	0.676	-0.57	0.0674037	0.17881	80.7	119.3	2.3	15.68	63.5	75.9	66.8	59	66.2	71.2		High	High	High	High	High	High	High	0.001458	0.002538	2.82
FALSE	High	[R].IGAEVYHNLK.[N]	1xTMT6plex [K10]; 1xTMT6plex [N-Term]		0.00379194	0.000774383	1	1	1	P06733	Alpha-enolase OS=Homo sapiens OX=9606 GN=ENO1 PE=1 SV=2	P06733 [184-193]	0	1601.94	0	0.897	-0.16	0.0161824	0.085127	94.6	105.4	1.98	4.13	72.3	83.7	70.9	62.6	53.9	59.2		High	High	High	High	High	High	High	0.001458	0.004147	2.84
FALSE	High	[K].SKGAGGQGK.[V]	1xTMT6plex [K9]; 1xTMT6plex [N-Term]; 1xlactylation [K2]		0.00233027	0.000774383	1	1	1	P21333	Filamin-A OS=Homo sapiens OX=9606 GN=FLNA PE=1 SV=4	P21333 [995-1003]	1	1319.77	0	1.06	0.08	0.441134	0.583639	102.9	97.1	10.04	7.11	61.6	65.9	50.9	43.5	33	37.3		High	High	High	High	High	High	High	0.001458	0.002875	2.23
FALSE	High	[K].LGDVYVNDAFGTAHR.[A]	1xTMT6plex [N-Term]		0.00109287	0.000774383	1	2	1	P00558	Phosphoglycerate kinase 1 OS=Homo sapiens OX=9606 GN=PGK1 PE=1 SV=3	P00558 [157-171]	0	1863.96	0															No Quan Values	High	High	High	High	High	High	High	0.001458	0.001701	2.87
FALSE	High	[R].LGGHGPSFPLK.[G]	1xTMT6plex [K11]; 1xTMT6plex [N-Term]		0.00115336	0.000774383	1	1	1	P13010	X-ray repair cross-complementing protein 5 OS=Homo sapiens OX=9606 GN=XRCC5 PE=1 SV=3	P13010 [185-195]	0	1567.94	0															No Quan Values	High	High	High	High	High	High	High	0.001458	0.00178	2.82
FALSE	High	[K].IGHPAPNFK.[A]	1xTMT6plex [K9]; 1xTMT6plex [N-Term]		0.00433246	0.000774383	1	1	1	Q06830	Peroxiredoxin-1 OS=Homo sapiens OX=9606 GN=PRDX1 PE=1 SV=1	Q06830 [8-16]	0	1438.86	0	0.934	-0.1	0.032832	0.120205	96.6	103.4	3.04	1.03	83.4	101.5	88.3	72.2	64.2	64.5		High	High	High	High	High	High	High	0.001458	0.00462	3.08
FALSE	High	[K].IGKPHTVPCK.[V]	1xCarbamidomethyl [C9]; 1xTMT6plex [K10]; 1xTMT6plex [N-Term]; 1xlactylation [K3]		0.00152138	0.000774383	1	1	1	P15880	40S ribosomal protein S2 OS=Homo sapiens OX=9606 GN=RPS2 PE=1 SV=2	P15880 [174-183]	0	1666.97	0	1.178	0.24	0.0847985	0.202937	108.2	91.8	1.8	11.85	155	174.1	158.7	83.3	90.5	90.7		High	High	High	High	High	High	High	0.001458	0.002167	3.18
FALSE	High	[K].KVAVATPAK.[K]	1xTMT6plex [K9]; 1xTMT6plex [N-Term]; 1xlactylation [K1]		0.0018698	0.000774383	1	1	1	P19338	Nucleolin OS=Homo sapiens OX=9606 GN=NCL PE=1 SV=3	P19338 [71-79]	1	1414.9	0	0.841	-0.25	0.0132512	0.0800083	91.4	108.6	1.07	4.06	115.5	132.5	118.8	103.3	93	99.3		High	High	High	High	High	High	High	0.001458	0.002474	3.15
FALSE	High	[K].KVAPAPAVVK.[K]	1xTMT6plex [K10]; 1xTMT6plex [N-Term]; 1xlactylation [K1]		0.00274763	0.000774383	1	1	1	P62424	60S ribosomal protein L7a OS=Homo sapiens OX=9606 GN=RPL7A PE=1 SV=2	P62424 [11-20]	1	1509.98	0	0.91	-0.14	0.178582	0.323473	95.3	104.7	2.66	10.79	65.2	76.6	63.9	55.7	45.4	56.9		High	High	High	High	High	High	High	0.001458	0.003235	2.59
FALSE	High	[K].LQEEMLQR.[E]	1xTMT6plex [N-Term]		0.00380661	0.000774383	1	1	1	P08670	Vimentin OS=Homo sapiens OX=9606 GN=VIM PE=1 SV=4	P08670 [189-196]	0	1275.69	0	0.879	-0.19	0.0753699	0.190832	93.6	106.4	1.34	5.51	114.8	128.4	114.7	91.8	87.4	90.3		High	High	High	High	High	High	High	0.001458	0.004149	2.49
FALSE	High	[R].KIFHGVGTR.[G]	1xTMT6plex [N-Term]; 1xlactylation [K1]		0.00256799	0.000774383	1	1	1	Q14676	Mediator of DNA damage checkpoint protein 1 OS=Homo sapiens OX=9606 GN=MDC1 PE=1 SV=3	Q14676 [351-359]	1	1315.77	0	1.163	0.22	0.0254168	0.104584	107.5	92.5	5.91	6.08	67.2	72.4	71.7	44.9	35.6	40.7		High	High	High	High	High	High	High	0.001458	0.003078	2.88
FALSE	High	[R].KLFNLSK.[E]	1xTMT6plex [K7]; 1xTMT6plex [N-Term]; 1xlactylation [K1]		0.00356662	0.000774383	1	1	1	P62753	40S ribosomal protein S6 OS=Homo sapiens OX=9606 GN=RPS6 PE=1 SV=1	P62753 [143-149]	1	1379.87	0	0.96	-0.06	0.258618	0.411831	97.9	102.1	6.13	2.26	92.4	98.1	97.5	73.4	65.2	68.1		High	High	High	High	High	High	High	0.001458	0.003944	2.73
FALSE	High	[R].KLLEGEEER.[L]	1xTMT6plex [N-Term]; 1xlactylation [K1]		0.00155378	0.000774383	2	3	1	P20700; P02545	Lamin-B1 OS=Homo sapiens OX=9606 GN=LMNB1 PE=1 SV=2 Prelamin-A/C OS=Homo sapiens OX=9606 GN=LMNA PE=1 SV=1	P20700 [379-387]; P02545 [378-386]	1	1403.76	0	1.194	0.26	0.0458238	0.143919	108.9	91.1	10.04	12.46	70.7	79.9	83.9	37.8	42	40.8	Shared	High	High	High	High	High	High	High	0.001458	0.002194	2.71
FALSE	High	[K].LKNVQSETK.[G]	1xTMT6plex [K9]; 1xTMT6plex [N-Term]; 1xlactylation [K2]		0.00137604	0.000774383	1	1	1	Q14527	Helicase-like transcription factor OS=Homo sapiens OX=9606 GN=HLTF PE=1 SV=2	Q14527 [416-424]	1	1576.93	0	1.071	0.1	0.430991	0.574982	103.4	96.6	4.95	8.49	57.6	62.4	60.6	41.8	40.3	34.7		High	High	High	High	High	High	High	0.001458	0.002024	2.89
FALSE	High	[K].SVKSANVK.[K]	1xTMT6plex [K8]; 1xTMT6plex [N-Term]; 1xlactylation [K3]		0.00132731	0.000774383	1	1	1	P35659	Protein DEK OS=Homo sapiens OX=9606 GN=DEK PE=1 SV=1	P35659 [276-283]	1	1362.84	0	0.823	-0.28	0.0694705	0.181636	90.3	109.7	8.43	1.12	81	90.1	92.7	77.8	66.4	67.8		High	High	High	High	High	High	High	0.001458	0.001975	2.94
FALSE	High	[R].SVKGGGGNEK.[K]	1xTMT6plex [K10]; 1xTMT6plex [N-Term]; 1xlactylation [K3]		0.00424741	0.000774383	1	1	1	Q7L014	Probable ATP-dependent RNA helicase DDX46 OS=Homo sapiens OX=9606 GN=DDX46 PE=1 SV=2	Q7L014 [246-255]	1	1462.83	0	0.839	-0.25	0.132119	0.266985	91.2	108.8	9.06	10.71	47.7	50.1	40.2	40.4	38	31.2		High	High	High	High	High	High	High	0.001458	0.004541	2.13
FALSE	High	[K].KLNVTEQEK.[I]	1xTMT6plex [K9]; 1xTMT6plex [N-Term]; 1xlactylation [K1]		0.00176332	0.000774383	1	1	1	P06733	Alpha-enolase OS=Homo sapiens OX=9606 GN=ENO1 PE=1 SV=2	P06733 [81-89]	1	1618.94	0	1.024	0.03	0.51849	0.653975	101.2	98.8	3.79	3.44	125.3	139.7	117.4	92.3	77.4	84.4		High	High	High	High	High	High	High	0.001458	0.002384	2.75
FALSE	High	[K].IVEMSTSK.[T]	1xTMT6plex [K8]; 1xTMT6plex [N-Term]		0.00177721	0.000774383	1	2	1	P63241	Eukaryotic translation initiation factor 5A-1 OS=Homo sapiens OX=9606 GN=EIF5A PE=1 SV=2	P63241 [40-47]	0	1352.79	0	0.913	-0.13	0.0426171	0.138664	95.5	104.5	3.49	0.81	186	228.9	192.9	161.8	143.2	144.1		High	High	High	High	High	High	High	0.001458	0.002397	3.23
FALSE	High	[K].KLNVTEQEKIDK.[L]	2xTMT6plex [K1; K9]; 1xTMT6plex [N-Term]; 1xlactylation [K12]		0.00142479	0.000774383	1	1	1	P06733	Alpha-enolase OS=Homo sapiens OX=9606 GN=ENO1 PE=1 SV=2	P06733 [81-92]	2	2204.31	0	1.175	0.23	0.0637473	0.173332	108	92	8.84	7	65.1	63.2	58.2	38.1	36.6	32.6		High	High	High	High	High	High	High	0.001458	0.002073	2.71
FALSE	High	[K].KIQASTMAFK.[Q]	1xTMT6plex [K10]; 1xTMT6plex [N-Term]; 1xlactylation [K1]		0.00185463	0.000774383	1	1	1	P37802	Transgelin-2 OS=Homo sapiens OX=9606 GN=TAGLN2 PE=1 SV=3	P37802 [79-88]	1	1654.96	0	1.114	0.16	0.0216757	0.0978814	105.4	94.6	4.67	3.1	45.9	57.8	48	31.6	29.2	29.4		High	High	High	High	High	High	High	0.001458	0.002463	2.99
FALSE	High	[K].KIQQNTFTR.[W]	1xTMT6plex [N-Term]; 1xlactylation [K1]		0.00147001	0.000774383	3	3	1	P21333; O75369; Q14315	Filamin-A OS=Homo sapiens OX=9606 GN=FLNA PE=1 SV=4 Filamin-B OS=Homo sapiens OX=9606 GN=FLNB PE=1 SV=2 Filamin-C OS=Homo sapiens OX=9606 GN=FLNC PE=1 SV=3	P21333 [43-51]; O75369 [16-24]; Q14315 [36-44]	1	1436.81	0	1.703	0.77	0.0138552	0.0810237	126	74	3.86	12.94	101.8	123.1	111	48.9	48.4	38	Shared	High	High	High	High	High	High	High	0.001458	0.002117	2.62
FALSE	High	[K].KISTVVSSK.[E]	1xTMT6plex [K9]; 1xTMT6plex [N-Term]; 1xlactylation [K1]		0.00360754	0.000774383	1	1	1	P37108	Signal recognition particle 14 kDa protein OS=Homo sapiens OX=9606 GN=SRP14 PE=1 SV=2	P37108 [66-74]	1	1478.92	0	1.055	0.08	0.460995	0.60176	102.7	97.3	4.2	6.91	88.5	110.4	94.7	69	56.5	66		High	High	High	High	High	High	High	0.001458	0.003981	2.35
FALSE	High	[K].KLTVNPGTK.[S]	1xTMT6plex [K9]; 1xTMT6plex [N-Term]; 1xlactylation [K1]		0.00201658	0.000774383	1	1	1	P09874	Poly [ADP-ribose] polymerase 1 OS=Homo sapiens OX=9606 GN=PARP1 PE=1 SV=4	P09874 [654-662]	1	1487.92	0	1.043	0.06	0.834719	0.895853	102.1	97.9	5.39	13.3	81.4	84.3	80.5	52.2	51.7	60.4		High	High	High	High	High	High	High	0.001458	0.002601	2.27
FALSE	High	[K].SVAKLQDER.[T]	1xTMT6plex [N-Term]; 1xlactylation [K4]		0.00265554	0.000774383	1	2	1	Q8TAA3	Proteasome subunit alpha-type 8 OS=Homo sapiens OX=9606 GN=PSMA8 PE=2 SV=3	Q8TAA3 [51-59]	1	1346.75	0	0.998	0	0.596267	0.717563	99.9	100.1	6.09	4.76	92.3	119.4	101.9	82.9	68.4	66.9		High	High	High	High	High	High	High	0.001458	0.003156	2.67
FALSE	High	[R].KNGFVVLK.[G]	1xTMT6plex [K8]; 1xTMT6plex [N-Term]; 1xlactylation [K1]		0.00279545	0.000774383	1	3	1	P63241	Eukaryotic translation initiation factor 5A-1 OS=Homo sapiens OX=9606 GN=EIF5A PE=1 SV=2	P63241 [27-34]	1	1434.91	0	1.287	0.36	0.000323757	0.0229831	112.5	87.5	2.76	2.55	150.4	169.6	143.9	90.4	77.7	76.3		High	High	High	High	High	High	High	0.001458	0.003273	3.33
FALSE	High	[R].KNGFVVLK.[G]	2xTMT6plex [K1; K8]; 1xTMT6plex [N-Term]		0.00447276	0.000774383	1	3	1	P63241	Eukaryotic translation initiation factor 5A-1 OS=Homo sapiens OX=9606 GN=EIF5A PE=1 SV=2	P63241 [27-34]	1	1592.05	0															No Quan Values	High	High	High	High	High	High	High	0.001458	0.004743	2.39
FALSE	High	[R].ITLSKHQNVQLPR.[E]	1xTMT6plex [N-Term]; 1xlactylation [K5]		0.002294	0.000774383	1	1	1	P26599	Polypyrimidine tract-binding protein 1 OS=Homo sapiens OX=9606 GN=PTBP1 PE=1 SV=1	P26599 [406-418]	1	1835.07	0															No Quan Values	High	High	High	High	High	High	High	0.001458	0.002843	2.49
FALSE	High	[K].STLTDSLVCK.[A]	1xCarbamidomethyl [C9]; 1xTMT6plex [K10]; 1xTMT6plex [N-Term]		0.00211302	0.000774383	1	1	2	P13639	Elongation factor 2 OS=Homo sapiens OX=9606 GN=EEF2 PE=1 SV=4	P13639 [33-42]	0	1581.89	0	1.158	0.21	0.305485	0.454853	107.3	92.7	7.87	7.72	59.9	71.1	53.7	40.2	39.9	35.6		High	High	High	High	High	High	High	0.001458	0.002686	1.99
FALSE	High	[K].ITLDNAYMEK.[C]	1xTMT6plex [K10]; 1xTMT6plex [N-Term]		0.002905	0.000774383	1	1	1	P14618	Pyruvate kinase PKM OS=Homo sapiens OX=9606 GN=PKM PE=1 SV=4	P14618 [142-151]	0	1655.91	0	0.685	-0.55	0.00438906	0.0549085	81.3	118.7	1.21	5.07	52.9	60.9	52.4	61.9	48.8	53.2		High	High	High	High	High	High	High	0.001458	0.003371	2.81
FALSE	High	[R].KLESTESR.[S]	1xTMT6plex [K1]; 1xTMT6plex [N-Term]		0.00273821	0.000774383	1	1	1	P02545	Prelamin-A/C OS=Homo sapiens OX=9606 GN=LMNA PE=1 SV=1	P02545 [420-427]	1	1407.82	0	0.769	-0.38	0.0351562	0.12434	87	113	6.39	11.19	86.1	111.8	90.1	82.6	78.5	91.3		High	High	High	High	High	High	High	0.001458	0.003222	2.54
FALSE	High	[K].STHQAAIVSK.[I]	1xTMT6plex [K10]; 1xTMT6plex [N-Term]		0.00389616	0.000774383	1	1	1	Q05682	Caldesmon OS=Homo sapiens OX=9606 GN=CALD1 PE=1 SV=3	Q05682 [665-674]	0	1499.89	0	0.992	-0.01	0.804386	0.872872	99.6	100.4	4.59	6.44	189.9	238.6	204.8	158.8	145.5	130.2		High	High	High	High	High	High	High	0.001458	0.004226	2.83
FALSE	High	[K].IVKDLMSK.[A]	1xTMT6plex [K8]; 1xTMT6plex [N-Term]; 1xlactylation [K3]		0.00259379	0.000774383	1	1	1	P00558	Phosphoglycerate kinase 1 OS=Homo sapiens OX=9606 GN=PGK1 PE=1 SV=3	P00558 [265-272]	1	1463.89	0	1.136	0.18	0.545422	0.673796	106.4	93.6	7.97	9.08	57.9	58.4	59.7	39.6	34.1	40.7		High	High	High	High	High	High	High	0.001458	0.003098	2.89
FALSE	High	[K].KLEDGPK.[F]	1xTMT6plex [K7]; 1xTMT6plex [N-Term]; 1xlactylation [K1]		0.00459988	0.000774383	1	2	1	P68104	Elongation factor 1-alpha 1 OS=Homo sapiens OX=9606 GN=EEF1A1 PE=1 SV=1	P68104 [386-392]	1	1316.78	0	1.058	0.08	0.0917713	0.212195	102.8	97.2	3.23	1.97	113.4	127	119.1	86	72.3	73.9		High	High	High	High	High	High	High	0.001458	0.004854	2.76
FALSE	High	[K].MDSTANEVEAVK.[V]	1xTMT6plex [K12]; 1xTMT6plex [N-Term]		0.00129199	0.000774383	1	1	1	P07237	Protein disulfide-isomerase OS=Homo sapiens OX=9606 GN=P4HB PE=1 SV=3	P07237 [425-436]	0	1751.92	0	0.826	-0.28	0.0143582	0.0815265	90.5	109.5	6.47	3.77	36.5	39.8	32.4	32	28.4	30.5		High	High	High	High	High	High	High	0.001458	0.001939	1.88
FALSE	High	[R].QSACNLEKK.[Q]	1xCarbamidomethyl [C4]; 1xTMT6plex [K9]; 1xTMT6plex [N-Term]; 1xlactylation [K8]		0.00189558	0.000774383	1	1	2	P35579	Myosin-9 OS=Homo sapiens OX=9606 GN=MYH9 PE=1 SV=4	P35579 [1434-1442]	1	1607.88	0	1.467	0.55	0.0120035	0.0769174	118.9	81.1	1.66	8.25	244.1	271.4	241.4	136.1	110.3	102.3		High	High	High	High	High	High	High	0.002141	0.004999	3.15
FALSE	High	[R].IYTTKIKPR.[L]	1xTMT6plex [K7]; 1xTMT6plex [N-Term]; 1xlactylation [K5]		0.00167127	0.000774383	1	1	1	Q09666	Neuroblast differentiation-associated protein AHNAK OS=Homo sapiens OX=9606 GN=AHNAK PE=1 SV=2	Q09666 [124-132]	1	1650.04	0	1.097	0.13	0.0715912	0.185157	104.6	95.4	1.67	6.01	136.1	153.5	139.6	87.7	84	87.2		High	High	High	High	High	High	High	0.001458	0.002301	2.59
FALSE	High	[K].LYRPGSVAYVSR.[S]	1xTMT6plex [N-Term]		0.00178657	0.000774383	1	1	1	P53396	ATP-citrate synthase OS=Homo sapiens OX=9606 GN=ACLY PE=1 SV=3	P53396 [651-662]	0	1596.91	0															No Quan Values	High	High	High	High	High	High	High	0.001458	0.002403	3.62
FALSE	High	[K].LYEQLSGK.[-]	1xTMT6plex [K8]; 1xTMT6plex [N-Term]		0.00385106	0.000774383	1	1	1	P30086	Phosphatidylethanolamine-binding protein 1 OS=Homo sapiens OX=9606 GN=PEBP1 PE=1 SV=3	P30086 [180-187]	0	1395.82	0	1.04	0.06	0.0291983	0.113222	101.9	98.1	0.41	1.31	101.2	115.8	102.7	76.8	65.2	67.1		High	High	High	High	High	High	High	0.001458	0.004186	2.2
FALSE	High	[K].KGVNLPGAAVDLPAVSEK.[D]	2xTMT6plex [K1; K18]; 1xTMT6plex [N-Term]		0.00134987	0.000774383	1	1	1	P14618	Pyruvate kinase PKM OS=Homo sapiens OX=9606 GN=PKM PE=1 SV=4	P14618 [207-224]	1	2452.47	0	0.913	-0.13	0.140575	0.275967	95.4	104.6	1.46	7.43	24.9	28.6	25.8	21.2	17.6	20.7		High	High	High	High	High	High	High	0.001458	0.001998	4.04
FALSE	High	[R].LVVPASQCGSLIGK.[G]	1xCarbamidomethyl [C8]; 1xTMT6plex [K14]; 1xTMT6plex [N-Term]		0.00349976	0.000774383	1	2	1	Q15366	Poly(rC)-binding protein 2 OS=Homo sapiens OX=9606 GN=PCBP2 PE=1 SV=1	Q15366 [102-115]	0	1887.11	0	1.109	0.15	0.334221	0.483453	105.2	94.8	8.43	8.56	41.7	40.7	40.8	28.3	26.6	22.8		High	High	High	High	High	High	High	0.001458	0.003881	2.42
FALSE	High	[R].TAAPSVRPEKR.[R]	1xTMT6plex [N-Term]; 1xlactylation [K10]		0.00296735	0.000774383	1	1	1	Q14137	Ribosome biogenesis protein BOP1 OS=Homo sapiens OX=9606 GN=BOP1 PE=1 SV=2	Q14137 [10-20]	1	1512.87	0	1.032	0.05	0.798934	0.869181	101.6	98.4	7.16	12.64	67.4	72.6	59	57.5	39.8	42.2		High	High	High	High	High	High	High	0.001458	0.003424	2.53
FALSE	High	[R].QVDQLTNDK.[A]	1xTMT6plex [K9]; 1xTMT6plex [N-Term]		0.0013	0.000774383	1	1	2	P08670	Vimentin OS=Homo sapiens OX=9606 GN=VIM PE=1 SV=4	P08670 [160-168]	0	1518.85	0	0.976	-0.04	0.758055	0.836097	98.8	101.2	5.45	7.01	226.1	236.3	208.5	164.3	158.1	140.9		High	High	High	High	High	High	High	0.001458	0.001947	3.05
FALSE	High	[K].IVSKAVTSK.[K]	1xTMT6plex [K9]; 1xTMT6plex [N-Term]; 1xlactylation [K4]		0.00234503	0.000774383	1	1	1	P11388	DNA topoisomerase 2-alpha OS=Homo sapiens OX=9606 GN=TOP2A PE=1 SV=3	P11388 [1481-1489]	1	1462.92	0	1.019	0.03	0.268024	0.420463	100.9	99.1	5.42	6.25	110.1	140.1	113.9	86	76.6	69.2		High	High	High	High	High	High	High	0.001458	0.002882	2.84
FALSE	High	[K].KKDSQICELK.[Y]	1xCarbamidomethyl [C7]; 2xTMT6plex [K2; K10]; 1xTMT6plex [N-Term]; 1xlactylation [K1]		0.00196	0.000774383	1	1	1	P55145	Mesencephalic astrocyte-derived neurotrophic factor OS=Homo sapiens OX=9606 GN=MANF PE=1 SV=3	P55145 [111-120]	2	2008.17	0	1.394	0.48	0.0123845	0.0778531	116.4	83.6	4.57	9.59	88.6	107.3	86.2	49.4	46.2	38.8		High	High	High	High	High	High	High	0.001458	0.002555	2.34
FALSE	High	[R].LVQAFQFTDK.[H]	1xTMT6plex [K10]; 1xTMT6plex [N-Term]		0.0012736	0.000774383	1	1	1	Q06830	Peroxiredoxin-1 OS=Homo sapiens OX=9606 GN=PRDX1 PE=1 SV=1	Q06830 [159-168]	0	1654.96	0	0.938	-0.09	0.699774	0.795547	96.8	103.2	12.03	2.14	48	46.3	38.8	34.5	29.1	29.4		High	High	High	High	High	High	High	0.001458	0.001919	2.83
FALSE	High	[R].KKGPTAAQAK.[S]	2xTMT6plex [K2; K10]; 1xTMT6plex [N-Term]; 1xlactylation [K1]		0.00340889	0.000774383	1	1	1	O60869	Endothelial differentiation-related factor 1 OS=Homo sapiens OX=9606 GN=EDF1 PE=1 SV=1	O60869 [14-23]	2	1759.1	0	1.009	0.01	0.972312	0.983724	100.5	99.5	4.43	0.86	219.9	237.2	227.5	167.2	148.1	150.2		High	High	High	High	High	High	High	0.001458	0.003811	3.6
FALSE	High	[K].KKPGLLNSNNK.[E]	2xTMT6plex [K2; K11]; 1xTMT6plex [N-Term]; 1xlactylation [K1]		0.00227267	0.000774383	1	1	1	Q9ULU4	Protein kinase C-binding protein 1 OS=Homo sapiens OX=9606 GN=ZMYND8 PE=1 SV=2	Q9ULU4 [46-56]	1	1972.22	0	0.845	-0.24	0.0478323	0.146414	91.6	108.4	3.39	6.8	84.8	99.8	91.6	72.9	69.6	74		High	High	High	High	High	High	High	0.001458	0.002824	2.74
FALSE	High	[K].QVHPDTGISSK.[A]	1xTMT6plex [K11]; 1xTMT6plex [N-Term]		0.00459988	0.000774383	4	15	2	Q5QNW6; Q99879; P33778; O60814	Histone H2B type 2-F OS=Homo sapiens OX=9606 GN=H2BC18 PE=1 SV=3 Histone H2B type 1-M OS=Homo sapiens OX=9606 GN=H2BC14 PE=1 SV=3 Histone H2B type 1-B OS=Homo sapiens OX=9606 GN=H2BC3 PE=1 SV=2 Histone H2B type 1-K OS=Homo sapiens OX=9606 GN=H2BC12 PE=1 SV=3	Q5QNW6 [48-58]; Q99879 [48-58]; P33778 [48-58]; O60814 [48-58]	0	1626.92	0	0.636	-0.65	0.211957	0.360861	77.7	122.3	14.8	24.29	149.8	131.1	122	95.9	128.6	137.7	Shared	High	High	High	High	High	High	High	0.001458	0.004861	3.63
FALSE	High	[R].LVIQDKNK.[Y]	1xTMT6plex [K8]; 1xTMT6plex [N-Term]; 1xlactylation [K6]		0.00179602	0.000774383	1	1	1	P46777	60S ribosomal protein L5 OS=Homo sapiens OX=9606 GN=RPL5 PE=1 SV=3	P46777 [36-43]	1	1487.92	0	0.984	-0.02	0.678099	0.779215	99.2	100.8	11.38	12.85	55.4	70.6	49.4	44.5	30.5	38.8		High	High	High	High	High	High	High	0.001458	0.00241	2.68
FALSE	High	[K].LVINGNPITIFQER.[D]	1xTMT6plex [N-Term]		0.00267359	0.000774383	1	1	1	P04406	Glyceraldehyde-3-phosphate dehydrogenase OS=Homo sapiens OX=9606 GN=GAPDH PE=1 SV=3	P04406 [67-80]	0	1843.06	0															No Quan Values	High	High	High	High	High	High	High	0.001458	0.003167	1.65
FALSE	High	[K].LVIKNQQFHK.[E]	1xTMT6plex [K10]; 1xTMT6plex [N-Term]; 1xlactylation [K4]		0.00271024	0.000774383	1	1	1	Q15233	Non-POU domain-containing octamer-binding protein OS=Homo sapiens OX=9606 GN=NONO PE=1 SV=4	Q15233 [240-249]	1	1785.08	0	0.912	-0.13	0.856118	0.907785	95.4	104.6	12.93	8.82	53.9	51.7	42.7	33.4	34.5	34		High	High	High	High	High	High	High	0.001458	0.003196	2.59
FALSE	High	[K].KICAVGITK.[L]	1xCarbamidomethyl [C3]; 1xTMT6plex [K9]; 1xTMT6plex [N-Term]; 1xlactylation [K1]		0.00238258	0.000774383	1	1	1	P55060	Exportin-2 OS=Homo sapiens OX=9606 GN=CSE1L PE=1 SV=3	P55060 [840-848]	1	1519.93	0	1.389	0.47	0.0219366	0.0978814	116.3	83.7	9.62	2.34	52	53.6	57.2	29.1	25.4	24.8		High	High	High	High	High	High	High	0.001458	0.002921	2.28
FALSE	High	[K].KLEKEEEEGISQESSEEEQ.[-]	1xTMT6plex [K4]; 1xTMT6plex [N-Term]; 1xlactylation [K1]		0.00223783	0.000774383	1	1	1	P17096	High mobility group protein HMG-I/HMG-Y OS=Homo sapiens OX=9606 GN=HMGA1 PE=1 SV=3	P17096 [89-107]	2	2767.34	0	0.909	-0.14	0.708333	0.800348	95.3	104.7	8	29.24	11.7	11.5	11.4	12.2	8.4	5.9		High	High	High	High	High	High	High	0.001458	0.002793	2.26
FALSE	High	[K].KNILDSKPTANK.[K]	2xTMT6plex [K7; K12]; 1xTMT6plex [N-Term]; 1xlactylation [K1]		0.002551	0.000774383	1	1	1	Q9ULV4	Coronin-1C OS=Homo sapiens OX=9606 GN=CORO1C PE=1 SV=1	Q9ULV4 [407-418]	1	2088.26	0	1.035	0.05	0.653487	0.760382	101.7	98.3	5.9	5.87	82.2	90.9	73.9	59.4	54.7	49.5		High	High	High	High	High	High	High	0.001458	0.003062	2.22
FALSE	High	[R].ITESEEVVSR.[E]	1xTMT6plex [N-Term]		0.00158744	0.000774383	1	1	1	P02545	Prelamin-A/C OS=Homo sapiens OX=9606 GN=LMNA PE=1 SV=1	P02545 [63-72]	0	1377.74	0	0.909	-0.14	0.031107	0.117034	95.2	104.8	3.69	4.52	81.9	98.8	80.9	70	65.8	61.9		High	High	High	High	High	High	High	0.001458	0.002224	2.25
FALSE	High	[K].KPAAAGVKK.[V]	2xTMT6plex [K1; K8]; 1xTMT6plex [N-Term]; 1xlactylation [K9]		0.0012531	0.000774383	1	1	1	P16401	Histone H1.5 OS=Homo sapiens OX=9606 GN=H1-5 PE=1 SV=3	P16401 [161-169]	1	1629.07	0	0.96	-0.06	0.292877	0.441704	98	102	1.87	6.78	191.4	215.8	186.3	145.3	132.5	147.1		High	High	High	High	High	High	High	0.001458	0.001896	3.63
FALSE	High	[K].SQIHDIVLVGGSTR.[I]	1xTMT6plex [N-Term]		0.00144386	0.000774383	1	1	1	P11142	Heat shock cognate 71 kDa protein OS=Homo sapiens OX=9606 GN=HSPA8 PE=1 SV=1	P11142 [329-342]	0	1710.97	0	1.088	0.12	0.147696	0.285167	104.2	95.8	6.4	10.16	65.7	74.3	73.4	41.2	40.9	44.8		High	High	High	High	High	High	High	0.001458	0.002092	3.04
FALSE	High	[K].ISDSEGFK.[A]	1xTMT6plex [K8]; 1xTMT6plex [N-Term]		0.00388106	0.000774383	1	1	1	P23246	Splicing factor, proline- and glutamine-rich OS=Homo sapiens OX=9606 GN=SFPQ PE=1 SV=2	P23246 [272-279]	0	1340.75	0	1.03	0.04	0.837661	0.897288	101.5	98.5	7.9	6.09	126	129	132.5	95.1	90.1	81.6		High	High	High	High	High	High	High	0.001458	0.004223	2.41
FALSE	High	[K].LSDGVAVLK.[V]	1xTMT6plex [K9]; 1xTMT6plex [N-Term]		0.00109706	0.000774383	1	1	1	P10809	60 kDa heat shock protein, mitochondrial OS=Homo sapiens OX=9606 GN=HSPD1 PE=1 SV=2	P10809 [397-405]	0	1359.86	0	0.878	-0.19	0.0858998	0.204155	93.5	106.5	2.37	8.06	139.9	158.1	134.9	113.1	106.1	117.8		High	High	High	High	High	High	High	0.001458	0.001708	3.27
FALSE	High	[R].KSVLADQGK.[S]	1xTMT6plex [K9]; 1xTMT6plex [N-Term]; 1xlactylation [K1]		0.00132454	0.000774383	1	1	2	Q9NYF8	Bcl-2-associated transcription factor 1 OS=Homo sapiens OX=9606 GN=BCLAF1 PE=1 SV=2	Q9NYF8 [413-421]	1	1475.88	0	0.94	-0.09	0.137782	0.272617	96.9	103.1	5.28	4.61	215.7	241	196.6	165.1	151.2	160.6		High	High	High	High	High	High	High	0.001458	0.001974	3.31
FALSE	High	[R].KTAAVCVAK.[L]	1xCarbamidomethyl [C6]; 1xTMT6plex [K9]; 1xTMT6plex [N-Term]; 1xlactylation [K1]		0.00265554	0.000774383	1	2	1	Q10567	AP-1 complex subunit beta-1 OS=Homo sapiens OX=9606 GN=AP1B1 PE=1 SV=3	Q10567 [139-147]	1	1477.88	0	1.268	0.34	0.00901218	0.0684238	111.8	88.2	6.57	5.26	83	92.9	92.4	50.5	48.3	45.1		High	High	High	High	High	High	High	0.001458	0.003156	2.98
FALSE	High	[K].SPAPKPSDLRPGDVSSKR.[N]	1xTMT6plex [K5]; 1xTMT6plex [N-Term]; 1xlactylation [K17]		0.002551	0.000774383	1	1	1	Q05682	Caldesmon OS=Homo sapiens OX=9606 GN=CALD1 PE=1 SV=3	Q05682 [759-776]	1	2424.36	0	1.063	0.09	0.221199	0.371911	103	97	4.79	3.22	99.9	125.9	108.3	80.3	68.3	66.8		High	High	High	High	High	High	High	0.001458	0.003059	2.48
FALSE	High	[K].KTATAVAHCK.[R]	1xCarbamidomethyl [C9]; 1xTMT6plex [K10]; 1xTMT6plex [N-Term]; 1xlactylation [K1]		0.0012017	0.000774383	1	1	1	P62249	40S ribosomal protein S16 OS=Homo sapiens OX=9606 GN=RPS16 PE=1 SV=2	P62249 [17-26]	1	1616.92	0															No Quan Values	High	High	High	High	High	High	High	0.001458	0.001835	3.22
FALSE	High	[R].LQVVDQPLPVR.[G]	1xTMT6plex [N-Term]		0.00170531	0.000774383	1	1	1	P49327	Fatty acid synthase OS=Homo sapiens OX=9606 GN=FASN PE=1 SV=3	P49327 [374-384]	0	1492.9	0	1.164	0.22	0.197744	0.347639	107.6	92.4	11.2	19.82	27.3	39.1	32.6	21.9	13.1	19.1		High	High	High	High	High	High	High	0.001458	0.002332	2.34
FALSE	High	[R].IQTQPGYANTLR.[D]	1xTMT6plex [N-Term]		0.00222413	0.000774383	1	1	1	Q00325	Phosphate carrier protein, mitochondrial OS=Homo sapiens OX=9606 GN=SLC25A3 PE=1 SV=2	Q00325 [190-201]	0	1590.88	0	0.828	-0.27	0.0555504	0.15785	90.6	109.4	8.79	4.9	49.5	55.7	57.4	45.7	40.5	44.4		High	High	High	High	High	High	High	0.001458	0.002782	2.92
FALSE	High	[K].SNYNLPMHK.[M]	1xTMT6plex [K9]; 1xTMT6plex [N-Term]		0.00419733	0.000774383	1	1	1	P36578	60S ribosomal protein L4 OS=Homo sapiens OX=9606 GN=RPL4 PE=1 SV=5	P36578 [275-283]	0	1561.86	0	1.006	0.01	0.81173	0.878208	100.3	99.7	8.97	1.86	88	94.7	99.3	68	58.8	62		High	High	High	High	High	High	High	0.001458	0.004493	2.68
FALSE	High	[K].KTETQEKNPLPSK.[E]	2xTMT6plex [K7; K13]; 1xTMT6plex [N-Term]; 1xlactylation [K1]		0.00176332	0.000774383	1	1	2	P62328	Thymosin beta-4 OS=Homo sapiens OX=9606 GN=TMSB4X PE=1 SV=2	P62328 [20-32]	2	2259.32	0	1.052	0.07	0.296256	0.444891	102.5	97.5	5.96	3.66	208.3	212.6	196.6	143.7	131.2	124.3		High	High	High	High	High	High	High	0.001458	0.002383	2.83
FALSE	High	[K].KTGCNVLLIQK.[S]	1xCarbamidomethyl [C4]; 1xTMT6plex [K11]; 1xTMT6plex [N-Term]; 1xlactylation [K1]		0.00124305	0.000774383	1	1	1	P50991	T-complex protein 1 subunit delta OS=Homo sapiens OX=9606 GN=CCT4 PE=1 SV=4	P50991 [292-302]	1	1804.08	0	0.912	-0.13	0.747254	0.828406	95.4	104.6	9.52	7.92	54.3	62.3	64.4	49	40.3	37.1		High	High	High	High	High	High	High	0.001458	0.001885	3.1
FALSE	High	[R].KTGQAPGYSYTAANK.[N]	1xTMT6plex [K15]; 1xTMT6plex [N-Term]; 1xlactylation [K1]		0.00237499	0.000774383	1	1	1	P99999	Cytochrome c OS=Homo sapiens OX=9606 GN=CYCS PE=1 SV=2	P99999 [40-54]	1	2087.12	0															No Quan Values	High	High	High	High	High	High	High	0.001458	0.002915	3.3
FALSE	High	[R].LQNSYQPTNKGR.[Y]	1xTMT6plex [N-Term]; 1xlactylation [K10]		0.00157607	0.000774383	1	1	1	Q7L014	Probable ATP-dependent RNA helicase DDX46 OS=Homo sapiens OX=9606 GN=DDX46 PE=1 SV=2	Q7L014 [1016-1027]	1	1706.9	0	0.84	-0.25	0.00237444	0.0464648	91.3	108.7	1.89	3	33.2	39.6	34.3	31.4	26.3	28.4		High	High	High	High	High	High	High	0.001458	0.002216	2.87
FALSE	High	[K].KTSATVGPK.[A]	1xTMT6plex [K9]; 1xTMT6plex [N-Term]; 1xlactylation [K1]		0.0013357	0.000774383	1	1	2	P16104	Histone H2AX OS=Homo sapiens OX=9606 GN=H2AX PE=1 SV=2	P16104 [120-128]	1	1418.86	0	0.95	-0.07	0.145792	0.282421	97.4	102.6	1.75	3.51	208.3	243.6	206.9	163	148.5	155		High	High	High	High	High	High	High	0.001458	0.001983	3.01
FALSE	High	[K].KTSATVGPK.[A]	2xTMT6plex [K1; K9]; 1xTMT6plex [N-Term]		0.00202239	0.000774383	1	1	1	P16104	Histone H2AX OS=Homo sapiens OX=9606 GN=H2AX PE=1 SV=2	P16104 [120-128]	1	1576	0															No Quan Values	High	High	High	High	High	High	High	0.001458	0.002606	2.97
FALSE	High	[R].SAAETVTK.[G]	1xTMT6plex [K8]; 1xTMT6plex [N-Term]		0.00299924	0.000774383	1	1	1	P61604	10 kDa heat shock protein, mitochondrial OS=Homo sapiens OX=9606 GN=HSPE1 PE=1 SV=2	P61604 [21-28]	0	1264.75	0	0.977	-0.03	0.515378	0.651922	98.8	101.2	0.9	5.08	97.7	110.9	97	73.2	70.6	68.1		High	High	High	High	High	High	High	0.001458	0.003449	2.83
FALSE	High	[R].SNLPAKAIGHR.[I]	1xTMT6plex [N-Term]; 1xlactylation [K6]		0.00266454	0.000774383	1	1	1	P18077	60S ribosomal protein L35a OS=Homo sapiens OX=9606 GN=RPL35A PE=1 SV=2	P18077 [90-100]	1	1464.85	0	1.09	0.12	0.184861	0.331091	104.3	95.7	4.29	6.68	84.5	103.6	92.7	64.3	51.9	60.4		High	High	High	High	High	High	High	0.001458	0.003157	3.1
FALSE	High	[K].LQEMEGTVKSK.[Y]	1xTMT6plex [K11]; 1xTMT6plex [N-Term]; 1xlactylation [K9]		0.0017451	0.000774383	1	1	1	P35579	Myosin-9 OS=Homo sapiens OX=9606 GN=MYH9 PE=1 SV=4	P35579 [1794-1804]	1	1779.99	0	1.043	0.06	0.0411986	0.13542	102.1	97.9	2.98	2.73	82.3	99.8	83.7	61.7	51.4	55		High	High	High	High	High	High	High	0.001458	0.002368	3.17
FALSE	High	[K].SQQSEVTR.[I]	1xTMT6plex [N-Term]		0.00224473	0.000774383	1	1	1	Q9H299	SH3 domain-binding glutamic acid-rich-like protein 3 OS=Homo sapiens OX=9606 GN=SH3BGRL3 PE=1 SV=1	Q9H299 [19-26]	0	1163.62	0	0.938	-0.09	0.399933	0.545091	96.8	103.2	5.7	15.81	27.5	29.7	24.8	19.4	22.9	19		High	High	High	High	High	High	High	0.001458	0.002798	2.09
FALSE	High	[R].KSNQQNLGTIK.[C]	1xTMT6plex [K11]; 1xTMT6plex [N-Term]; 1xlactylation [K1]		0.00182491	0.000774383	1	1	1	P23921	Ribonucleoside-diphosphate reductase large subunit OS=Homo sapiens OX=9606 GN=RRM1 PE=1 SV=1	P23921 [414-424]	1	1761.03	0															No Quan Values	High	High	High	High	High	High	High	0.001458	0.002437	2.67
FALSE	High	[K].RSSQTQNKASR.[K]	1xTMT6plex [N-Term]; 1xlactylation [K8]		0.00344745	0.000774383	1	2	1	Q01105	Protein SET OS=Homo sapiens OX=9606 GN=SET PE=1 SV=3	Q01105 [182-192]	2	1563.84	0	1.561	0.64	0.0157381	0.083512	121.9	78.1	6.31	13.39	17.7	18.1	17.7	7.1	7.6	8.2		High	High	High	High	High	High	High	0.001458	0.00384	2.92
FALSE	High	[K].KSLGTQPPK.[K]	1xTMT6plex [K9]; 1xTMT6plex [N-Term]; 1xlactylation [K1]		0.00440196	0.000774383	1	1	2	Q14978	Nucleolar and coiled-body phosphoprotein 1 OS=Homo sapiens OX=9606 GN=NOLC1 PE=1 SV=2	Q14978 [302-310]	1	1485.9	0	0.92	-0.12	0.118442	0.249523	95.8	104.2	2.09	4.88	135.3	161.9	140.7	117.6	104.4	96.8		High	High	High	High	High	High	High	0.001458	0.004681	2.52
FALSE	High	[K].KPAAATVTKK.[V]	3xTMT6plex [K1; K9; K10]; 1xTMT6plex [N-Term]		0.00246057	0.000774383	1	1	1	P16403	Histone H1.2 OS=Homo sapiens OX=9606 GN=H1-2 PE=1 SV=2	P16403 [160-169]	1	1931.28	0	0.993	-0.01	0.437942	0.580727	99.6	100.4	5.26	4.42	187	214.2	172	139.2	127.2	134.9		High	High	High	High	High	High	High	0.001458	0.002983	2.53
FALSE	High	[R].LSVDYGKK.[S]	1xTMT6plex [K8]; 1xTMT6plex [N-Term]; 1xlactylation [K7]		0.00241331	0.000774383	1	5	1	P68363	Tubulin alpha-1B chain OS=Homo sapiens OX=9606 GN=TUBA1B PE=1 SV=1	P68363 [157-164]	1	1439.85	0	1.612	0.69	0.00283936	0.0482595	123.4	76.6	2.64	6.64	209.5	231	213.6	97.5	88	98.2		High	High	High	High	High	High	High	0.001458	0.002945	3.56
FALSE	High	[K].KQAEILQESR.[M]	1xTMT6plex [N-Term]; 1xlactylation [K1]		0.0018698	0.000774383	1	1	1	O75347	Tubulin-specific chaperone A OS=Homo sapiens OX=9606 GN=TBCA PE=1 SV=3	O75347 [52-61]	1	1502.84	0	1.317	0.4	0.0550608	0.15785	113.7	86.3	1.38	10.86	42.4	47.4	42.1	28.6	20.3	21.8		High	High	High	High	High	High	High	0.001458	0.002474	2.5
FALSE	High	[R].KQAGVAIGR.[L]	1xTMT6plex [N-Term]; 1xlactylation [K1]		0.0016067	0.000774383	1	1	1	Q7RTV0	PHD finger-like domain-containing protein 5A OS=Homo sapiens OX=9606 GN=PHF5A PE=1 SV=1	Q7RTV0 [13-21]	1	1200.73	0	1.399	0.48	0.0584465	0.164309	116.6	83.4	5.12	15.84	121.3	143.1	113.9	56.5	58.7	69		High	High	High	High	High	High	High	0.001458	0.002243	2.62
FALSE	High	[R].KQDKGGFGFR.[K]	1xTMT6plex [K1]; 1xTMT6plex [N-Term]; 1xlactylation [K4]		0.00109706	0.000774383	1	1	1	Q15056	Eukaryotic translation initiation factor 4H OS=Homo sapiens OX=9606 GN=EIF4H PE=1 SV=5	Q15056 [120-129]	2	1669.94	0	0.837	-0.26	0.0195299	0.0934439	91.2	108.8	5.73	8.7	135.9	172.7	151.9	139.5	117.6	140.7		High	High	High	High	High	High	High	0.001458	0.001708	3.43
FALSE	High	[K].KQEGPATQVSKK.[N]	2xTMT6plex [K1; K11]; 1xTMT6plex [N-Term]; 1xlactylation [K12]		0.00159509	0.000774383	1	1	1	Q13428	Treacle protein OS=Homo sapiens OX=9606 GN=TCOF1 PE=1 SV=3	Q13428 [1054-1065]	2	2060.23	0	0.763	-0.39	0.00871719	0.0684238	86.6	113.4	4.66	7.77	39.9	43.6	42.1	38.7	35.4	39.9		High	High	High	High	High	High	High	0.001458	0.002234	1.78
FALSE	High	[K].LSSKTTAK.[L]	1xTMT6plex [K8]; 1xTMT6plex [N-Term]; 1xlactylation [K4]		0.00142165	0.000774383	1	1	1	Q969T4	Ubiquitin-conjugating enzyme E2 E3 OS=Homo sapiens OX=9606 GN=UBE2E3 PE=1 SV=1	Q969T4 [51-58]	1	1365.84	0	0.98	-0.03	0.934955	0.961778	99	101	3.81	5.29	144.4	169.7	138.5	104.8	100.6	101.6		High	High	High	High	High	High	High	0.001458	0.002069	2.87
FALSE	High	[K].RPAVASARPSILPSK.[D]	1xTMT6plex [K15]; 1xTMT6plex [N-Term]		0.00163842	0.000774383	1	1	1	P27816	Microtubule-associated protein 4 OS=Homo sapiens OX=9606 GN=MAP4 PE=1 SV=3	P27816 [755-769]	0	2008.24	0	1.168	0.22	0.0349665	0.12434	107.7	92.3	4.02	7.43	95.9	111.9	104.5	69	51.8	57.5		High	High	High	High	High	High	High	0.001458	0.002273	3.26
FALSE	High	[R].KQLATKAAR.[K]	1xTMT6plex [K1]; 1xTMT6plex [N-Term]; 1xlactylation [K6]		0.00124305	0.000774383	2	5	3	P84243; P68431	Histone H3.3 OS=Homo sapiens OX=9606 GN=H3-3A PE=1 SV=2 Histone H3.1 OS=Homo sapiens OX=9606 GN=H3C1 PE=1 SV=2	P84243 [19-27]; P68431 [19-27]	2	1516.96	0	0.958	-0.06	0.0468844	0.145441	97.9	102.1	1.65	1.71	407	472.7	402.5	321.4	287.6	294.4	Shared	High	High	High	High	High	High	High	0.001458	0.001885	3.2
FALSE	High	[R].KGVAINFVK.[N]	2xTMT6plex [K1; K9]; 1xTMT6plex [N-Term]		0.00278579	0.000774383	1	1	1	P38919	Eukaryotic initiation factor 4A-III OS=Homo sapiens OX=9606 GN=EIF4A3 PE=1 SV=4	P38919 [374-382]	1	1663.09	0	0.895	-0.16	0.148495	0.2859	94.5	105.5	8.24	2.71	64	86.2	68	61	50.9	51.5		High	High	High	High	High	High	High	0.001458	0.003267	2.43
FALSE	High	[R].LSNIFVIGK.[G]	1xTMT6plex [K9]; 1xTMT6plex [N-Term]		0.00145683	0.000774383	1	1	1	P62701	40S ribosomal protein S4, X isoform OS=Homo sapiens OX=9606 GN=RPS4X PE=1 SV=2	P62701 [222-230]	0	1448.92	0	0.954	-0.07	0.470798	0.611484	97.7	102.3	4.2	11.41	25.7	32.1	27.3	22	21.7	17.6		High	High	High	High	High	High	High	0.001458	0.002105	2.07
FALSE	High	[R].KQQDGGTTGTTK.[K]	1xTMT6plex [K12]; 1xTMT6plex [N-Term]; 1xlactylation [K1]		0.00247664	0.000774383	1	1	1	Q9UBL3	Set1/Ash2 histone methyltransferase complex subunit ASH2 OS=Homo sapiens OX=9606 GN=ASH2L PE=1 SV=1	Q9UBL3 [301-312]	1	1751.95	0	0.842	-0.25	0.141654	0.277774	91.4	108.6	5.65	8.01	30	34.5	33.4	28.5	21.3	24.6		High	High	High	High	High	High	High	0.001458	0.002999	1.8
FALSE	High	[R].RPKSESQGNATK.[N]	1xTMT6plex [K12]; 1xTMT6plex [N-Term]; 1xlactylation [K3]		0.00140616	0.000774383	1	1	1	Q29RF7	Sister chromatid cohesion protein PDS5 homolog A OS=Homo sapiens OX=9606 GN=PDS5A PE=1 SV=1	Q29RF7 [1273-1284]	1	1833.02	0															No Quan Values	High	High	High	High	High	High	High	0.001458	0.002056	3.38
FALSE	High	[R].KSAGAAK.[R]	1xTMT6plex [K7]; 1xTMT6plex [N-Term]; 1xlactylation [K1]		0.00414795	0.000774383	1	1	1	P10412	Histone H1.4 OS=Homo sapiens OX=9606 GN=H1-4 PE=1 SV=2	P10412 [26-32]	1	1162.72	0	0.815	-0.29	0.0546354	0.157776	89.8	110.2	1.28	9.51	89.1	100.2	90.2	94.5	74	69.4		High	High	High	High	High	High	High	0.001458	0.004454	2.19
FALSE	High	[R].KSAPATGGVK.[K]	1xTMT6plex [K10]; 1xTMT6plex [N-Term]; 1xlactylation [K1]		0.00123807	0.000774383	1	4	1	P68431	Histone H3.1 OS=Homo sapiens OX=9606 GN=H3C1 PE=1 SV=2	P68431 [28-37]	1	1445.87	0	1.062	0.09	0.486828	0.627095	103	97	2.47	9.78	61.3	68.3	63.1	41.2	43.6	39.8		High	High	High	High	High	High	High	0.001458	0.00188	2.59
FALSE	High	[K].LSLSTKLK.[Q]	1xTMT6plex [K8]; 1xTMT6plex [N-Term]; 1xlactylation [K6]		0.00360754	0.000774383	1	1	1	P35579	Myosin-9 OS=Homo sapiens OX=9606 GN=MYH9 PE=1 SV=4	P35579 [1325-1332]	1	1419.92	0	1.273	0.35	0.0208011	0.0961777	112	88	0.57	6.5	106.9	124.2	108.6	60.3	59.8	58.2		High	High	High	High	High	High	High	0.001458	0.003977	2.59
FALSE	High	[R].KSAPSTGGVK.[K]	1xTMT6plex [K10]; 1xTMT6plex [N-Term]; 1xlactylation [K1]		0.00145683	0.000774383	1	1	1	P84243	Histone H3.3 OS=Homo sapiens OX=9606 GN=H3-3A PE=1 SV=2	P84243 [28-37]	1	1461.87	0	0.872	-0.2	0.0997422	0.223407	93.2	106.8	9.11	4.42	108.7	104	102.3	85.2	78.6	82.5		High	High	High	High	High	High	High	0.001458	0.002105	2.85
FALSE	High	[K].SSLVTSKLAGGQVE.[-]	1xTMT6plex [N-Term]; 1xlactylation [K7]		0.00137604	0.000774383	1	1	1	O43768	Alpha-endosulfine OS=Homo sapiens OX=9606 GN=ENSA PE=1 SV=1	O43768 [108-121]	1	1676.93	0	1.08	0.11	0.211466	0.360738	103.8	96.2	17.17	10.24	12.2	15	16.9	9.4	7	8.7		High	High	High	High	High	High	High	0.001458	0.002026	2.36
FALSE	High	[K].KSDIDEIVLVGGSTR.[I]	1xTMT6plex [K1]; 1xTMT6plex [N-Term]		0.00349976	0.000774383	1	1	1	P11021	Endoplasmic reticulum chaperone BiP OS=Homo sapiens OX=9606 GN=HSPA5 PE=1 SV=2	P11021 [353-367]	1	2047.18	0	0.984	-0.02	0.744743	0.826603	99.2	100.8	7.56	14.54	50.1	53.8	43.5	32.6	37.9	32.8		High	High	High	High	High	High	High	0.001458	0.003881	3.12
FALSE	High	[K].KSDPVVSYR.[E]	1xTMT6plex [N-Term]; 1xlactylation [K1]		0.00334589	0.000774383	1	1	1	P13639	Elongation factor 2 OS=Homo sapiens OX=9606 GN=EEF2 PE=1 SV=4	P13639 [572-580]	1	1351.74	0	1.041	0.06	0.597162	0.718148	102	98	6.81	21.8	153.1	155.1	139.5	80.9	89.8	111.7		High	High	High	High	High	High	High	0.001458	0.003755	2.66
FALSE	High	[K].SSQPLASK.[Q]	1xTMT6plex [K8]; 1xTMT6plex [N-Term]		0.00400396	0.000774383	1	1	1	P17096	High mobility group protein HMG-I/HMG-Y OS=Homo sapiens OX=9606 GN=HMGA1 PE=1 SV=3	P17096 [8-15]	0	1275.77	0	0.856	-0.22	0.00251985	0.0470998	92.3	107.7	3.31	2.51	121.2	136.1	114.7	112.1	93.7	95.1		High	High	High	High	High	High	High	0.001458	0.004323	2.79
FALSE	High	[R].TLEGELHDLR.[G]	1xTMT6plex [N-Term]		0.00108454	0.000774383	1	1	1	P02545	Prelamin-A/C OS=Homo sapiens OX=9606 GN=LMNA PE=1 SV=1	P02545 [157-166]	0	1411.77	0	0.736	-0.44	0.0164775	0.0857608	84.8	115.2	10.46	7.65	15.2	20.6	18.8	16.9	16.5	17.4		High	High	High	High	High	High	High	0.001458	0.001689	2.7
FALSE	High	[R].GYISPYFINTSKGQK.[C]	1xTMT6plex [K15]; 1xTMT6plex [N-Term]; 1xlactylation [K12]		0.00254257	0.000774383	1	1	1	P10809	60 kDa heat shock protein, mitochondrial OS=Homo sapiens OX=9606 GN=HSPD1 PE=1 SV=2	P10809 [222-236]	1	2233.23	0	1.479	0.56	0.032419	0.119824	119.3	80.7	1.76	12.33	50.3	56.2	49.2	25.7	21	27		High	High	High	High	High	High	High	0.001458	0.003055	3.64
FALSE	High	[R].TIEKFEK.[E]	1xTMT6plex [K7]; 1xTMT6plex [N-Term]; 1xlactylation [K4]		0.00263767	0.000774383	2	3	1	Q05639; P68104	Elongation factor 1-alpha 2 OS=Homo sapiens OX=9606 GN=EEF1A2 PE=1 SV=1 Elongation factor 1-alpha 1 OS=Homo sapiens OX=9606 GN=EEF1A1 PE=1 SV=1	Q05639 [38-44]; P68104 [38-44]	1	1424.84	0	1.423	0.51	0.00307091	0.0495723	117.5	82.5	2.09	5.44	95.9	114.5	97.5	48.6	45.9	47.9	Shared	High	High	High	High	High	High	High	0.001458	0.003139	2.91
FALSE	High	[R].DAVTYTEHAK.[R]	1xTMT6plex [K10]; 1xTMT6plex [N-Term]		0.00213833	0.000774383	1	1	1	P62805	Histone H4 OS=Homo sapiens OX=9606 GN=H4C1 PE=1 SV=2	P62805 [69-78]	0	1592.87	0	0.694	-0.53	0.00258036	0.0477231	81.9	118.1	7.73	5.86	79.1	104.3	91.6	96.3	88.5	96		High	High	High	High	High	High	High	0.001458	0.002708	3.05
FALSE	High	[K].DCVGPEVEK.[A]	1xCarbamidomethyl [C2]; 1xTMT6plex [K9]; 1xTMT6plex [N-Term]		0.00450866	0.000774383	1	1	2	P00558	Phosphoglycerate kinase 1 OS=Homo sapiens OX=9606 GN=PGK1 PE=1 SV=3	P00558 [98-106]	0	1490.79	0	0.726	-0.46	0.0353194	0.124361	84.1	115.9	14.46	7.67	49.6	75.4	63.6	67.4	60.8	53.3		High	High	High	High	High	High	High	0.001458	0.004767	3.24
FALSE	High	[K].DDEVQVVR.[G]	1xTMT6plex [N-Term]		0.00447276	0.000774383	1	2	1	P61254	60S ribosomal protein L26 OS=Homo sapiens OX=9606 GN=RPL26 PE=1 SV=1	P61254 [52-59]	0	1188.64	0	1.183	0.24	0.179849	0.324764	108.4	91.6	5.22	8.59	99.6	115.1	92.1	75.3	57	57.5		High	High	High	High	High	High	High	0.001458	0.004745	2.4
FALSE	High	[R].DELADEIANSSGK.[G]	1xTMT6plex [K13]; 1xTMT6plex [N-Term]		0.00235994	0.000774383	1	1	1	P35579	Myosin-9 OS=Homo sapiens OX=9606 GN=MYH9 PE=1 SV=4	P35579 [1704-1716]	0	1806.95	0	0.955	-0.07	0.689162	0.790893	97.7	102.3	5.36	14.98	67.4	81.5	75.8	58.1	50.3	39.1		High	High	High	High	High	High	High	0.001458	0.002895	2.53
FALSE	High	[R].VLSSIEQK.[ST]	1xTMT6plex [K8]; 1xTMT6plex [N-Term]		0.00157984	0.000774383	2	5	2	P31946; P61981	14-3-3 protein beta/alpha OS=Homo sapiens OX=9606 GN=YWHAB PE=1 SV=3 14-3-3 protein gamma OS=Homo sapiens OX=9606 GN=YWHAG PE=1 SV=2	P31946 [63-70]; P61981 [62-69]	0	1361.84	0	1.099	0.14	0.160356	0.299317	104.7	95.3	3.84	6.51	167.3	178.9	167.4	124.6	95.3	103.9	Shared	High	High	High	High	High	High	High	0.001458	0.002218	3.15
FALSE	High	[K].DGADFAKWR.[C]	1xTMT6plex [N-Term]; 1xlactylation [K7]		0.00452673	0.000774383	2	2	1	P04075; P09972	Fructose-bisphosphate aldolase A OS=Homo sapiens OX=9606 GN=ALDOA PE=1 SV=2 Fructose-bisphosphate aldolase C OS=Homo sapiens OX=9606 GN=ALDOC PE=1 SV=2	P04075 [141-149]; P09972 [141-149]	1	1366.7	0	0.919	-0.12	0.117694	0.249142	95.8	104.2	7.09	7.32	71.1	92.3	81.7	62.7	59.2	64.4	Shared	High	High	High	High	High	High	High	0.001458	0.004796	2.68
FALSE	High	[R].DGEEAGAYDGPR.[T]	1xTMT6plex [N-Term]		0.00334589	0.000774383	1	1	1	P30101	Protein disulfide-isomerase A3 OS=Homo sapiens OX=9606 GN=PDIA3 PE=1 SV=4	P30101 [108-119]	0	1465.68	0	0.941	-0.09	0.632504	0.746848	97	103	10.24	17.11	30.2	35.6	36.7	32.1	20.2	22.7		High	High	High	High	High	High	High	0.001458	0.003752	2.64
FALSE	High	[R].DGQVINETSQHHDDLE.[-]	1xTMT6plex [N-Term]		0.00113784	0.000774383	1	1	1	P08670	Vimentin OS=Homo sapiens OX=9606 GN=VIM PE=1 SV=4	P08670 [451-466]	0	2065.96	0	0.982	-0.03	0.629719	0.745563	99.1	100.9	16.68	2.03	62.4	81	50.8	48.9	44.3	43.8		High	High	High	High	High	High	High	0.001458	0.001758	3.27
FALSE	High	[K].VLQHMKAVQADQER.[E]	1xTMT6plex [N-Term]; 1xlactylation [K6]		0.00248474	0.000774383	1	1	1	Q96AG4	Leucine-rich repeat-containing protein 59 OS=Homo sapiens OX=9606 GN=LRRC59 PE=1 SV=1	Q96AG4 [144-157]	1	1954.04	0															No Quan Values	High	High	High	High	High	High	High	0.001458	0.003008	2.8
FALSE	High	[K].DLEEDHACIPIKK.[S]	1xCarbamidomethyl [C8]; 2xTMT6plex [K12; K13]; 1xTMT6plex [N-Term]		0.00244466	0.000774383	1	1	1	P13639	Elongation factor 2 OS=Homo sapiens OX=9606 GN=EEF2 PE=1 SV=4	P13639 [560-572]	1	2255.27	0															No Quan Values	High	High	High	High	High	High	High	0.001458	0.002973	2.31
FALSE	High	[R].DLEGSDIDTR.[R]	1xTMT6plex [N-Term]		0.002294	0.000774383	1	1	1	P55060	Exportin-2 OS=Homo sapiens OX=9606 GN=CSE1L PE=1 SV=3	P55060 [373-382]	0	1349.67	0	1.07	0.1	0.517816	0.653595	103.4	96.6	3.85	7.09	63.6	78.9	67.2	53.9	42.1	42		High	High	High	High	High	High	High	0.001458	0.002843	2.89
FALSE	High	[K].DLLHPSPEEEK.[R]	1xTMT6plex [K11]; 1xTMT6plex [N-Term]		0.00307553	0.000774383	1	1	1	P42677	40S ribosomal protein S27 OS=Homo sapiens OX=9606 GN=RPS27 PE=1 SV=3	P42677 [6-16]	0	1751.96	0															No Quan Values	High	High	High	High	High	High	High	0.001458	0.003512	2.48
FALSE	High	[K].DIISDTSGDFR.[K]	1xTMT6plex [N-Term]		0.00235246	0.000774383	1	2	1	P07355	Annexin A2 OS=Homo sapiens OX=9606 GN=ANXA2 PE=1 SV=2	P07355 [158-168]	0	1454.73	0	0.85	-0.23	0.0148491	0.0822152	91.9	108.1	1.38	4.59	32.7	38.6	33.4	29.7	28.2	26.8		High	High	High	High	High	High	High	0.001458	0.002893	2.61
FALSE	High	[K].DLMSKAEK.[N]	1xTMT6plex [K8]; 1xTMT6plex [N-Term]; 1xlactylation [K5]		0.00344745	0.000774383	1	1	1	P00558	Phosphoglycerate kinase 1 OS=Homo sapiens OX=9606 GN=PGK1 PE=1 SV=3	P00558 [268-275]	1	1451.82	0	1.129	0.17	0.211474	0.360738	106	94	6.9	6.57	47.2	59.4	54.7	35.6	34.2	30.8		High	High	High	High	High	High	High	0.001458	0.003837	2.26
FALSE	High	[K].DLPEHAVLKMK.[G]	1xTMT6plex [K11]; 1xTMT6plex [N-Term]; 1xlactylation [K9]		0.00152848	0.000774383	1	1	1	Q00839	Heterogeneous nuclear ribonucleoprotein U OS=Homo sapiens OX=9606 GN=HNRNPU PE=1 SV=6	Q00839 [627-637]	1	1811.05	0	1.373	0.46	0.0977018	0.220645	115.7	84.3	8.5	14.9	73.2	95.5	87.3	45.4	41	52.5		High	High	High	High	High	High	High	0.001458	0.002172	2.96
FALSE	High	[K].DLSLEEIQKK.[L]	1xTMT6plex [K10]; 1xTMT6plex [N-Term]; 1xlactylation [K9]		0.00400396	0.000774383	1	2	1	P16949	Stathmin OS=Homo sapiens OX=9606 GN=STMN1 PE=1 SV=3	P16949 [44-53]	1	1733.01	0	1.067	0.09	0.280626	0.43213	103.2	96.8	14.47	8.11	38	55.8	38.7	27.9	23.2	27.6		High	High	High	High	High	High	High	0.001458	0.004327	2.09
FALSE	High	[R].VLGKVGEPGR.[G]	1xTMT6plex [N-Term]; 1xlactylation [K4]		0.00200505	0.000774383	1	1	1	Q9Y5U2	Protein TSSC4 OS=Homo sapiens OX=9606 GN=TSSC4 PE=1 SV=3	Q9Y5U2 [231-240]	1	1312.78	0	0.956	-0.06	0.189709	0.337026	97.8	102.2	4.36	1.84	58.8	73.7	62.3	50.1	42.9	45.3		High	High	High	High	High	High	High	0.001458	0.002591	2.62
FALSE	High	[K].DITSDTSGDFR.[N]	1xTMT6plex [N-Term]		0.0017451	0.000774383	1	1	1	P04083	Annexin A1 OS=Homo sapiens OX=9606 GN=ANXA1 PE=1 SV=2	P04083 [167-177]	0	1442.7	0	0.916	-0.13	0.401049	0.54539	95.6	104.4	6.37	10.25	101.3	103.4	101.1	71.5	74	76.9		High	High	High	High	High	High	High	0.001458	0.002368	3.25
FALSE	High	[R].DLYDAGVK.[R]	1xTMT6plex [K8]; 1xTMT6plex [N-Term]		0.00176332	0.000774383	1	1	1	P07355	Annexin A2 OS=Homo sapiens OX=9606 GN=ANXA2 PE=1 SV=2	P07355 [197-204]	0	1338.77	0	0.965	-0.05	0.266514	0.419593	98.2	101.8	0.86	4.58	138.9	157.3	138.2	106.8	101.8	97.8		High	High	High	High	High	High	High	0.001458	0.002381	3.29
FALSE	High	[R].DLYDAGVKR.[K]	1xTMT6plex [K8]; 1xTMT6plex [N-Term]		0.00449067	0.000774383	1	1	1	P07355	Annexin A2 OS=Homo sapiens OX=9606 GN=ANXA2 PE=1 SV=2	P07355 [197-205]	1	1494.87	0															No Quan Values	High	High	High	High	High	High	High	0.001458	0.004764	2.62
FALSE	High	[K].DNIKHVPGGGNVQIQNK.[K]	1xTMT6plex [K17]; 1xTMT6plex [N-Term]; 1xlactylation [K4]		0.00128143	0.000774383	1	1	1	P27816	Microtubule-associated protein 4 OS=Homo sapiens OX=9606 GN=MAP4 PE=1 SV=3	P27816 [1012-1028]	1	2348.31	0	1.253	0.33	0.166042	0.305482	111.2	88.8	17.77	7.81	30.3	28.7	21.5	15	13.5	15.4		High	High	High	High	High	High	High	0.001458	0.001928	2.75
FALSE	High	[K].VLEEANQAINPK.[L]	1xTMT6plex [K12]; 1xTMT6plex [N-Term]		0.00221057	0.000774383	1	1	1	Q92841	Probable ATP-dependent RNA helicase DDX17 OS=Homo sapiens OX=9606 GN=DDX17 PE=1 SV=2	Q92841 [536-547]	0	1784.03	0	0.891	-0.17	0.509791	0.647106	94.2	105.8	3.72	10.24	45.1	54.3	44.4	39.5	28.6	34.9		High	High	High	High	High	High	High	0.001458	0.002773	1.77
FALSE	High	[K].DQECDKFNQCGTCNEFK.[E]	3xCarbamidomethyl [C4; C10; C13]; 1xTMT6plex [K17]; 1xTMT6plex [N-Term]; 1xlactylation [K6]		0.00383618	0.000774383	1	1	1	Q9UBR2	Cathepsin Z OS=Homo sapiens OX=9606 GN=CTSZ PE=1 SV=1	Q9UBR2 [161-177]	1	2710.19	0															No Quan Values	High	High	High	High	High	High	High	0.001458	0.004174	1.54
FALSE	High	[K].DANGNSFATR.[LI]	1xTMT6plex [N-Term]		0.00329662	0.000774383	1	3	1	P62701	40S ribosomal protein S4, X isoform OS=Homo sapiens OX=9606 GN=RPS4X PE=1 SV=2	P62701 [212-221]	0	1281.64	0	0.928	-0.11	0.403097	0.546061	96.2	103.8	10.63	4.65	47.1	48.2	52.5	36.9	35.2	35		High	High	High	High	High	High	High	0.001458	0.003712	1.91
FALSE	High	[K].VITNKAVK.[G]	1xTMT6plex [K8]; 1xTMT6plex [N-Term]; 1xlactylation [K5]		0.00279545	0.000774383	1	1	1	P55081	Microfibrillar-associated protein 1 OS=Homo sapiens OX=9606 GN=MFAP1 PE=1 SV=2	P55081 [325-332]	1	1402.9	0	0.893	-0.16	0.1344	0.268343	94.4	105.6	1.9	7.29	115.5	136.7	116.1	100.5	80.8	95.2		High	High	High	High	High	High	High	0.001458	0.003278	2.95
FALSE	High	[K].DAGTIAGLNVMR.[I]	1xTMT6plex [N-Term]		0.00219048	0.000774383	1	1	1	P11021	Endoplasmic reticulum chaperone BiP OS=Homo sapiens OX=9606 GN=HSPA5 PE=1 SV=2	P11021 [186-197]	0	1446.79	0	1.002	0	0.589794	0.712702	100.1	99.9	2.96	9.5	64.3	70.8	61.4	41.9	44.1	42.4		High	High	High	High	High	High	High	0.001458	0.002753	2.29
FALSE	High	[K].DAGEGGLSLAIEGPSK.[A]	1xTMT6plex [K16]; 1xTMT6plex [N-Term]		0.00225166	0.000774383	1	1	1	P21333	Filamin-A OS=Homo sapiens OX=9606 GN=FLNA PE=1 SV=4	P21333 [1892-1907]	0	1959.08	0	1.016	0.02	0.748879	0.829622	100.8	99.2	2.65	11.05	39.2	44.3	37.6	29.5	28.1	22.9		High	High	High	High	High	High	High	0.001458	0.002806	2.26
FALSE	High	[K].AVAISLPK.[G]	1xTMT6plex [K8]; 1xTMT6plex [N-Term]		0.00298855	0.000774383	1	1	1	P50454	Serpin H1 OS=Homo sapiens OX=9606 GN=SERPINH1 PE=1 SV=2	P50454 [301-308]	0	1256.83	0	0.959	-0.06	0.517453	0.653595	97.9	102.1	3.16	11.23	65.4	76.4	63.2	59.3	46.2	42		High	High	High	High	High	High	High	0.001458	0.00344	2.62
FALSE	High	[R].AVANSRPAK.[A]	1xTMT6plex [K9]; 1xTMT6plex [N-Term]		0.00231565	0.000774383	1	1	1	P18206	Vinculin OS=Homo sapiens OX=9606 GN=VCL PE=1 SV=4	P18206 [480-488]	0	1371.85	0	0.7	-0.51	0.00264183	0.0482595	82.4	117.6	4.33	7.36	96.4	109.4	89.8	102.7	92.1	104.5		High	High	High	High	High	High	High	0.001458	0.002858	2.39
FALSE	High	[K].AVDKKAAGAGK.[V]	2xTMT6plex [K5; K11]; 1xTMT6plex [N-Term]; 1xlactylation [K4]		0.00243676	0.000774383	1	2	1	P68104	Elongation factor 1-alpha 1 OS=Homo sapiens OX=9606 GN=EEF1A1 PE=1 SV=1	P68104 [440-450]	2	1775.1	0	1.913	0.94	0.0123294	0.0778531	131.3	68.7	1.1	13.42	164.4	185.5	166.5	68.7	58.2	47.2		High	High	High	High	High	High	High	0.001458	0.002967	2.47
FALSE	High	[K].AVDSLVPIGR.[G]	1xTMT6plex [N-Term]		0.00246057	0.000774383	1	1	1	P25705	ATP synthase subunit alpha, mitochondrial OS=Homo sapiens OX=9606 GN=ATP5F1A PE=1 SV=1	P25705 [195-204]	0	1255.76	0	0.899	-0.15	0.0554843	0.15785	94.7	105.3	2.27	4.86	77.5	85.1	76.3	61.6	56.9	60.2		High	High	High	High	High	High	High	0.001458	0.002983	2.89
FALSE	High	[K].AVDSQILPK.[I]	1xTMT6plex [K9]; 1xTMT6plex [N-Term]		0.00242109	0.000774383	1	1	1	Q02878	60S ribosomal protein L6 OS=Homo sapiens OX=9606 GN=RPL6 PE=1 SV=3	Q02878 [252-260]	0	1428.88	0															No Quan Values	High	High	High	High	High	High	High	0.001458	0.002954	1.82
FALSE	High	[K].VQVEYKGETK.[TS]	1xTMT6plex [K10]; 1xTMT6plex [N-Term]; 1xlactylation [K6]		0.00205187	0.000774383	1	2	2	P11142	Heat shock cognate 71 kDa protein OS=Homo sapiens OX=9606 GN=HSPA8 PE=1 SV=1	P11142 [103-112]	1	1710.97	0	2.274	1.19	0.012013	0.0769174	138.9	61.1	4.82	17.88	67.6	79	63.4	23.1	17.6	25.4		High	High	High	High	High	High	High	0.003379	0.005933	2.65
FALSE	High	[R].AVFPSIVGRPR.[QH]	1xTMT6plex [N-Term]		0.00166295	0.000774383	2	9	2	P60709; P62736	Actin, cytoplasmic 1 OS=Homo sapiens OX=9606 GN=ACTB PE=1 SV=1 Actin, aortic smooth muscle OS=Homo sapiens OX=9606 GN=ACTA2 PE=1 SV=1	P60709 [29-39]; P62736 [31-41]	0	1427.87	0	1.013	0.02	0.797708	0.868901	100.6	99.4	2.23	10.16	48.9	54.9	50.5	35.6	32.7	38.3	Shared	High	High	High	High	High	High	High	0.001458	0.002292	3.74
FALSE	High	[K].AVLSAEQLR.[D]	1xTMT6plex [N-Term]		0.00418079	0.000774383	1	1	1	P50454	Serpin H1 OS=Homo sapiens OX=9606 GN=SERPINH1 PE=1 SV=2	P50454 [95-103]	0	1215.73	0	0.981	-0.03	0.857036	0.90821	99	101	4.17	14.33	97	103.7	91.3	64.2	62.4	75.4		High	High	High	High	High	High	High	0.001458	0.004487	2.43
FALSE	High	[R].VNVGAGSHPNK.[V]	1xTMT6plex [K11]; 1xTMT6plex [N-Term]		0.00130269	0.000774383	1	1	1	P21333	Filamin-A OS=Homo sapiens OX=9606 GN=FLNA PE=1 SV=4	P21333 [761-771]	0	1537.89	0	0.901	-0.15	0.0861007	0.204155	94.8	105.2	3.24	7.35	116.4	125.3	114	92.7	93.2	86.3		High	High	High	High	High	High	High	0.001458	0.00195	3.21
FALSE	High	[K].AVTKAQK.[K]	1xTMT6plex [K7]; 1xTMT6plex [N-Term]; 1xlactylation [K4]		0.00313169	0.000774383	1	13	1	O60814	Histone H2B type 1-K OS=Homo sapiens OX=9606 GN=H2BC12 PE=1 SV=3	O60814 [18-24]	1	1275.8	0	0.736	-0.44	0.0329075	0.120205	84.8	115.2	0.41	10.25	112.9	129	114.4	109	103.9	118.5		High	High	High	High	High	High	High	0.001458	0.003567	3.33
FALSE	High	[K].AVTKAQKK.[D]	2xTMT6plex [K7; K8]; 1xTMT6plex [N-Term]; 1xlactylation [K4]		0.00265554	0.000774383	1	13	2	O60814	Histone H2B type 1-K OS=Homo sapiens OX=9606 GN=H2BC12 PE=1 SV=3	O60814 [18-25]	2	1633.06	0	1.244	0.32	0.0116813	0.0768692	110.9	89.1	5.15	1.33	397	413.9	372	229.9	199.7	208.3		High	High	High	High	High	High	High	0.001458	0.003153	2.98
FALSE	High	[K].VIDDTNITR.[L]	1xTMT6plex [N-Term]		0.00303161	0.000774383	1	1	1	P05783	Keratin, type I cytoskeletal 18 OS=Homo sapiens OX=9606 GN=KRT18 PE=1 SV=2	P05783 [188-196]	0	1275.71	0	1.071	0.1	0.344402	0.494375	103.4	96.6	3.83	11.65	89	98.6	83.3	62.3	59.5	47.9		High	High	High	High	High	High	High	0.001458	0.003474	2.36
FALSE	High	[R].AVVGVVAGGGR.[I]	1xTMT6plex [N-Term]		0.00299924	0.000774383	1	1	1	P62917	60S ribosomal protein L8 OS=Homo sapiens OX=9606 GN=RPL8 PE=1 SV=2	P62917 [164-174]	0	1170.72	0	1.115	0.16	0.264681	0.417454	105.4	94.6	1.96	9.57	177.5	208.2	176.1	141.1	107.8	104.3		High	High	High	High	High	High	High	0.001458	0.003449	2.61
FALSE	High	[K].AVVSKATTKPPPAK.[K]	2xTMT6plex [K9; K14]; 1xTMT6plex [N-Term]; 1xlactylation [K5]		0.0021193	0.000774383	1	1	2	Q14978	Nucleolar and coiled-body phosphoprotein 1 OS=Homo sapiens OX=9606 GN=NOLC1 PE=1 SV=2	Q14978 [343-356]	1	2154.35	0	0.916	-0.13	0.0541643	0.157337	95.6	104.4	1.97	4.48	125.3	148.5	126	113	90.3	94.3		High	High	High	High	High	High	High	0.001458	0.002694	2.74
FALSE	High	[K].AVVVCPKDEDYKQR.[T]	1xCarbamidomethyl [C5]; 1xTMT6plex [K12]; 1xTMT6plex [N-Term]; 1xlactylation [K7]		0.00167966	0.000774383	1	1	1	Q00839	Heterogeneous nuclear ribonucleoprotein U OS=Homo sapiens OX=9606 GN=HNRNPU PE=1 SV=6	Q00839 [603-616]	2	2237.2	0	1.409	0.5	0.0104062	0.0725543	117	83	7.16	7.97	46	47.7	48.3	28.9	22.1	22.3		High	High	High	High	High	High	High	0.001458	0.002309	1.7
FALSE	High	[R].AYGLKSGLK.[K]	1xTMT6plex [K9]; 1xTMT6plex [N-Term]; 1xlactylation [K5]		0.00131902	0.000774383	1	1	2	P12956	X-ray repair cross-complementing protein 6 OS=Homo sapiens OX=9606 GN=XRCC6 PE=1 SV=2	P12956 [587-595]	1	1466.9	0	1.327	0.41	0.00314715	0.0502686	114	86	2.42	4.93	144.8	168.8	141.6	78.9	73.9	77		High	High	High	High	High	High	High	0.001458	0.001967	3.39
FALSE	High	[K].AYTNFDAER.[D]	1xTMT6plex [N-Term]		0.00195449	0.000774383	1	2	1	P07355	Annexin A2 OS=Homo sapiens OX=9606 GN=ANXA2 PE=1 SV=2	P07355 [29-37]	0	1315.65	0	0.884	-0.18	0.00587631	0.0607232	93.8	106.2	1.23	2.78	110.7	130.3	113	98.3	89.7	86.9		High	High	High	High	High	High	High	0.001458	0.00255	3.12
FALSE	High	[K].CAQGCICK.[G]	3xCarbamidomethyl [C1; C5; C7]; 1xTMT6plex [K8]; 1xTMT6plex [N-Term]		0.0015039	0.000774383	1	5	2	P02795	Metallothionein-2 OS=Homo sapiens OX=9606 GN=MT2A PE=1 SV=1	P02795 [44-51]	0	1454.73	0	1.137	0.19	0.749989	0.830125	106.4	93.6	5.85	22.35	94.4	116.5	107.2	95	60.4	55.9		High	High	High	High	High	High	High	0.001458	0.00215	3.26
FALSE	High	[K].CGSKANIK.[H]	1xCarbamidomethyl [C1]; 1xTMT6plex [K8]; 1xTMT6plex [N-Term]; 1xlactylation [K4]		0.0020882	0.000774383	1	1	1	P27816	Microtubule-associated protein 4 OS=Homo sapiens OX=9606 GN=MAP4 PE=1 SV=3	P27816 [1039-1046]	1	1407.8	0	1.997	1	0.0913568	0.212195	133.3	66.7	0.1	35.57	99.7	114.3	100.7	61.4	33.8	27.9		High	High	High	High	High	High	High	0.001458	0.002667	2.09
FALSE	High	[R].CQYVTEK.[V]	1xCarbamidomethyl [C1]; 1xTMT6plex [K7]; 1xTMT6plex [N-Term]		0.00452673	0.000774383	2	2	1	P04075; P09972	Fructose-bisphosphate aldolase A OS=Homo sapiens OX=9606 GN=ALDOA PE=1 SV=2 Fructose-bisphosphate aldolase C OS=Homo sapiens OX=9606 GN=ALDOC PE=1 SV=2	P04075 [202-208]; P09972 [202-208]	0	1385.75	0	0.873	-0.2	0.0687927	0.180769	93.2	106.8	5.26	2.53	98.3	103.2	90.8	80	70.1	68.1	Shared	High	High	High	High	High	High	High	0.001458	0.004791	2.51
FALSE	High	[K].DAAEAIKK.[H]	1xTMT6plex [K8]; 1xTMT6plex [N-Term]; 1xlactylation [K7]		0.00339616	0.000774383	1	1	1	O75874	Isocitrate dehydrogenase [NADP] cytoplasmic OS=Homo sapiens OX=9606 GN=IDH1 PE=1 SV=2	O75874 [59-66]	1	1375.82	0	1.132	0.18	0.0483426	0.146997	106.2	93.8	4.61	8.48	118.4	139	130.6	83.1	73.3	63.8		High	High	High	High	High	High	High	0.001458	0.003793	2.78
FALSE	High	[K].DAALATALGDKK.[S]	2xTMT6plex [K11; K12]; 1xTMT6plex [N-Term]		0.00141853	0.000774383	1	1	1	P20700	Lamin-B1 OS=Homo sapiens OX=9606 GN=LMNB1 PE=1 SV=2	P20700 [146-157]	1	1861.14	0															No Quan Values	High	High	High	High	High	High	High	0.001458	0.002067	2.25
FALSE	High	[K].VMQEQGTHPK.[F]	1xTMT6plex [K10]; 1xTMT6plex [N-Term]		0.00143427	0.000774383	1	1	1	P35579	Myosin-9 OS=Homo sapiens OX=9606 GN=MYH9 PE=1 SV=4	P35579 [546-555]	0	1612.89	0	0.712	-0.49	0.00108608	0.0340653	83.2	116.8	4.79	4.06	101.7	127.7	104.5	106.9	98.4	102.7		High	High	High	High	High	High	High	0.001458	0.002084	2.51
FALSE	High	[K].DAASVEK.[V]	1xTMT6plex [K7]; 1xTMT6plex [N-Term]		0.00414795	0.000774383	1	1	1	Q99729	Heterogeneous nuclear ribonucleoprotein A/B OS=Homo sapiens OX=9606 GN=HNRNPAB PE=1 SV=2	Q99729 [119-125]	0	1177.68	0	0.848	-0.24	0.000961337	0.0340653	91.8	108.2	2.35	2.12	122.5	142.1	119.5	108.3	97.8	99.8		High	High	High	High	High	High	High	0.001458	0.004451	2.65
FALSE	High	[K].VNKDDIQK.[M]	1xTMT6plex [K8]; 1xTMT6plex [N-Term]; 1xlactylation [K3]		0.00208207	0.000774383	1	1	1	P35579	Myosin-9 OS=Homo sapiens OX=9606 GN=MYH9 PE=1 SV=4	P35579 [67-74]	1	1489.86	0	1.225	0.29	0.0718708	0.185157	110.1	89.9	7.89	16.3	87.3	110	82.8	55.7	35.9	49.1		High	High	High	High	High	High	High	0.001458	0.002661	2.5
FALSE	High	[K].VLATVTKPVGGDK.[N]	2xTMT6plex [K7; K13]; 1xTMT6plex [N-Term]		0.00371963	0.000774383	1	1	1	Q02878	60S ribosomal protein L6 OS=Homo sapiens OX=9606 GN=RPL6 PE=1 SV=3	Q02878 [88-100]	0	1972.24	0	0.947	-0.08	0.588714	0.711886	97.3	102.7	8.51	7.17	68.1	82.2	61.1	55.9	49	43.8		High	High	High	High	High	High	High	0.001458	0.00408	2.11
FALSE	High	[K].DRDGCPKIVNLGSSK.[T]	1xCarbamidomethyl [C5]; 1xTMT6plex [K15]; 1xTMT6plex [N-Term]; 1xlactylation [K7]		0.00163039	0.000774383	1	1	1	Q7RTV0	PHD finger-like domain-containing protein 5A OS=Homo sapiens OX=9606 GN=PHF5A PE=1 SV=1	Q7RTV0 [81-95]	2	2176.18	0	1.176	0.23	0.0597183	0.166812	108.1	91.9	3.73	10.79	49.8	60.7	49.9	32.9	29.6	24.5		High	High	High	High	High	High	High	0.001458	0.002264	2.64
FALSE	High	[K].DTCGANAKQSR.[D]	1xCarbamidomethyl [C3]; 1xTMT6plex [N-Term]; 1xlactylation [K8]		0.00225166	0.000774383	1	1	1	O75531	Barrier-to-autointegration factor OS=Homo sapiens OX=9606 GN=BANF1 PE=1 SV=1	O75531 [65-75]	1	1508.73	0	0.715	-0.48	0.00779749	0.0661845	83.4	116.6	9.94	7.52	11.6	14.7	14.3	13.9	12.1	14		High	High	High	High	High	High	High	0.001458	0.002807	2.3
FALSE	High	[R].VGLKAPGIIPR.[I]	1xTMT6plex [N-Term]; 1xlactylation [K4]		0.00327234	0.000774383	1	1	1	P25705	ATP synthase subunit alpha, mitochondrial OS=Homo sapiens OX=9606 GN=ATP5F1A PE=1 SV=1	P25705 [172-182]	1	1421.9	0	1.838	0.88	0.0057598	0.0602379	129.5	70.5	8.17	12.93	53.1	52.1	52	20.7	22.9	19.3		High	High	High	High	High	High	High	0.001458	0.003688	2.54
FALSE	High	[K].VGGTSDVEVNEKKDR.[V]	1xTMT6plex [K]; 1xTMT6plex [N-Term]; 1xlactylation [K]		0.00280516	0.000774383	1	1	2	P10809	60 kDa heat shock protein, mitochondrial OS=Homo sapiens OX=9606 GN=HSPD1 PE=1 SV=2	P10809 [406-420]	2	2163.17	0	1.708	0.77	0.0412263	0.13542	126.2	73.8	4.68	18.64	104.5	119.1	96.9	61.2	41.1	38.4		High	High	High	High	High	High	High	0.001458	0.003279	2.59
FALSE	High	[K].EFSGNPIK.[V]	1xTMT6plex [K8]; 1xTMT6plex [N-Term]		0.00140309	0.000774383	1	1	1	P35637	RNA-binding protein FUS OS=Homo sapiens OX=9606 GN=FUS PE=1 SV=1	P35637 [358-365]	0	1349.78	0	0.957	-0.06	0.114429	0.244346	97.8	102.2	3.81	5.84	122.3	130.3	120.5	96.8	84.1	94.7		High	High	High	High	High	High	High	0.001458	0.002051	2.37
FALSE	High	[K].EGALCEENMR.[G]	1xCarbamidomethyl [C5]; 1xTMT6plex [N-Term]		0.00128669	0.000774383	1	1	1	P13639	Elongation factor 2 OS=Homo sapiens OX=9606 GN=EEF2 PE=1 SV=4	P13639 [689-698]	0	1437.67	0	0.993	-0.01	0.487714	0.627315	99.6	100.4	3.63	5.1	63.1	77.8	67.1	50.2	45.3	49.2		High	High	High	High	High	High	High	0.001458	0.001931	2.57
FALSE	High	[K].EGALCEENMR.[G]	1xCarbamidomethyl [C5]; 1xOxidation [M9]; 1xTMT6plex [N-Term]		0.00389616	0.000774383	1	1	1	P13639	Elongation factor 2 OS=Homo sapiens OX=9606 GN=EEF2 PE=1 SV=4	P13639 [689-698]	0	1453.66	0	1.006	0.01	0.395362	0.540584	100.3	99.7	11.5	8.37	27.3	39.2	33.1	25.3	25.2	22.1		High	High	High	High	High	High	High	0.001458	0.004238	1.71
FALSE	High	[K].EGLELPEDEEEK.[K]	1xTMT6plex [K12]; 1xTMT6plex [N-Term]		0.00333348	0.000774383	2	5	2	P07900; P08238	Heat shock protein HSP 90-alpha OS=Homo sapiens OX=9606 GN=HSP90AA1 PE=1 SV=5 Heat shock protein HSP 90-beta OS=Homo sapiens OX=9606 GN=HSP90AB1 PE=1 SV=4	P07900 [547-558]; P08238 [539-550]	0	1874.96	0	1.036	0.05	0.341843	0.491102	101.8	98.2	5.62	6.71	67.5	82.4	64.8	52.8	44.1	41	Shared	High	High	High	High	High	High	High	0.001458	0.004174	2.14
FALSE	High	[K].VFLENVIR.[D]	1xTMT6plex [N-Term]		0.00239787	0.000774383	1	1	1	P62805	Histone H4 OS=Homo sapiens OX=9606 GN=H4C1 PE=1 SV=2	P62805 [61-68]	0	1218.74	0	0.487	-1.04	0.00108976	0.0340653	65.5	134.5	7.77	3.44	69.8	69.1	63.4	103.4	84.1	88.8		High	High	High	High	High	High	High	0.001458	0.002931	2.67
FALSE	High	[K].EGNGTVMGAEIR.[H]	1xTMT6plex [N-Term]		0.00223096	0.000774383	1	3	2	P60660	Myosin light polypeptide 6 OS=Homo sapiens OX=9606 GN=MYL6 PE=1 SV=2	P60660 [99-110]	0	1462.75	0	0.837	-0.26	0.0236387	0.101301	91.1	108.9	5.91	4.74	46.2	48	42.2	38.8	32.9	36.7		High	High	High	High	High	High	High	0.001458	0.002786	2.49
FALSE	High	[K].EGNNPAENGDAK.[T]	1xTMT6plex [K12]; 1xTMT6plex [N-Term]		0.00128669	0.000774383	1	1	2	P05204	Non-histone chromosomal protein HMG-17 OS=Homo sapiens OX=9606 GN=HMGN2 PE=1 SV=3	P05204 [65-76]	0	1673.85	0	0.859	-0.22	0.020362	0.0951489	92.4	107.6	5.56	3.49	102.2	121.7	95.9	92.5	77.1	84.1		High	High	High	High	High	High	High	0.001458	0.001932	2.95
FALSE	High	[K].VETFSGVYK.[K]	1xTMT6plex [K9]; 1xTMT6plex [N-Term]		0.00149359	0.000774383	1	1	1	P62081	40S ribosomal protein S7 OS=Homo sapiens OX=9606 GN=RPS7 PE=1 SV=1	P62081 [170-178]	0	1487.85	0	0.914	-0.13	0.281493	0.432447	95.5	104.5	5.11	6.38	61.3	66.6	64.9	52.6	45.4	41.5		High	High	High	High	High	High	High	0.001458	0.002141	2.25
FALSE	High	[K].VEQATKPSFESGR.[R]	1xTMT6plex [K6]; 1xTMT6plex [N-Term]		0.00454489	0.000774383	1	1	1	P38159	RNA-binding motif protein, X chromosome OS=Homo sapiens OX=9606 GN=RBMX PE=1 SV=3	P38159 [81-93]	0	1894.04	0	1.028	0.04	0.0925543	0.212988	101.4	98.6	1.58	1.61	120.6	142.8	124.7	93.3	79.3	83.2		High	High	High	High	High	High	High	0.001458	0.004805	1.9
FALSE	High	[K].EETQEDKDCPIKEEK.[G]	1xCarbamidomethyl [C9]; 2xTMT6plex [K12; K15]; 1xTMT6plex [N-Term]; 1xlactylation [K7]		0.00132731	0.000774383	1	1	2	P18031	Tyrosine-protein phosphatase non-receptor type 1 OS=Homo sapiens OX=9606 GN=PTPN1 PE=1 SV=1	P18031 [336-350]	2	2637.35	0	1.391	0.48	0.0917862	0.212195	116.4	83.6	1.76	23.27	137.7	152.7	137	80.2	66	44.8		High	High	High	High	High	High	High	0.001458	0.001976	2.77
FALSE	High	[K].EKDFSPEALKK.[A]	2xTMT6plex [K10; K11]; 1xTMT6plex [N-Term]; 1xlactylation [K2]		0.00428119	0.000774383	1	1	1	O15372	Eukaryotic translation initiation factor 3 subunit H OS=Homo sapiens OX=9606 GN=EIF3H PE=1 SV=1	O15372 [179-189]	2	2051.2	0	1.306	0.39	0.0324624	0.119824	113.3	86.7	1.29	8.47	90.6	104.8	89.9	53.9	51.9	44.7		High	High	High	High	High	High	High	0.001458	0.004567	1.9
FALSE	High	[R].EKQLAAENR.[L]	1xTMT6plex [N-Term]; 1xlactylation [K2]		0.00246858	0.000774383	1	1	1	P35579	Myosin-9 OS=Homo sapiens OX=9606 GN=MYH9 PE=1 SV=4	P35579 [859-867]	1	1359.74	0	1.316	0.4	0.012769	0.0789971	113.7	86.3	6.08	6.4	93.3	108.8	85.4	60.9	48	48.1		High	High	High	High	High	High	High	0.001458	0.002995	2.66
FALSE	High	[R].EKQLAAENR.[L]	1xTMT6plex [K2]; 1xTMT6plex [N-Term]		0.00183967	0.000774383	1	1	1	P35579	Myosin-9 OS=Homo sapiens OX=9606 GN=MYH9 PE=1 SV=4	P35579 [859-867]	1	1516.88	0															No Quan Values	High	High	High	High	High	High	High	0.001458	0.002448	2.61
FALSE	High	[K].EKVEEKASR.[K]	1xTMT6plex [K2]; 1xTMT6plex [N-Term]; 1xlactylation [K6]		0.00411541	0.000774383	1	1	1	P20962	Parathymosin OS=Homo sapiens OX=9606 GN=PTMS PE=1 SV=2	P20962 [22-30]	2	1605.92	0	0.744	-0.43	0.00152005	0.0404656	85.3	114.7	4.5	2.98	94.7	117.1	95.1	97	86.2	91.2		High	High	High	High	High	High	High	0.001458	0.004426	2.26
FALSE	High	[R].EIAQDFK.[T]	1xTMT6plex [K7]; 1xTMT6plex [N-Term]		0.00434972	0.000774383	2	4	1	P84243; P68431	Histone H3.3 OS=Homo sapiens OX=9606 GN=H3-3A PE=1 SV=2 Histone H3.1 OS=Homo sapiens OX=9606 GN=H3C1 PE=1 SV=2	P84243 [74-80]; P68431 [74-80]	0	1308.76	0	0.805	-0.31	0.0464282	0.144635	89.2	110.8	11.19	4.04	55.5	73.8	70.2	61.6	57.7	55	Shared	High	High	High	High	High	High	High	0.001458	0.004627	2.29
FALSE	High	[K].VEGKGNGIK.[T]	1xTMT6plex [K9]; 1xTMT6plex [N-Term]; 1xlactylation [K4]		0.00109916	0.000774383	1	1	1	P55010	Eukaryotic translation initiation factor 5 OS=Homo sapiens OX=9606 GN=EIF5 PE=1 SV=2	P55010 [25-33]	1	1431.86	0	1.031	0.04	0.838631	0.897288	101.6	98.4	4.4	10.47	87.1	104.4	84.1	77.1	55.6	58.2		High	High	High	High	High	High	High	0.001458	0.001711	2.56
FALSE	High	[K].ELASALK.[S]	1xTMT6plex [K7]; 1xTMT6plex [N-Term]		0.0033835	0.000774383	1	2	1	P07355	Annexin A2 OS=Homo sapiens OX=9606 GN=ANXA2 PE=1 SV=2	P07355 [82-88]	0	1189.76	0	0.818	-0.29	0.00807777	0.0667297	90	110	3.17	5.37	106.1	126.6	114.2	99.8	91.2	98.5		High	High	High	High	High	High	High	0.001458	0.003784	2.88
FALSE	High	[R].VEFMDDTSR.[S]	1xTMT6plex [N-Term]		0.00358019	0.000774383	1	1	1	P62857	40S ribosomal protein S28 OS=Homo sapiens OX=9606 GN=RPS28 PE=1 SV=1	P62857 [32-40]	0	1328.64	0	1.154	0.21	0.474616	0.614971	107.1	92.9	7.65	12.24	72.5	95	84.2	55.7	45.6	58.5		High	High	High	High	High	High	High	0.001458	0.003961	1.98
FALSE	High	[R].EIKSQQSEVTR.[I]	1xTMT6plex [N-Term]; 1xlactylation [K3]		0.00261999	0.000774383	1	1	1	Q9H299	SH3 domain-binding glutamic acid-rich-like protein 3 OS=Homo sapiens OX=9606 GN=SH3BGRL3 PE=1 SV=1	Q9H299 [16-26]	1	1605.86	0	1.35	0.43	0.126892	0.261066	114.9	85.1	6.51	21.44	28.5	29.6	29.5	16.4	10.9	17.2		High	High	High	High	High	High	High	0.001458	0.003122	2.35
FALSE	High	[R].ELLAAKQK.[K]	1xTMT6plex [K8]; 1xTMT6plex [N-Term]; 1xlactylation [K6]		0.00344745	0.000774383	1	1	1	Q6UX04	Spliceosome-associated protein CWC27 homolog OS=Homo sapiens OX=9606 GN=CWC27 PE=1 SV=1	Q6UX04 [326-333]	1	1430.9	0	0.835	-0.26	0.0157548	0.083512	91	109	2.59	4.92	49.3	56.1	51.8	43	41.3	40.7		High	High	High	High	High	High	High	0.001458	0.003843	2.13
FALSE	High	[R].ELISNSSDALDKIR.[Y]	1xTMT6plex [N-Term]; 1xlactylation [K12]		0.0012017	0.000774383	1	1	2	P07900	Heat shock protein HSP 90-alpha OS=Homo sapiens OX=9606 GN=HSP90AA1 PE=1 SV=5	P07900 [47-60]	1	1862.01	0	1.752	0.81	0.0271466	0.10837	127.3	72.7	8.46	18.04	18.7	25.2	21.7	8.8	8.3	10.9		High	High	High	High	High	High	High	0.001458	0.001837	2.65
FALSE	High	[R].ELLTTMGDR.[F]	1xTMT6plex [N-Term]		0.00374834	0.000774383	1	3	1	O14950	Myosin regulatory light chain 12B OS=Homo sapiens OX=9606 GN=MYL12B PE=1 SV=2	O14950 [125-133]	0	1264.68	0	0.945	-0.08	0.201013	0.350725	97.2	102.8	2.69	5.85	77.6	89.1	82.1	63.8	54.2	61.6		High	High	High	High	High	High	High	0.001458	0.004103	2.47
FALSE	High	[K].VELQELNDR.[F]	1xTMT6plex [N-Term]		0.00406719	0.000774383	1	2	1	P08670	Vimentin OS=Homo sapiens OX=9606 GN=VIM PE=1 SV=4	P08670 [105-113]	0	1344.73	0	1.071	0.1	0.729696	0.812469	103.4	96.6	4.93	9.01	54.4	64.7	51.6	45.3	33.5	35		High	High	High	High	High	High	High	0.001458	0.004379	2.61
FALSE	High	[R].VSFELFADK.[V]	1xTMT6plex [K9]; 1xTMT6plex [N-Term]		0.00123066	0.000774383	1	1	1	P62937	Peptidyl-prolyl cis-trans isomerase A OS=Homo sapiens OX=9606 GN=PPIA PE=1 SV=2	P62937 [20-28]	0	1513.87	0	0.685	-0.54	0.00392953	0.0522374	81.3	118.7	7.15	3.6	31.4	33.6	34.1	35.6	30.2	33		High	High	High	High	High	High	High	0.001458	0.001871	2.11
FALSE	High	[K].VGIVGKYGTR.[Y]	1xTMT6plex [N-Term]; 1xlactylation [K6]		0.0042982	0.000774383	1	1	1	P61513	60S ribosomal protein L37a OS=Homo sapiens OX=9606 GN=RPL37A PE=1 SV=2	P61513 [8-17]	1	1350.79	0	1.332	0.41	0.00626933	0.062293	114.2	85.8	6.55	6.62	55.9	68.7	64.4	32.8	30.4	33.2		High	High	High	High	High	High	High	0.001458	0.004582	2.2
FALSE	High	[R].VHIEIGPDGR.[V]	1xTMT6plex [N-Term]		0.00201658	0.000774383	1	3	1	P31943	Heterogeneous nuclear ribonucleoprotein H OS=Homo sapiens OX=9606 GN=HNRNPH1 PE=1 SV=4	P31943 [317-326]	0	1321.74	0	0.736	-0.44	0.283824	0.432504	84.8	115.2	15.18	15.65	35.5	43.2	47.4	39.7	34.7	26.5		High	High	High	High	High	High	High	0.001458	0.002601	3.19
FALSE	High	[K].VKVGVNGFGR.[I]	1xTMT6plex [N-Term]; 1xlactylation [K2]		0.00147334	0.000774383	1	1	1	P04406	Glyceraldehyde-3-phosphate dehydrogenase OS=Homo sapiens OX=9606 GN=GAPDH PE=1 SV=3	P04406 [4-13]	1	1333.78	0	1.363	0.45	0.0015574	0.0406435	115.4	84.6	4.31	5.17	165.5	192.4	181	103.7	83.2	83.8		High	High	High	High	High	High	High	0.001458	0.002121	3.48
FALSE	High	[R].DTPAKNAQK.[S]	1xTMT6plex [K9]; 1xTMT6plex [N-Term]; 1xlactylation [K5]		0.00227975	0.000774383	1	1	2	P06748	Nucleophosmin OS=Homo sapiens OX=9606 GN=NPM1 PE=1 SV=2	P06748 [198-206]	1	1502.86	0	0.848	-0.24	0.0114791	0.0763972	91.8	108.2	4.64	5.02	229.2	276.7	221.9	203.6	195.6	186.3		High	High	High	High	High	High	High	0.001458	0.002827	3.3
FALSE	High	[K].VKVFGPGVER.[S]	1xTMT6plex [N-Term]; 1xlactylation [K2]		0.00394192	0.000774383	1	1	1	O75369	Filamin-B OS=Homo sapiens OX=9606 GN=FLNB PE=1 SV=2	O75369 [745-754]	1	1388.81	0	1.287	0.36	0.00702078	0.0639146	112.6	87.4	5.98	5.41	74	75.7	72.8	45.2	37.9	36		High	High	High	High	High	High	High	0.001458	0.004276	2.31
FALSE	High	[R].VKVEPSHDASK.[V]	2xTMT6plex [K2; K11]; 1xTMT6plex [N-Term]		0.00238258	0.000774383	1	1	1	P21333	Filamin-A OS=Homo sapiens OX=9606 GN=FLNA PE=1 SV=4	P21333 [864-874]	1	1884.12	0	0.806	-0.31	0.041728	0.136275	89.3	110.7	5.38	8.16	86	108.8	87.8	76	73	79.4		High	High	High	High	High	High	High	0.001458	0.002919	2.79
FALSE	High	[K].DVGRPQPGR.[E]	1xTMT6plex [N-Term]		0.00205785	0.000774383	1	1	1	P37802	Transgelin-2 OS=Homo sapiens OX=9606 GN=TAGLN2 PE=1 SV=3	P37802 [41-49]	0	1210.69	0	0.652	-0.62	0.00307535	0.0495723	79	121	7.17	3.84	37.1	47.8	37	42.4	39.9	39.2		High	High	High	High	High	High	High	0.001458	0.002636	2.89
FALSE	High	[K].DVKNGECFR.[A]	1xCarbamidomethyl [C7]; 1xTMT6plex [N-Term]; 1xlactylation [K3]		0.00405127	0.000774383	1	1	1	P41250	Glycine--tRNA ligase OS=Homo sapiens OX=9606 GN=GARS1 PE=1 SV=3	P41250 [205-213]	1	1425.7	0	1.269	0.34	0.0450361	0.142574	111.9	88.1	5.91	9.14	75.2	82	67.5	43.7	44.1	38.2		High	High	High	High	High	High	High	0.001458	0.004367	2.76
FALSE	High	[K].DVIEEYFK.[C]	1xTMT6plex [K8]; 1xTMT6plex [N-Term]		0.00155745	0.000774383	1	1	1	P25398	40S ribosomal protein S12 OS=Homo sapiens OX=9606 GN=RPS12 PE=1 SV=3	P25398 [122-129]	0	1500.84	0	0.95	-0.07	0.945055	0.966509	97.4	102.6	4.09	9.75	48.2	60	51.5	41.7	36.4	31.1		High	High	High	High	High	High	High	0.001458	0.0022	2.39
FALSE	High	[K].DVLLQVDDERR.[N]	1xTMT6plex [N-Term]		0.0037628	0.000774383	1	1	1	P35579	Myosin-9 OS=Homo sapiens OX=9606 GN=MYH9 PE=1 SV=4	P35579 [1846-1856]	1	1586.87	0															No Quan Values	High	High	High	High	High	High	High	0.001458	0.004118	2.25
FALSE	High	[R].VKFTLAK.[I]	1xTMT6plex [K7]; 1xTMT6plex [N-Term]; 1xlactylation [K2]		0.00330884	0.000774383	1	1	1	P46781	40S ribosomal protein S9 OS=Homo sapiens OX=9606 GN=RPS9 PE=1 SV=3	P46781 [46-52]	1	1336.86	0	1.439	0.53	0.000994632	0.0340653	118	82	5.05	4.91	77.4	95.2	86.4	46.9	39	37.7		High	High	High	High	High	High	High	0.001458	0.003715	2.6
FALSE	High	[R].VKETADFK.[V]	1xTMT6plex [K8]; 1xTMT6plex [N-Term]; 1xlactylation [K2]		0.00129732	0.000774383	1	1	1	P21333	Filamin-A OS=Homo sapiens OX=9606 GN=FLNA PE=1 SV=4	P21333 [497-504]	1	1467.85	0	1.341	0.42	0.0143843	0.0815265	114.6	85.4	5.19	8.34	205.1	221.1	187.1	127.9	96.4	98.9		High	High	High	High	High	High	High	0.001458	0.001945	3.31
FALSE	High	[K].VKCSGPGLSPGMVR.[A]	1xCarbamidomethyl [C3]; 1xTMT6plex [N-Term]; 1xlactylation [K2]		0.001379	0.000774383	1	1	2	P21333	Filamin-A OS=Homo sapiens OX=9606 GN=FLNA PE=1 SV=4	P21333 [1451-1464]	1	1745.92	0	1.648	0.72	0.0511582	0.152606	124.5	75.5	4.55	22.71	51.3	55.3	47.5	22.7	14.8	24		High	High	High	High	High	High	High	0.001458	0.002029	3.35
FALSE	High	[R].EEILAQAK.[E]	1xTMT6plex [K8]; 1xTMT6plex [N-Term]		0.00146339	0.000774383	1	1	1	P35579	Myosin-9 OS=Homo sapiens OX=9606 GN=MYH9 PE=1 SV=4	P35579 [1662-1669]	0	1359.82	0	0.931	-0.1	0.144162	0.280811	96.4	103.6	3.75	5.53	181.4	193.6	174.7	138.3	125.7	136.8		High	High	High	High	High	High	High	0.001458	0.00211	3.68
FALSE	High	[K].DYNVTANSK.[L]	1xTMT6plex [K9]; 1xTMT6plex [N-Term]		0.00109916	0.000774383	1	1	1	P00338	L-lactate dehydrogenase A chain OS=Homo sapiens OX=9606 GN=LDHA PE=1 SV=2	P00338 [82-90]	0	1469.8	0	0.738	-0.44	0.0140186	0.0810237	85	115	2.58	7.58	81.8	95	86.8	93.9	70.3	77.2		High	High	High	High	High	High	High	0.001458	0.001711	3.25
FALSE	High	[K].EAAENSLVAYK.[A]	1xTMT6plex [K11]; 1xTMT6plex [N-Term]		0.00306447	0.000774383	1	1	1	P62258	14-3-3 protein epsilon OS=Homo sapiens OX=9606 GN=YWHAE PE=1 SV=1	P62258 [143-153]	0	1652.93	0	0.984	-0.02	0.294357	0.442796	99.2	100.8	5.31	4.66	89.4	114	97.2	74.9	66.2	72.4		High	High	High	High	High	High	High	0.001458	0.00351	2.51
FALSE	High	[K].EAAQEAVK.[L]	1xTMT6plex [K8]; 1xTMT6plex [N-Term]		0.00105394	0.000774383	1	2	1	O43390	Heterogeneous nuclear ribonucleoprotein R OS=Homo sapiens OX=9606 GN=HNRNPR PE=1 SV=1	O43390 [217-224]	0	1303.76	0	0.964	-0.05	0.183676	0.329304	98.1	101.9	1.66	5.17	97.1	107.9	96.6	77.1	72.6	67.1		High	High	High	High	High	High	High	0.001458	0.001649	3.28
FALSE	High	[R].EAESLIAK.[K]	1xTMT6plex [K8]; 1xTMT6plex [N-Term]		0.00295682	0.000774383	1	1	1	P78371	T-complex protein 1 subunit beta OS=Homo sapiens OX=9606 GN=CCT2 PE=1 SV=4	P78371 [112-119]	0	1318.8	0	1.002	0	0.926129	0.954935	100.1	99.9	3.34	3.21	96.5	103.8	95.5	70.1	63.9	66.2		High	High	High	High	High	High	High	0.001458	0.003413	1.98
FALSE	High	[R].EAGEQGDIEPR.[R]	1xTMT6plex [N-Term]		0.00157607	0.000774383	1	1	1	Q13283	Ras GTPase-activating protein-binding protein 1 OS=Homo sapiens OX=9606 GN=G3BP1 PE=1 SV=1	Q13283 [321-331]	0	1429.71	0	1.032	0.05	0.61465	0.733157	101.6	98.4	7.33	3.83	31.4	36.4	28	25.2	20.6	20.9		High	High	High	High	High	High	High	0.001458	0.002217	2.27
FALSE	High	[R].VHVQPAVDTSGVK.[V]	1xTMT6plex [K13]; 1xTMT6plex [N-Term]		0.00186472	0.000774383	1	1	2	Q14315	Filamin-C OS=Homo sapiens OX=9606 GN=FLNC PE=1 SV=3	Q14315 [1242-1254]	0	1795.05	0	1.019	0.03	0.13906	0.27419	101	99	0.73	1.4	204.7	238.3	209.3	159.5	137.6	137.6		High	High	High	High	High	High	High	0.001458	0.00247	2.77
FALSE	High	[K].VHVIFNYK.[G]	1xTMT6plex [K8]; 1xTMT6plex [N-Term]		0.00291526	0.000774383	1	1	1	P27797	Calreticulin OS=Homo sapiens OX=9606 GN=CALR PE=1 SV=1	P27797 [144-151]	0	1477.89	0	0.884	-0.18	0.0766903	0.192655	93.9	106.1	3.2	7	43.5	48.2	45.2	40.8	30.9	33.9		High	High	High	High	High	High	High	0.001458	0.003376	2.06
FALSE	High	[K].EAQDDLVK.[T]	1xTMT6plex [K8]; 1xTMT6plex [N-Term]		0.00436705	0.000774383	1	1	1	P15311	Ezrin OS=Homo sapiens OX=9606 GN=EZR PE=1 SV=4	P15311 [451-458]	0	1375.78	0	1.052	0.07	0.104427	0.23021	102.5	97.5	1.63	3.63	77.6	88.5	76	54.1	50.6	50.5		High	High	High	High	High	High	High	0.001458	0.004652	2.49
FALSE	High	[R].EATTEFSVDAR.[A]	1xTMT6plex [N-Term]		0.0012356	0.000774383	1	1	1	P21333	Filamin-A OS=Homo sapiens OX=9606 GN=FLNA PE=1 SV=4	P21333 [1273-1283]	0	1454.73	0	0.941	-0.09	0.598556	0.719332	96.9	103.1	1.04	6.6	62.1	70.7	63.5	51.6	39.9	45.5		High	High	High	High	High	High	High	0.001458	0.001876	2.47
FALSE	High	[K].EDKYEEEIK.[LI]	2xTMT6plex [K3; K9]; 1xTMT6plex [N-Term]		0.00323639	0.000774383	2	3	1	P67936; P06753	Tropomyosin alpha-4 chain OS=Homo sapiens OX=9606 GN=TPM4 PE=1 SV=3 Tropomyosin alpha-3 chain OS=Homo sapiens OX=9606 GN=TPM3 PE=1 SV=2	P67936 [182-190]; P06753 [219-227]	1	1870.04	0	0.934	-0.1	0.977275	0.985124	96.6	103.4	1.78	18.75	117.6	135.7	115.5	104.5	85.3	63.9	Shared	High	High	High	High	High	High	High	0.001458	0.003654	1.86
FALSE	High	[R].EDLRLPEGDLGK.[E]	1xTMT6plex [K12]; 1xTMT6plex [N-Term]		0.00112476	0.000774383	1	1	1	P63241	Eukaryotic translation initiation factor 5A-1 OS=Homo sapiens OX=9606 GN=EIF5A PE=1 SV=2	P63241 [110-121]	1	1800.03	0	1.034	0.05	0.841714	0.898935	101.7	98.3	4.46	4.17	104	120.2	97.5	77.3	68.1	74		High	High	High	High	High	High	High	0.001458	0.001742	2.68
FALSE	High	[R].EDMAALEK.[D]	1xTMT6plex [K8]; 1xTMT6plex [N-Term]		0.00132454	0.000774383	1	4	1	P68363	Tubulin alpha-1B chain OS=Homo sapiens OX=9606 GN=TUBA1B PE=1 SV=1	P68363 [423-430]	0	1364.75	0	0.996	-0.01	0.894211	0.934083	99.8	100.2	8.24	6.2	266.3	289.9	228.4	205	171.5	160.8		High	High	High	High	High	High	High	0.001458	0.001974	3.54
FALSE	High	[K].VKCSGPGLER.[A]	1xCarbamidomethyl [C3]; 1xTMT6plex [N-Term]; 1xlactylation [K2]		0.00257654	0.000774383	1	1	1	P21333	Filamin-A OS=Homo sapiens OX=9606 GN=FLNA PE=1 SV=4	P21333 [1163-1172]	1	1403.75	0	1.456	0.54	0.00794324	0.0664585	118.6	81.4	2.96	7.82	108.1	123	103.3	61.2	49.8	46.4		High	High	High	High	High	High	High	0.001458	0.003087	3
FALSE	High	[K].VEEIAASK.[C]	1xTMT6plex [K8]; 1xTMT6plex [N-Term]		0.00266454	0.000774383	1	1	1	Q02543	60S ribosomal protein L18a OS=Homo sapiens OX=9606 GN=RPL18A PE=1 SV=2	Q02543 [129-136]	0	1304.78	0	0.967	-0.05	0.793324	0.864684	98.3	101.7	3.76	10.6	105.7	130.5	113	95.8	78.3	68.8		High	High	High	High	High	High	High	0.001458	0.003161	2.33
FALSE	High	[K].ATVEDEK.[L]	1xTMT6plex [K7]; 1xTMT6plex [N-Term]		0.00388106	0.000774383	1	1	1	P11142	Heat shock cognate 71 kDa protein OS=Homo sapiens OX=9606 GN=HSPA8 PE=1 SV=1	P11142 [551-557]	0	1249.7	0	0.895	-0.16	0.0787247	0.195366	94.5	105.5	3.01	4.32	136	147.6	131.4	104.7	98.5	100.1		High	High	High	High	High	High	High	0.001458	0.004218	2.54
FALSE	High	[K].ATKSPAKPK.[A]	2xTMT6plex [K7; K9]; 1xTMT6plex [N-Term]; 1xlactylation [K3]		0.00371963	0.000774383	1	1	1	P16401	Histone H1.5 OS=Homo sapiens OX=9606 GN=H1-5 PE=1 SV=3	P16401 [186-194]	1	1687.07	0	0.79	-0.34	0.0511095	0.152606	88.3	111.7	2.17	8.34	125.1	141.6	121.1	105	105.6	108.5		High	High	High	High	High	High	High	0.001458	0.004076	2.35
FALSE	High	[R].ADSEQPSKRPR.[C]	1xTMT6plex [N-Term]; 1xlactylation [K8]		0.00413164	0.000774383	1	1	1	Q9Y3Z3	Deoxynucleoside triphosphate triphosphohydrolase SAMHD1 OS=Homo sapiens OX=9606 GN=SAMHD1 PE=1 SV=2	Q9Y3Z3 [4-14]	1	1571.83	0	0.883	-0.18	0.12413	0.256886	93.8	106.2	4.76	8.85	60.7	74.3	59.6	53.4	43.2	52.4		High	High	High	High	High	High	High	0.001458	0.004436	2.66
FALSE	High	[R].YLAEVAAGDDKK.[G]	2xTMT6plex [K11; K12]; 1xTMT6plex [N-Term]		0.00310906	0.000774383	1	1	1	P63104	14-3-3 protein zeta/delta OS=Homo sapiens OX=9606 GN=YWHAZ PE=1 SV=1	P63104 [128-139]	1	1967.14	0	0.878	-0.19	0.466175	0.607618	93.5	106.5	3.93	10.2	69.4	84.7	69.3	61.4	53.8	45.5		High	High	High	High	High	High	High	0.001458	0.003543	2.7
FALSE	High	[K].YKPESEELTAER.[I]	1xTMT6plex [K2]; 1xTMT6plex [N-Term]		0.00125564	0.000774383	1	1	1	P07237	Protein disulfide-isomerase OS=Homo sapiens OX=9606 GN=P4HB PE=1 SV=3	P07237 [327-338]	0	1910.03	0	0.841	-0.25	0.0183603	0.0903613	91.4	108.6	4.51	0.8	120.9	146.1	133.7	116.8	103.4	104.2		High	High	High	High	High	High	High	0.001458	0.001897	3.02
FALSE	High	[R].AEDGSVIDYELIDQDAR.[D]	1xTMT6plex [N-Term]		0.00114446	0.000774383	1	1	1	P07355	Annexin A2 OS=Homo sapiens OX=9606 GN=ANXA2 PE=1 SV=2	P07355 [180-196]	0	2138.05	0	1.01	0.01	0.647456	0.754864	100.5	99.5	7.96	14.42	18.8	18.8	19.1	12.8	12.6	15.1		High	High	High	High	High	High	High	0.001458	0.001768	3.07
FALSE	High	[K].YKNIGAK.[L]	1xTMT6plex [K7]; 1xTMT6plex [N-Term]; 1xlactylation [K2]		0.00328445	0.000774383	1	1	1	P10809	60 kDa heat shock protein, mitochondrial OS=Homo sapiens OX=9606 GN=HSPD1 PE=1 SV=2	P10809 [90-96]	1	1323.8	0	1.686	0.75	0.0184469	0.0905079	125.5	74.5	2.73	12.93	150.7	164.2	150.3	81.2	55.2	60.8		High	High	High	High	High	High	High	0.001458	0.003701	2.75
FALSE	High	[K].YGVSGYPTLK.[I]	1xTMT6plex [K10]; 1xTMT6plex [N-Term]		0.00273821	0.000774383	1	1	1	P30101	Protein disulfide-isomerase A3 OS=Homo sapiens OX=9606 GN=PDIA3 PE=1 SV=4	P30101 [95-104]	0	1542.89	0	0.967	-0.05	0.154611	0.294633	98.3	101.7	6.08	4.04	67.7	69.4	67.4	57	46.7	46.9		High	High	High	High	High	High	High	0.001458	0.003222	2.45
FALSE	High	[R].AESMLQQADKLGCR.[Q]	1xCarbamidomethyl [C13]; 1xTMT6plex [N-Term]; 1xlactylation [K10]		0.00115336	0.000774383	1	1	1	P13797	Plastin-3 OS=Homo sapiens OX=9606 GN=PLS3 PE=1 SV=4	P13797 [337-350]	1	1907.95	0	1.058	0.08	0.0717007	0.185157	102.8	97.2	3.11	3.57	32.8	36.9	34.5	23.1	21	22		High	High	High	High	High	High	High	0.001458	0.001778	3.33
FALSE	High	[K].AFGPGLQGGSAGSPAR.[F]	1xTMT6plex [N-Term]		0.00182004	0.000774383	1	1	2	P21333	Filamin-A OS=Homo sapiens OX=9606 GN=FLNA PE=1 SV=4	P21333 [1072-1087]	0	1658.88	0	1.003	0	0.477043	0.61766	100.1	99.9	0.6	2.28	100.7	114.3	101	74.9	67.5	69.4		High	High	High	High	High	High	High	0.001458	0.002432	2.89
FALSE	High	[K].AFGQAKHQPTAIIAK.[T]	1xTMT6plex [K15]; 1xTMT6plex [N-Term]; 1xlactylation [K6]		0.00181037	0.000774383	1	1	1	P29401	Transketolase OS=Homo sapiens OX=9606 GN=TKT PE=1 SV=3	P29401 [227-241]	1	2111.24	0	1.184	0.24	0.142289	0.278398	108.4	91.6	13.16	6.97	76.5	67.4	70.3	40.9	40.7	40.5		High	High	High	High	High	High	High	0.001458	0.002423	3.3
FALSE	High	[K].AGAHLQGGAK.[R]	1xTMT6plex [K10]; 1xTMT6plex [N-Term]		0.00189558	0.000774383	1	1	2	P04406	Glyceraldehyde-3-phosphate dehydrogenase OS=Homo sapiens OX=9606 GN=GAPDH PE=1 SV=3	P04406 [108-117]	0	1367.82	0	0.69	-0.54	0.00276469	0.0482595	81.7	118.3	7.13	4.87	76.8	86.4	86.6	86.5	74.9	83.1		High	High	High	High	High	High	High	0.001458	0.002499	2.7
FALSE	High	[K].AGFAGDDAPR.[A]	1xTMT6plex [N-Term]		0.00210677	0.000774383	2	10	1	P60709; P62736	Actin, cytoplasmic 1 OS=Homo sapiens OX=9606 GN=ACTB PE=1 SV=1 Actin, aortic smooth muscle OS=Homo sapiens OX=9606 GN=ACTA2 PE=1 SV=1	P60709 [19-28]; P62736 [21-30]	0	1205.61	0	0.772	-0.37	0.00371314	0.0519128	87.1	112.9	4.43	5.5	156.6	165.9	147.6	142.8	138.3	130.5	Shared	High	High	High	High	High	High	High	0.001458	0.002679	2.52
FALSE	High	[R].YGDGPRPPKMAR.[Y]	1xTMT6plex [N-Term]; 1xlactylation [K9]		0.0010681	0.000774383	1	1	1	Q08211	ATP-dependent RNA helicase A OS=Homo sapiens OX=9606 GN=DHX9 PE=1 SV=4	Q08211 [1155-1166]	1	1645.87	0	0.927	-0.11	0.286316	0.434419	96.2	103.8	4.74	9.55	116.7	123.9	108.5	103.2	75	80.2		High	High	High	High	High	High	High	0.001458	0.001669	2.95
FALSE	High	[K].AGHPPAVKAGGMR.[I]	1xTMT6plex [N-Term]; 1xlactylation [K8]		0.00179129	0.000774383	1	1	1	P51397	Death-associated protein 1 OS=Homo sapiens OX=9606 GN=DAP PE=1 SV=3	P51397 [13-25]	1	1549.85	0	1.172	0.23	0.0804456	0.198515	107.9	92.1	0.26	7.01	77.2	89	77.9	51.2	43.6	50.5		High	High	High	High	High	High	High	0.001458	0.002407	3.43
FALSE	High	[R].YESLTDPSK.[L]	1xTMT6plex [K9]; 1xTMT6plex [N-Term]		0.00362131	0.000774383	2	5	2	P07900; P08238	Heat shock protein HSP 90-alpha OS=Homo sapiens OX=9606 GN=HSP90AA1 PE=1 SV=5 Heat shock protein HSP 90-beta OS=Homo sapiens OX=9606 GN=HSP90AB1 PE=1 SV=4	P07900 [61-69]; P08238 [56-64]	0	1497.82	0	1.017	0.02	0.578073	0.703225	100.8	99.2	7.65	4.11	72.2	72.1	72.3	57.6	46.3	48.5	Shared	High	High	High	High	High	High	High	0.004806	0.01842	2.37
FALSE	High	[K].AGKGGAASGSDSADKK.[A]	2xTMT6plex [K15; K16]; 1xTMT6plex [N-Term]; 1xlactylation [K3]		0.00111829	0.000774383	1	1	1	Q9Y237	Peptidyl-prolyl cis-trans isomerase NIMA-interacting 4 OS=Homo sapiens OX=9606 GN=PIN4 PE=1 SV=1	Q9Y237 [12-27]	2	2166.2	0	0.9	-0.15	0.223036	0.373404	94.8	105.2	4.7	7.25	72.3	76.2	67.9	58	53.5	47.1		High	High	High	High	High	High	High	0.001458	0.001733	2.65
FALSE	High	[K].AGKNQGDPK.[K]	1xTMT6plex [K9]; 1xTMT6plex [N-Term]; 1xlactylation [K3]		0.00202823	0.000774383	1	1	1	P19338	Nucleolin OS=Homo sapiens OX=9606 GN=NCL PE=1 SV=3	P19338 [7-15]	1	1444.82	0	0.851	-0.23	0.0281352	0.110343	92	108	8.36	5.12	91.4	100.8	78.4	80.1	76.1	70.9		High	High	High	High	High	High	High	0.001458	0.002613	2.72
FALSE	High	[R].YDDMAACMK.[S]	1xCarbamidomethyl [C7]; 1xTMT6plex [K9]; 1xTMT6plex [N-Term]		0.00308665	0.000774383	1	1	1	P63104	14-3-3 protein zeta/delta OS=Homo sapiens OX=9606 GN=YWHAZ PE=1 SV=1	P63104 [19-27]	0	1562.74	0	0.949	-0.07	0.502	0.642399	97.4	102.6	9.44	6.81	98.3	93.4	91.6	74.2	68.1	60.5		High	High	High	High	High	High	High	0.001458	0.003528	2.79
FALSE	High	[R].YCKNKPYPK.[S]	1xCarbamidomethyl [C2]; 2xTMT6plex [K5; K9]; 1xTMT6plex [N-Term]; 1xlactylation [K3]		0.00370538	0.000774383	1	2	1	P27635	60S ribosomal protein L10 OS=Homo sapiens OX=9606 GN=RPL10 PE=1 SV=5	P27635 [11-19]	1	1957.12	0	1.707	0.77	0.00381147	0.0519128	126.1	73.9	1.92	7.17	176.2	206	174.4	86.4	69.9	66.4		High	High	High	High	High	High	High	0.001458	0.004062	1.75
FALSE	High	[R].AGVLAGHDNR.[V]	1xTMT6plex [N-Term]		0.00159895	0.000774383	1	3	1	P62873	Guanine nucleotide-binding protein G(I)/G(S)/G(T) subunit beta-1 OS=Homo sapiens OX=9606 GN=GNB1 PE=1 SV=3	P62873 [305-314]	0	1238.68	0	0.9	-0.15	0.302698	0.451929	94.7	105.3	16.06	7.57	23.4	33.6	32.7	26.7	20	22.4		High	High	High	High	High	High	High	0.001458	0.002238	2.23
FALSE	High	[K].VYTKGAGSGELK.[V]	1xTMT6plex [K12]; 1xTMT6plex [N-Term]; 1xlactylation [K4]		0.00405127	0.000774383	1	1	1	P21333	Filamin-A OS=Homo sapiens OX=9606 GN=FLNA PE=1 SV=4	P21333 [505-516]	1	1739.99	0	1.118	0.16	0.123971	0.25686	105.6	94.4	5.69	3.94	105.4	116.3	95.1	70.4	61	66.6		High	High	High	High	High	High	High	0.001458	0.00437	2.93
FALSE	High	[R].AHSIQIMK.[V]	1xOxidation [M7]; 1xTMT6plex [K8]; 1xTMT6plex [N-Term]		0.00310906	0.000774383	1	1	1	Q02543	60S ribosomal protein L18a OS=Homo sapiens OX=9606 GN=RPL18A PE=1 SV=2	Q02543 [121-128]	0	1401.83	0	0.936	-0.1	0.78457	0.857164	96.7	103.3	8.2	8.31	65.8	64.5	59.7	43.4	44.5	43.5		High	High	High	High	High	High	High	0.001458	0.003544	1.98
FALSE	High	[R].AKAQIALK.[L]	1xTMT6plex [K8]; 1xTMT6plex [N-Term]; 1xlactylation [K2]		0.00296735	0.000774383	1	1	2	P40925	Malate dehydrogenase, cytoplasmic OS=Homo sapiens OX=9606 GN=MDH1 PE=1 SV=4	P40925 [163-170]	1	1372.89	0	1.1	0.14	0.127374	0.261444	104.8	95.2	8.52	0.87	82.6	80.7	74.1	51.8	44.7	46.3		High	High	High	High	High	High	High	0.001458	0.003424	2.56
FALSE	High	[K].AKDPFAHLPK.[S]	1xTMT6plex [K10]; 1xTMT6plex [N-Term]; 1xlactylation [K2]		0.00206386	0.000774383	1	1	1	P26641	Elongation factor 1-gamma OS=Homo sapiens OX=9606 GN=EEF1G PE=1 SV=3	P26641 [276-285]	1	1653.97	0	1.012	0.02	0.35025	0.49991	100.6	99.4	5.48	15.91	74.6	78.1	68.6	40	45.5	48.3		High	High	High	High	High	High	High	0.001458	0.002641	2.5
FALSE	High	[K].ADIPVKSSPQAAVPYKK.[D]	2xTMT6plex [K16; K17]; 1xTMT6plex [N-Term]; 1xlactylation [K6]		0.00134987	0.000774383	1	1	2	Q9H2P0	Activity-dependent neuroprotector homeobox protein OS=Homo sapiens OX=9606 GN=ADNP PE=1 SV=1	Q9H2P0 [601-617]	2	2558.52	0															No Quan Values	High	High	High	High	High	High	High	0.003379	0.007666	2.63
FALSE	High	[R].ADLAEEYSK.[D]	1xTMT6plex [K9]; 1xTMT6plex [N-Term]		0.00362131	0.000774383	1	1	1	P68036	Ubiquitin-conjugating enzyme E2 L3 OS=Homo sapiens OX=9606 GN=UBE2L3 PE=1 SV=1	P68036 [123-131]	0	1483.8	0	0.846	-0.24	0.0546565	0.157776	91.6	108.4	12.14	9.57	47.8	69.6	58.4	53.1	44.7	54.3		High	High	High	High	High	High	High	0.001458	0.003994	2.44
FALSE	High	[K].ADFCIIHYAGK.[V]	1xCarbamidomethyl [C4]; 1xTMT6plex [K11]; 1xTMT6plex [N-Term]		0.00322452	0.000774383	1	2	1	P35579	Myosin-9 OS=Homo sapiens OX=9606 GN=MYH9 PE=1 SV=4	P35579 [566-576]	0	1752.95	0	0.86	-0.22	0.099815	0.223407	92.5	107.5	2.56	7.58	37.9	41.6	36.7	29.7	30.1	29.1		High	High	High	High	High	High	High	0.001458	0.003644	2.77
FALSE	High	[K].ACQSIYPLHDVFVR.[K]	1xCarbamidomethyl [C2]; 1xTMT6plex [N-Term]		0.00124806	0.000774383	1	1	1	P61247	40S ribosomal protein S3a OS=Homo sapiens OX=9606 GN=RPS3A PE=1 SV=2	P61247 [200-213]	0	1934.02	0	1.075	0.1	0.83251	0.894083	103.6	96.4	8.23	12.83	27.5	28.8	23.6	22.2	15.8	15.7		High	High	High	High	High	High	High	0.001458	0.00189	1.68
FALSE	High	[K].AAAKSAALQVTK.[Q]	1xTMT6plex [K12]; 1xTMT6plex [N-Term]; 1xlactylation [K4]		0.00104793	0.000774383	1	1	1	Q92733	Proline-rich protein PRCC OS=Homo sapiens OX=9606 GN=PRCC PE=1 SV=1	Q92733 [247-258]	1	1689.03	0	0.91	-0.14	0.0893634	0.20907	95.3	104.7	1.85	6.61	93.5	111.4	96.7	78.2	71.2	78.9		High	High	High	High	High	High	High	0.001458	0.001641	3.59
FALSE	High	[R].YSLDPENPTKSCK.[S]	1xCarbamidomethyl [C12]; 1xTMT6plex [K13]; 1xTMT6plex [N-Term]; 1xlactylation [K10]		0.00431529	0.000774383	1	1	1	P18621	60S ribosomal protein L17 OS=Homo sapiens OX=9606 GN=RPL17 PE=1 SV=3	P18621 [4-16]	1	2069.06	0	1.468	0.55	0.00735882	0.0653002	119	81	8.87	10.53	59.8	76.4	72.2	35.2	31.6	26.3		High	High	High	High	High	High	High	0.001458	0.004607	2.78
FALSE	High	[K].AAATSAKK.[V]	1xTMT6plex [K8]; 1xTMT6plex [N-Term]; 1xlactylation [K7]		0.00348658	0.000774383	1	1	1	P19338	Nucleolin OS=Homo sapiens OX=9606 GN=NCL PE=1 SV=3	P19338 [56-63]	1	1277.78	0	0.629	-0.67	0.000363907	0.0229831	77.2	122.8	2.28	4.3	146.1	170.4	143.3	177.8	157.4	170.9		High	High	High	High	High	High	High	0.001458	0.003871	3.54
FALSE	High	[KR].AACAEKLK.[R]	1xCarbamidomethyl [C3]; 1xTMT6plex [K8]; 1xTMT6plex [N-Term]; 1xlactylation [K6]		0.00362131	0.000774383	1	2	1	Q9Y520	Protein PRRC2C OS=Homo sapiens OX=9606 GN=PRRC2C PE=1 SV=4	Q9Y520 [479-486]	1	1420.82	0	1.225	0.29	0.0136826	0.0807366	110.1	89.9	4.49	7.02	88	102.2	96.5	52.2	49.2	53.3		High	High	High	High	High	High	High	0.001458	0.00399	2.71
FALSE	High	[R].YRPGTVALR.[E]	1xTMT6plex [N-Term]		0.00465565	0.000774383	2	6	2	P84243; P68431	Histone H3.3 OS=Homo sapiens OX=9606 GN=H3-3A PE=1 SV=2 Histone H3.1 OS=Homo sapiens OX=9606 GN=H3C1 PE=1 SV=2	P84243 [42-50]; P68431 [42-50]	0	1261.76	0	0.831	-0.27	0.0476423	0.146342	90.8	109.2	0.38	6.01	141.7	161.7	143.2	132.5	104.2	118.3	Shared	High	High	High	High	High	High	High	0.001458	0.004895	3.4
FALSE	High	[R].YQKSTELLIR.[K]	1xTMT6plex [N-Term]; 1xlactylation [K3]		0.00221733	0.000774383	2	6	1	P84243; P68431	Histone H3.3 OS=Homo sapiens OX=9606 GN=H3-3A PE=1 SV=2 Histone H3.1 OS=Homo sapiens OX=9606 GN=H3C1 PE=1 SV=2	P84243 [55-64]; P68431 [55-64]	1	1551.89	0	1.154	0.21	0.132027	0.266985	107.1	92.9	13.94	8.54	60.8	53.4	51.3	34.2	26.9	32.5	Shared	High	High	High	High	High	High	High	0.001458	0.002774	2.36
FALSE	High	[R].AAEDDEDDDVDTK.[K]	1xTMT6plex [K13]; 1xTMT6plex [N-Term]		0.00113346	0.000774383	1	1	1	P06454	Prothymosin alpha OS=Homo sapiens OX=9606 GN=PTMA PE=1 SV=2	P06454 [91-103]	0	1895.88	0	0.832	-0.26	0.503148	0.6434	90.8	109.2	6.18	24.62	31.7	33.5	33.3	29.6	29.7	18.2		High	High	High	High	High	High	High	0.001458	0.001754	2.34
FALSE	High	[K].YQAAVSKQSSSTNYTNELK.[A]	1xTMT6plex [K19]; 1xTMT6plex [N-Term]; 1xlactylation [K7]		0.00159509	0.000774383	1	1	1	Q9UHB6	LIM domain and actin-binding protein 1 OS=Homo sapiens OX=9606 GN=LIMA1 PE=1 SV=1	Q9UHB6 [274-292]	1	2649.38	0	0.885	-0.18	0.393871	0.538965	93.9	106.1	13.61	12.26	16.3	17.7	12.6	10.9	11.9	12		High	High	High	High	High	High	High	0.001458	0.002234	2.55
FALSE	High	[K].AAEEPSKVEEK.[K]	2xTMT6plex [K7; K11]; 1xTMT6plex [N-Term]		0.00205785	0.000774383	1	1	1	P29966	Myristoylated alanine-rich C-kinase substrate OS=Homo sapiens OX=9606 GN=MARCKS PE=1 SV=4	P29966 [257-267]	1	1904.09	0	0.846	-0.24	0.548672	0.676503	91.7	108.3	6.89	13.2	144.5	169	165.5	135.1	118.3	94.6		High	High	High	High	High	High	High	0.001458	0.002637	2.03
FALSE	High	[K].AAGHPGDPESQQR.[L]	1xTMT6plex [N-Term]		0.0016067	0.000774383	1	1	1	Q9Y490	Talin-1 OS=Homo sapiens OX=9606 GN=TLN1 PE=1 SV=3	Q9Y490 [1172-1184]	0	1578.78	0															No Quan Values	High	High	High	High	High	High	High	0.001458	0.002243	1.97
FALSE	High	[K].AAHAAKTVK.[H]	1xTMT6plex [K9]; 1xTMT6plex [N-Term]; 1xlactylation [K6]		0.00151085	0.000774383	1	3	1	Q8TBX8	Phosphatidylinositol 5-phosphate 4-kinase type-2 gamma OS=Homo sapiens OX=9606 GN=PIP4K2C PE=1 SV=3	Q8TBX8 [385-393]	1	1426.88	0	0.663	-0.59	0.357708	0.507434	79.7	120.3	4.09	28.39	46	49.6	43.1	29.4	44.6	44.9		High	High	High	High	High	High	High	0.001458	0.002157	2.8
FALSE	High	[R].AKEAAEQDVEK.[K]	2xTMT6plex [K2; K11]; 1xTMT6plex [N-Term]		0.002905	0.000774383	1	1	1	P26373	60S ribosomal protein L13 OS=Homo sapiens OX=9606 GN=RPL13 PE=1 SV=4	P26373 [199-209]	1	1905.09	0															No Quan Values	High	High	High	High	High	High	High	0.001458	0.003365	2.1
FALSE	High	[K].AALTQAKSQR.[T]	1xTMT6plex [N-Term]; 1xlactylation [K7]		0.00126843	0.000774383	1	1	1	Q96I25	Splicing factor 45 OS=Homo sapiens OX=9606 GN=RBM17 PE=1 SV=1	Q96I25 [35-44]	1	1374.79	0	0.774	-0.37	0.00864468	0.0684238	87.3	112.7	6.04	5.14	48.5	58.3	55.2	46.9	44.4	45.8		High	High	High	High	High	High	High	0.001458	0.001914	2.75
FALSE	High	[R].AAPGAEFAPNKR.[R]	1xTMT6plex [N-Term]; 1xlactylation [K11]		0.00194354	0.000774383	1	1	2	Q15233	Non-POU domain-containing octamer-binding protein OS=Homo sapiens OX=9606 GN=NONO PE=1 SV=4	Q15233 [457-468]	1	1529.83	0	0.966	-0.05	0.831535	0.893582	98.3	101.7	3.28	13.6	49.2	53.8	50.4	43.6	34.5	29.4		High	High	High	High	High	High	High	0.001458	0.00254	3.22
FALSE	High	[K].YMACCLLYR.[G]	2xCarbamidomethyl [C4; C5]; 1xTMT6plex [N-Term]		0.00132177	0.000774383	1	5	1	P68363	Tubulin alpha-1B chain OS=Homo sapiens OX=9606 GN=TUBA1B PE=1 SV=1	P68363 [312-320]	0	1478.72	0	1.081	0.11	0.626543	0.743658	103.9	96.1	1.94	10.22	83.5	99.7	85.9	61.1	62.5	53		High	High	High	High	High	High	High	0.001458	0.001971	2.92
FALSE	High	[K].AAQEEYVKR.[A]	1xTMT6plex [N-Term]; 1xlactylation [K8]		0.00163439	0.000774383	1	1	1	P04075	Fructose-bisphosphate aldolase A OS=Homo sapiens OX=9606 GN=ALDOA PE=1 SV=2	P04075 [323-331]	1	1394.75	0	1.157	0.21	0.0606596	0.167688	107.3	92.7	3.83	6.61	82.2	91.1	86.5	55.2	46.9	54		High	High	High	High	High	High	High	0.001458	0.00227	3.06
FALSE	High	[K].AAQEEYVKR.[A]	1xTMT6plex [K8]; 1xTMT6plex [N-Term]		0.00177721	0.000774383	1	1	1	P04075	Fructose-bisphosphate aldolase A OS=Homo sapiens OX=9606 GN=ALDOA PE=1 SV=2	P04075 [323-331]	1	1551.89	0	0.89	-0.17	0.0397106	0.132368	94.2	105.8	0.64	5.53	148.8	169.2	150.6	129.9	113	126.5		High	High	High	High	High	High	High	0.001458	0.002393	3.1
FALSE	High	[K].AASGEAKPKAK.[K]	2xTMT6plex [K7; K9]; 1xTMT6plex [N-Term]; 1xlactylation [K11]		0.0037628	0.000774383	2	2	1	P16401; P10412	Histone H1.5 OS=Homo sapiens OX=9606 GN=H1-5 PE=1 SV=3 Histone H1.4 OS=Homo sapiens OX=9606 GN=H1-4 PE=1 SV=2	P16401 [114-124]; P10412 [111-121]	1	1817.11	0	1.438	0.52	0.00423803	0.0541608	118	82	3.55	7.33	230.3	276.9	227.2	127.1	96.4	110.4	Shared	High	High	High	High	High	High	High	0.001458	0.004117	2.24
FALSE	High	[K].AASSSKAPK.[N]	1xTMT6plex [K9]; 1xTMT6plex [N-Term]; 1xlactylation [K6]		0.00153563	0.000774383	1	1	1	P20810	Calpastatin OS=Homo sapiens OX=9606 GN=CAST PE=1 SV=4	P20810 [679-687]	1	1376.81	0	0.892	-0.17	0.380842	0.526563	94.3	105.7	12.06	10.76	50.7	63.3	43.7	37.2	38.5	40.6		High	High	High	High	High	High	High	0.001458	0.002178	2.17
FALSE	High	[R].YLRPPNTSLFVR.[N]	1xTMT6plex [N-Term]		0.00271952	0.000774383	1	1	2	O75494	Serine/arginine-rich splicing factor 10 OS=Homo sapiens OX=9606 GN=SRSF10 PE=1 SV=1	O75494 [4-15]	0	1691.98	0	1.089	0.12	0.365641	0.511922	104.3	95.7	8.33	6.76	121.3	163	140.5	103.2	78.7	88		High	High	High	High	High	High	High	0.001458	0.003206	2.58
FALSE	High	[R].AAVAGEDGR.[M]	1xTMT6plex [N-Term]		0.00182491	0.000774383	1	4	1	P07910	Heterogeneous nuclear ribonucleoproteins C1/C2 OS=Homo sapiens OX=9606 GN=HNRNPC PE=1 SV=4	P07910 [65-73]	0	1074.57	0	0.91	-0.14	0.278954	0.431506	95.3	104.7	5.66	9.32	76.7	85.6	83.9	60	57.1	64.1		High	High	High	High	High	High	High	0.001458	0.002437	3.36
FALSE	High	[K].YIDQEELNK.[T]	1xTMT6plex [K9]; 1xTMT6plex [N-Term]		0.00128143	0.000774383	2	4	2	P07900; P08238	Heat shock protein HSP 90-alpha OS=Homo sapiens OX=9606 GN=HSP90AA1 PE=1 SV=5 Heat shock protein HSP 90-beta OS=Homo sapiens OX=9606 GN=HSP90AB1 PE=1 SV=4	P07900 [284-292]; P08238 [276-284]	0	1609.88	0	0.92	-0.12	0.727652	0.811222	95.8	104.2	9.72	10.78	75	95.5	69.2	53.2	57	56.2	Shared	High	High	High	High	High	High	High	0.001458	0.001928	2.96
FALSE	High	[K].AAYEAELGDAR.[K]	1xTMT6plex [N-Term]		0.00167546	0.000774383	1	1	1	P02545	Prelamin-A/C OS=Homo sapiens OX=9606 GN=LMNA PE=1 SV=1	P02545 [79-89]	0	1394.71	0	0.908	-0.14	0.338265	0.487158	95.2	104.8	5.59	11.68	86.1	103.6	97.2	86.2	59.4	68.5		High	High	High	High	High	High	High	0.001458	0.002304	2.91
FALSE	High	[R].ACKEAAYHPEVAPDVR.[L]	1xCarbamidomethyl [C2]; 1xTMT6plex [N-Term]; 1xlactylation [K3]		0.00138197	0.000774383	1	1	1	Q9Y490	Talin-1 OS=Homo sapiens OX=9606 GN=TLN1 PE=1 SV=3	Q9Y490 [2218-2233]	1	2114.05	0	1.028	0.04	0.452206	0.596044	101.4	98.6	9.81	14.83	43.4	51.5	52.5	33.9	24.6	33.8		High	High	High	High	High	High	High	0.001458	0.002033	2.52
FALSE	High	[K].AAPAPKAQK.[G]	1xTMT6plex [K9]; 1xTMT6plex [N-Term]; 1xlactylation [K6]		0.00285445	0.000774383	1	1	1	P50914	60S ribosomal protein L14 OS=Homo sapiens OX=9606 GN=RPL14 PE=1 SV=4	P50914 [188-196]	1	1411.87	0	1.036	0.05	0.845095	0.900098	101.7	98.3	6.63	12.64	68.5	68.9	64.9	48.2	38	49.6		High	High	High	High	High	High	High	0.001458	0.003328	2.75
FALSE	High	[K].VYEGERPLTK.[D]	1xTMT6plex [K10]; 1xTMT6plex [N-Term]		0.00261999	0.000774383	1	1	1	P11021	Endoplasmic reticulum chaperone BiP OS=Homo sapiens OX=9606 GN=HSPA5 PE=1 SV=2	P11021 [465-474]	0	1649.96	0	0.963	-0.05	0.108596	0.23585	98.1	101.9	3.41	2.04	117.7	138.7	114	97.9	82.1	84.2		High	High	High	High	High	High	High	0.001458	0.003119	1.76
FALSE	High	[K].AKFENLCK.[LF]	1xCarbamidomethyl [C7]; 1xTMT6plex [K8]; 1xTMT6plex [N-Term]; 1xlactylation [K2]		0.00452673	0.000774383	1	2	1	P08238	Heat shock protein HSP 90-beta OS=Homo sapiens OX=9606 GN=HSP90AB1 PE=1 SV=4	P08238 [558-565]	1	1539.86	0	1.768	0.82	0.00181476	0.0424598	127.7	72.3	1.97	6.13	86.1	100.1	90.4	38.3	35.1	31.6		High	High	High	High	High	High	High	0.001458	0.004787	2.7
FALSE	High	[R].VVYIFGPPVK.[E]	1xTMT6plex [K10]; 1xTMT6plex [N-Term]		0.00197669	0.000774383	1	1	1	P49915	GMP synthase [glutamine-hydrolyzing] OS=Homo sapiens OX=9606 GN=GMPS PE=1 SV=1	P49915 [560-569]	0	1576.99	0	0.749	-0.42	0.0310084	0.117034	85.6	114.4	8.9	10.68	24	31.4	23.4	24.9	19.7	24.8		High	High	High	High	High	High	High	0.001458	0.002567	2.47
FALSE	High	[R].ALTVPELTQQVFDAK.[N]	1xTMT6plex [K15]; 1xTMT6plex [N-Term]		0.00205187	0.000774383	1	1	1	P07437	Tubulin beta chain OS=Homo sapiens OX=9606 GN=TUBB PE=1 SV=2	P07437 [283-297]	0	2118.22	0	0.759	-0.4	0.454341	0.597961	86.3	113.7	9.18	24.18	16.6	20.5	15	17	15	9.6		High	High	High	High	High	High	High	0.001458	0.002633	2.16
FALSE	High	[R].ALVDGPCTQVR.[R]	1xCarbamidomethyl [C7]; 1xTMT6plex [N-Term]		0.00219714	0.000774383	1	1	1	P50914	60S ribosomal protein L14 OS=Homo sapiens OX=9606 GN=RPL14 PE=1 SV=4	P50914 [36-46]	0	1444.78	0	0.99	-0.01	0.483947	0.624106	99.5	100.5	7	1.96	77.7	80.9	81.7	61	52.6	55.6		High	High	High	High	High	High	High	0.001458	0.00276	2.75
FALSE	High	[K].VTTEAKLK.[K]	1xTMT6plex [K8]; 1xTMT6plex [N-Term]; 1xlactylation [K6]		0.00171839	0.000774383	1	1	1	P35579	Myosin-9 OS=Homo sapiens OX=9606 GN=MYH9 PE=1 SV=4	P35579 [967-974]	1	1419.88	0	1.256	0.33	0.122152	0.253989	111.4	88.6	2.71	18.49	151.5	181.9	152.4	93.7	63.6	94.3		High	High	High	High	High	High	High	0.001458	0.002341	3.32
FALSE	High	[R].AMTKDNNLLGK.[F]	1xTMT6plex [K11]; 1xTMT6plex [N-Term]; 1xlactylation [K4]		0.001949	0.000774383	1	2	2	P11142	Heat shock cognate 71 kDa protein OS=Homo sapiens OX=9606 GN=HSPA8 PE=1 SV=1	P11142 [448-458]	1	1734.98	0	1.355	0.44	0.00987113	0.0712433	115.1	84.9	9.8	6.35	97.5	129.2	94.7	55.9	45.5	52.6		High	High	High	High	High	High	High	0.001458	0.002545	2.72
FALSE	High	[R].VTSAHKGPDETLR.[I]	1xTMT6plex [N-Term]; 1xlactylation [K6]		0.00271024	0.000774383	1	1	1	P22234	Bifunctional phosphoribosylaminoimidazole carboxylase/phosphoribosylaminoimidazole succinocarboxamide synthetase OS=Homo sapiens OX=9606 GN=PAICS PE=1 SV=3	P22234 [299-311]	1	1711.92	0															No Quan Values	High	High	High	High	High	High	High	0.001458	0.003202	2.83
FALSE	High	[K].VTQDELK.[E]	1xTMT6plex [K7]; 1xTMT6plex [N-Term]		0.00377734	0.000774383	1	1	1	P19338	Nucleolin OS=Homo sapiens OX=9606 GN=NCL PE=1 SV=3	P19338 [404-410]	0	1290.77	0	1.039	0.06	0.510466	0.647106	101.9	98.1	0.1	4.1	140.2	161	141.9	112.1	90.8	93		High	High	High	High	High	High	High	0.001458	0.004122	2.15
FALSE	High	[K].APAQKAPAPK.[A]	1xTMT6plex [K10]; 1xTMT6plex [N-Term]; 1xlactylation [K5]		0.00180556	0.000774383	1	1	2	P50914	60S ribosomal protein L14 OS=Homo sapiens OX=9606 GN=RPL14 PE=1 SV=4	P50914 [200-209]	1	1508.92	0	0.923	-0.12	0.32331	0.470635	96	104	1.07	9.98	87.9	99.1	88.8	80.5	57.4	65.6		High	High	High	High	High	High	High	0.001458	0.002421	2.57
FALSE	High	[R].VTIMPKDIQLAR.[R]	1xTMT6plex [N-Term]; 1xlactylation [K6]		0.00131902	0.000774383	2	5	1	P84243; P68431	Histone H3.3 OS=Homo sapiens OX=9606 GN=H3-3A PE=1 SV=2 Histone H3.1 OS=Homo sapiens OX=9606 GN=H3C1 PE=1 SV=2	P84243 [118-129]; P68431 [118-129]	1	1685.98	0	1.274	0.35	0.51378	0.650369	112	88	21.22	9.1	30.5	50.1	47	30.6	22.6	23.6	Shared	High	High	High	High	High	High	High	0.001458	0.001966	2.76
FALSE	High	[K].APVTKVAASIGNAQK.[L]	1xTMT6plex [K15]; 1xTMT6plex [N-Term]; 1xlactylation [K5]		0.00167546	0.000774383	1	1	1	O00151	PDZ and LIM domain protein 1 OS=Homo sapiens OX=9606 GN=PDLIM1 PE=1 SV=4	O00151 [242-256]	1	1985.18	0	1.014	0.02	0.536359	0.668807	100.7	99.3	3.51	14.85	44.1	54.3	45.8	34.6	38.7	30.8		High	High	High	High	High	High	High	0.001458	0.002304	3.61
FALSE	High	[R].AQLGGPEAAK.[S]	1xTMT6plex [K10]; 1xTMT6plex [N-Term]		0.00136139	0.000774383	1	1	1	P04792	Heat shock protein beta-1 OS=Homo sapiens OX=9606 GN=HSPB1 PE=1 SV=2	P04792 [189-198]	0	1399.83	0	0.919	-0.12	0.0185812	0.0905079	95.8	104.2	1.57	2.91	104.5	122.1	104.1	88.4	75.2	81.1		High	High	High	High	High	High	High	0.001458	0.002011	3.1
FALSE	High	[K].AQNTWGCGNSLR.[T]	1xCarbamidomethyl [C7]; 1xTMT6plex [N-Term]		0.00183472	0.000774383	1	1	1	P02545	Prelamin-A/C OS=Homo sapiens OX=9606 GN=LMNA PE=1 SV=1	P02545 [516-527]	0	1592.78	0	0.914	-0.13	0.129046	0.263951	95.5	104.5	5.92	2.14	24.7	29.1	27.9	22.3	18.7	19.1		High	High	High	High	High	High	High	0.001458	0.002446	2.09
FALSE	High	[R].ALTVPELTQQMFDAK.[N]	1xTMT6plex [K15]; 1xTMT6plex [N-Term]		0.00434972	0.000774383	1	3	1	P68371	Tubulin beta-4B chain OS=Homo sapiens OX=9606 GN=TUBB4B PE=1 SV=1	P68371 [283-297]	0	2150.19	0															No Quan Values	High	High	High	High	High	High	High	0.001458	0.004638	1.5
FALSE	High	[R].VTKCCTESLVNR.[R]	2xCarbamidomethyl [C4; C5]; 1xTMT6plex [N-Term]; 1xlactylation [K3]		0.00421394	0.000774383	1	1	2	P02768	Albumin OS=Homo sapiens OX=9606 GN=ALB PE=1 SV=2	P02768 [497-508]	1	1767.89	0	1.108	0.15	0.104047	0.229662	105.1	94.9	7.9	4.15	108	133.9	127.8	83.3	67	72.5		High	High	High	High	High	High	High	0.001458	0.00451	2.81
FALSE	High	[K].AQQELEEQTR.[R]	1xTMT6plex [N-Term]		0.00180078	0.000774383	1	1	1	P26038	Moesin OS=Homo sapiens OX=9606 GN=MSN PE=1 SV=3	P26038 [361-370]	0	1460.75	0	0.861	-0.22	0.0880513	0.206826	92.5	107.5	5.76	10.64	51.4	54.9	46.4	40.8	37.6	44.3		High	High	High	High	High	High	High	0.001458	0.002415	2.72
FALSE	High	[K].AQQEQELAADAFK.[E]	1xTMT6plex [K13]; 1xTMT6plex [N-Term]		0.00167546	0.000774383	1	1	1	P14314	Glucosidase 2 subunit beta OS=Homo sapiens OX=9606 GN=PRKCSH PE=1 SV=2	P14314 [207-219]	0	1907.03	0	1.061	0.09	0.34024	0.489199	103	97	9.17	8.37	52.3	55.1	58.2	38.3	30	36.1		High	High	High	High	High	High	High	0.001458	0.002305	2.76
FALSE	High	[K].ASAISIKLGSSKPK.[E]	2xTMT6plex [K12; K14]; 1xTMT6plex [N-Term]; 1xlactylation [K7]		0.00130809	0.000774383	1	1	1	Q8WW12	PEST proteolytic signal-containing nuclear protein OS=Homo sapiens OX=9606 GN=PCNP PE=1 SV=2	Q8WW12 [83-96]	1	2146.34	0	1.035	0.05	0.168916	0.309151	101.7	98.3	6.15	3.59	77.8	86.5	85.6	54.9	50.9	51.9		High	High	High	High	High	High	High	0.001458	0.001955	3
FALSE	High	[K].VSSKCGSK.[A]	1xCarbamidomethyl [C5]; 1xTMT6plex [K8]; 1xTMT6plex [N-Term]; 1xlactylation [K4]		0.00358019	0.000774383	1	1	1	P27816	Microtubule-associated protein 4 OS=Homo sapiens OX=9606 GN=MAP4 PE=1 SV=3	P27816 [1035-1042]	1	1382.77	0	1.095	0.13	0.0820193	0.200146	104.5	95.5	5.36	4.06	92.5	108.1	103.2	66.8	58	63.4		High	High	High	High	High	High	High	0.001458	0.003954	2.52
FALSE	High	[K].ASITALEAK.[I]	1xTMT6plex [K9]; 1xTMT6plex [N-Term]		0.00162242	0.000774383	1	1	1	P35579	Myosin-9 OS=Homo sapiens OX=9606 GN=MYH9 PE=1 SV=4	P35579 [1807-1815]	0	1361.84	0	1	0	0.600208	0.720824	100	100	0.29	6.74	77.1	89	78.3	58.4	57.8	53.4		High	High	High	High	High	High	High	0.001458	0.002257	2.94
FALSE	High	[R].ASSHSSQTQGGGSVTKK.[R]	2xTMT6plex [K16; K17]; 1xTMT6plex [N-Term]		0.00152138	0.000774383	1	1	1	P02545	Prelamin-A/C OS=Homo sapiens OX=9606 GN=LMNA PE=1 SV=1	P02545 [402-418]	1	2334.3	0	0.667	-0.58	0.686919	0.788834	80	120	19.03	49.65	22.9	17.9	19.4	8.7	19.5	24.3		High	High	High	High	High	High	High	0.001458	0.002165	2.24
FALSE	High	[K].VSLTKTAK.[K]	1xTMT6plex [K8]; 1xTMT6plex [N-Term]; 1xlactylation [K5]		0.0016924	0.000774383	1	1	1	Q9UKD2	mRNA turnover protein 4 homolog OS=Homo sapiens OX=9606 GN=MRTO4 PE=1 SV=2	Q9UKD2 [10-17]	1	1377.87	0	1.061	0.09	0.148727	0.2859	103	97	1.53	3.91	134.5	150	133	96.4	89.1	84.3		High	High	High	High	High	High	High	0.001458	0.00232	3.28
FALSE	High	[K].ATAGDTHLGGEDFDNR.[L]	1xTMT6plex [N-Term]		0.00208207	0.000774383	1	4	1	P0DMV9	Heat shock 70 kDa protein 1B OS=Homo sapiens OX=9606 GN=HSPA1B PE=1 SV=1	P0DMV9 [221-236]	0	1904.89	0															No Quan Values	High	High	High	High	High	High	High	0.001458	0.002662	3.13
FALSE	High	[R].ATCTTKVK.[A]	1xCarbamidomethyl [C3]; 1xTMT6plex [K8]; 1xTMT6plex [N-Term]; 1xlactylation [K6]		0.00105394	0.000774383	1	1	1	Q86VP6	Cullin-associated NEDD8-dissociated protein 1 OS=Homo sapiens OX=9606 GN=CAND1 PE=1 SV=2	Q86VP6 [1151-1158]	1	1438.83	0	1.416	0.5	0.0105996	0.0736109	117.2	82.8	1.08	7.18	82.5	93.2	81.7	39.6	38.8	40.2		High	High	High	High	High	High	High	0.001458	0.001649	2.91
FALSE	High	[K].ATGPPVSELITK.[A]	1xTMT6plex [K12]; 1xTMT6plex [N-Term]		0.00157984	0.000774383	1	1	1	P16401	Histone H1.5 OS=Homo sapiens OX=9606 GN=H1-5 PE=1 SV=3	P16401 [38-49]	0	1671.01	0	0.732	-0.45	0.0179643	0.0896684	84.5	115.5	6.51	10.65	40.2	41.2	40.7	42.7	32.1	40.4		High	High	High	High	High	High	High	0.001458	0.00222	3.19
FALSE	High	[K].ATGQKAAPAPK.[A]	1xTMT6plex [K11]; 1xTMT6plex [N-Term]; 1xlactylation [K5]		0.00225863	0.000774383	1	1	1	P50914	60S ribosomal protein L14 OS=Homo sapiens OX=9606 GN=RPL14 PE=1 SV=4	P50914 [183-193]	1	1569.94	0															No Quan Values	High	High	High	High	High	High	High	0.001458	0.002814	2.41
FALSE	High	[R].AQQEAEAAQR.[L]	1xTMT6plex [N-Term]		0.00119933	0.000774383	1	1	1	Q99426	Tubulin-folding cofactor B OS=Homo sapiens OX=9606 GN=TBCB PE=1 SV=2	Q99426 [139-148]	0	1330.69	0	0.792	-0.34	0.0878285	0.206579	88.4	111.6	10.56	4.33	20	23.5	24.4	18.8	17.8	17.8		High	High	High	High	High	High	High	0.001458	0.001835	2.49
FALSE	High	[K].ATIAGGGVIPHIHK.[S]	1xTMT6plex [K14]; 1xTMT6plex [N-Term]		0.00106404	0.000774383	1	2	1	P0C0S5	Histone H2A.Z OS=Homo sapiens OX=9606 GN=H2AZ1 PE=1 SV=2	P0C0S5 [103-116]	0	1829.12	0	1.028	0.04	0.563147	0.690474	101.4	98.6	14.06	17.47	34	29.4	30.6	30.4	19.7	20.3		High	High	High	High	High	High	High	0.001458	0.001663	2.8
FALSE	High	[K].ALTSELANAR.[D]	1xTMT6plex [N-Term]		0.00156485	0.000774383	1	1	1	P26038	Moesin OS=Homo sapiens OX=9606 GN=MSN PE=1 SV=3	P26038 [524-533]	0	1274.73	0	1.092	0.13	0.0453968	0.1432	104.4	95.6	0.75	3.26	173.8	199.5	173.3	120.5	107.7	114		High	High	High	High	High	High	High	0.001458	0.002206	2.73
FALSE	High	[K].VTTHPLAKDK.[M]	1xTMT6plex [K10]; 1xTMT6plex [N-Term]; 1xlactylation [K8]		0.00130539	0.000774383	1	1	1	Q99497	Parkinson disease protein 7 OS=Homo sapiens OX=9606 GN=PARK7 PE=1 SV=2	Q99497 [123-132]	1	1639.98	0	1.047	0.07	0.450554	0.594758	102.3	97.7	15.13	8.82	110.5	94	94.5	60.9	60.5	64.2		High	High	High	High	High	High	High	0.001458	0.001954	3.15
FALSE	High	[K].AKKPAAAGVK.[K]	2xTMT6plex [K3; K10]; 1xTMT6plex [N-Term]; 1xlactylation [K2]		0.00321271	0.000774383	1	1	1	P16401	Histone H1.5 OS=Homo sapiens OX=9606 GN=H1-5 PE=1 SV=3	P16401 [159-168]	1	1700.1	0	0.845	-0.24	0.158758	0.298011	91.6	108.4	4.89	12.48	190.7	217.3	208.6	175.4	136.3	177.9		High	High	High	High	High	High	High	0.001458	0.003635	3.4
FALSE	High	[K].AKKPAAATVTK.[K]	2xTMT6plex [K3; K11]; 1xTMT6plex [N-Term]; 1xlactylation [K2]		0.0016067	0.000774383	1	1	1	P16403	Histone H1.2 OS=Homo sapiens OX=9606 GN=H1-2 PE=1 SV=2	P16403 [158-168]	1	1845.18	0	0.828	-0.27	0.00682487	0.0635324	90.6	109.4	2.78	4.33	113.9	125	109.5	97.8	89	94.6		High	High	High	High	High	High	High	0.001458	0.002245	3.3
FALSE	High	[K].AKKPAGATPK.[K]	2xTMT6plex [K3; K10]; 1xTMT6plex [N-Term]; 1xlactylation [K2]		0.00247664	0.000774383	1	1	1	P16401	Histone H1.5 OS=Homo sapiens OX=9606 GN=H1-5 PE=1 SV=3	P16401 [131-140]	1	1728.1	0															No Quan Values	High	High	High	High	High	High	High	0.001458	0.002999	3.41
FALSE	High	[K].AKLAEQAER.[Y]	1xTMT6plex [N-Term]; 1xlactylation [K2]		0.00147668	0.000774383	2	4	1	P63104; P31946	14-3-3 protein zeta/delta OS=Homo sapiens OX=9606 GN=YWHAZ PE=1 SV=1 14-3-3 protein beta/alpha OS=Homo sapiens OX=9606 GN=YWHAB PE=1 SV=3	P63104 [10-18]; P31946 [12-20]	1	1316.74	0	1.339	0.42	0.0272162	0.10837	114.5	85.5	11.31	6.91	109.4	157.5	123.1	70.7	66.6	59.1	Shared	High	High	High	High	High	High	High	0.001458	0.002125	3.41
FALSE	High	[K].VVVFIKPTCPYCR.[R]	2xCarbamidomethyl [C9; C12]; 1xTMT6plex [K6]; 1xTMT6plex [N-Term]		0.00250105	0.000774383	1	1	1	P35754	Glutaredoxin-1 OS=Homo sapiens OX=9606 GN=GLRX PE=1 SV=2	P35754 [15-27]	0	2097.18	0	1.082	0.11	0.637559	0.74829	103.9	96.1	2.96	9.49	52.3	63.7	54.9	45.3	34	33.9		High	High	High	High	High	High	High	0.001458	0.00302	2.3
FALSE	High	[K].VVTDTDETELAR.[Q]	1xTMT6plex [N-Term]		0.00314309	0.000774383	1	1	1	P05198	Eukaryotic translation initiation factor 2 subunit 1 OS=Homo sapiens OX=9606 GN=EIF2S1 PE=1 SV=3	P05198 [277-288]	0	1577.82	0	0.933	-0.1	0.739455	0.821772	96.6	103.4	5.67	17.76	38.8	39.8	36.9	30.4	21.3	31.1		High	High	High	High	High	High	High	0.001458	0.003578	2.24
FALSE	High	[K].AKMQASIEK.[G]	1xTMT6plex [K9]; 1xTMT6plex [N-Term]; 1xlactylation [K2]		0.001379	0.000774383	1	1	2	P06748	Nucleophosmin OS=Homo sapiens OX=9606 GN=NPM1 PE=1 SV=2	P06748 [249-257]	1	1535.89	0	1.168	0.22	0.000157811	0.0225619	107.8	92.2	0.56	1.04	84.8	98.3	85.6	56.4	48.8	50.7		High	High	High	High	High	High	High	0.001458	0.002028	2.91
FALSE	High	[K].AKPKAPPPSLTDCIGTVDSR.[A]	1xCarbamidomethyl [C13]; 1xTMT6plex [K2]; 1xTMT6plex [N-Term]; 1xlactylation [K4]		0.00147668	0.000774383	1	1	1	Q9NZZ3	Charged multivesicular body protein 5 OS=Homo sapiens OX=9606 GN=CHMP5 PE=1 SV=1	Q9NZZ3 [8-27]	1	2640.44	0	0.805	-0.31	0.0556114	0.15785	89.2	110.8	12.27	12.61	14	20	17.7	14.6	16.4	14.9		High	High	High	High	High	High	High	0.001458	0.002124	3.54
FALSE	High	[R].VVSSIEQK.[T]	1xTMT6plex [K8]; 1xTMT6plex [N-Term]		0.00367708	0.000774383	1	1	1	P63104	14-3-3 protein zeta/delta OS=Homo sapiens OX=9606 GN=YWHAZ PE=1 SV=1	P63104 [61-68]	0	1347.82	0	1.038	0.05	0.573308	0.69903	101.9	98.1	5.38	1.22	185.4	196.3	191.5	139.7	120.9	121		High	High	High	High	High	High	High	0.001458	0.004043	3.13
FALSE	High	[R].AKTAALEK.[S]	1xTMT6plex [K8]; 1xTMT6plex [N-Term]; 1xlactylation [K2]		0.00134133	0.000774383	1	1	1	Q9BPX3	Condensin complex subunit 3 OS=Homo sapiens OX=9606 GN=NCAPG PE=1 SV=1	Q9BPX3 [994-1001]	1	1361.84	0	0.977	-0.03	0.444829	0.588084	98.8	101.2	2.92	2.02	68.9	82.3	68.4	54.8	46.9	49.7		High	High	High	High	High	High	High	0.001458	0.001992	2.59
FALSE	High	[K].AKTGAAGK.[F]	1xTMT6plex [K8]; 1xTMT6plex [N-Term]; 1xlactylation [K2]		0.00109078	0.000774383	1	1	2	P39748	Flap endonuclease 1 OS=Homo sapiens OX=9606 GN=FEN1 PE=1 SV=1	P39748 [368-375]	1	1233.76	0	0.737	-0.44	0.00235896	0.0464648	84.8	115.2	4.98	2.83	111.8	134.9	124.8	123.9	109.2	105.3		High	High	High	High	High	High	High	0.001458	0.001698	2.52
FALSE	High	[R].ALTQTGGPHVKAR.[V]	1xTMT6plex [N-Term]; 1xlactylation [K11]		0.00225166	0.000774383	1	1	1	P21333	Filamin-A OS=Homo sapiens OX=9606 GN=FLNA PE=1 SV=4	P21333 [1284-1296]	1	1636.93	0															No Quan Values	High	High	High	High	High	High	High	0.001458	0.002803	3.03
FALSE	High	[R].VVLIGGKPDR.[V]	1xTMT6plex [K7]; 1xTMT6plex [N-Term]		0.00226564	0.000774383	1	1	1	P61978	Heterogeneous nuclear ribonucleoprotein K OS=Homo sapiens OX=9606 GN=HNRNPK PE=1 SV=1	P61978 [192-201]	0	1511.97	0															No Quan Values	High	High	High	High	High	High	High	0.001458	0.002817	3.24
FALSE	High	[R].ALCTGEKGFGYK.[G]	1xCarbamidomethyl [C3]; 1xTMT6plex [K12]; 1xTMT6plex [N-Term]; 1xlactylation [K7]		0.00289478	0.000774383	1	1	1	P30405	Peptidyl-prolyl cis-trans isomerase F, mitochondrial OS=Homo sapiens OX=9606 GN=PPIF PE=1 SV=1	P30405 [80-91]	1	1860.99	0	1.162	0.22	0.0201656	0.0949893	107.5	92.5	2.64	5.24	100.7	119.7	107.2	69.7	56.6	63.9		High	High	High	High	High	High	High	0.001458	0.003356	3
FALSE	High	[K].ALEENNNFSK.[M]	1xTMT6plex [K10]; 1xTMT6plex [N-Term]		0.00111401	0.000774383	1	2	2	P16949	Stathmin OS=Homo sapiens OX=9606 GN=STMN1 PE=1 SV=3	P16949 [86-95]	0	1623.87	0	0.895	-0.16	0.123143	0.255748	94.5	105.5	8.84	2.7	60	82.3	66.8	56.8	50	53		High	High	High	High	High	High	High	0.001458	0.001729	2.73
FALSE	High	[K].ALELTGLK.[V]	1xTMT6plex [K8]; 1xTMT6plex [N-Term]		0.00213196	0.000774383	1	1	1	P19338	Nucleolin OS=Homo sapiens OX=9606 GN=NCL PE=1 SV=3	P19338 [363-370]	0	1302.84	0	0.843	-0.25	0.120582	0.252033	91.5	108.5	2.45	8.64	136.3	163.3	137.7	125.6	96.3	116.1		High	High	High	High	High	High	High	0.001458	0.002702	3.28
FALSE	High	[R].ALEQQVEEMK.[T]	1xTMT6plex [K10]; 1xTMT6plex [N-Term]		0.00260248	0.000774383	1	1	2	P35579	Myosin-9 OS=Homo sapiens OX=9606 GN=MYH9 PE=1 SV=4	P35579 [1529-1538]	0	1662.91	0	1.047	0.07	0.716961	0.806983	102.3	97.7	3.66	5.88	116.2	126.1	118.9	83.4	81.4	76.5		High	High	High	High	High	High	High	0.001458	0.003108	2.62
FALSE	High	[R].VVFVFGPDK.[K]	1xTMT6plex [K9]; 1xTMT6plex [N-Term]		0.00232294	0.000774383	1	1	1	P30041	Peroxiredoxin-6 OS=Homo sapiens OX=9606 GN=PRDX6 PE=1 SV=3	P30041 [133-141]	0	1465.88	0	0.566	-0.82	0.000477843	0.0262366	72.3	127.7	4.79	2.27	19.6	21.4	18	24.6	22.3	22.7		High	High	High	High	High	High	High	0.001458	0.002868	2.26
FALSE	High	[K].ALLLLCGEDD.[-]	1xCarbamidomethyl [C6]; 1xTMT6plex [N-Term]		0.00327234	0.000774383	1	1	1	P08758	Annexin A5 OS=Homo sapiens OX=9606 GN=ANXA5 PE=1 SV=2	P08758 [311-320]	0	1347.7	0															No Quan Values	High	High	High	High	Not Found	High	High	0.001458	0.003687	1.62
FALSE	High	[R].ALLVTASQCQQPAENK.[L]	1xCarbamidomethyl [C9]; 1xTMT6plex [K16]; 1xTMT6plex [N-Term]		0.00218385	0.000774383	1	1	1	Q01518	Adenylyl cyclase-associated protein 1 OS=Homo sapiens OX=9606 GN=CAP1 PE=1 SV=5	Q01518 [85-100]	0	2216.21	0	0.932	-0.1	0.314606	0.462177	96.5	103.5	2.79	12.64	34	39	32.7	28.3	28.4	22.5		High	High	High	High	High	High	High	0.001458	0.00275	2.45
FALSE	High	[R].ALQASALK.[A]	1xTMT6plex [K8]; 1xTMT6plex [N-Term]		0.00152848	0.000774383	1	1	2	P04075	Fructose-bisphosphate aldolase A OS=Homo sapiens OX=9606 GN=ALDOA PE=1 SV=2	P04075 [305-312]	0	1259.81	0	0.824	-0.28	0.0124119	0.0778531	90.3	109.7	4.18	1.13	144.2	155.3	134.9	129.6	110.5	113.1		High	High	High	High	High	High	High	0.001458	0.002172	3.06
FALSE	High	[K].VTVTKLGQFR.[V]	1xTMT6plex [N-Term]; 1xlactylation [K5]		0.00285445	0.000774383	1	1	1	P18887	DNA repair protein XRCC1 OS=Homo sapiens OX=9606 GN=XRCC1 PE=1 SV=3	P18887 [165-174]	1	1449.86	0	0.951	-0.07	0.769323	0.844813	97.5	102.5	6.57	10.19	57.5	67.7	52.5	47	34.4	42.3		High	High	High	High	High	High	High	0.001458	0.003322	2.55
FALSE	High	[K].ALSKASPNTR.[S]	1xTMT6plex [N-Term]; 1xlactylation [K4]		0.00227267	0.000774383	1	1	1	Q14980	Nuclear mitotic apparatus protein 1 OS=Homo sapiens OX=9606 GN=NUMA1 PE=1 SV=2	Q14980 [2072-2081]	1	1345.76	0	0.768	-0.38	0.0873861	0.206091	86.9	113.1	11.96	3.96	80.2	76.4	65.5	63.4	59.6	59.7		High	High	High	High	High	High	High	0.001458	0.002821	3.08
FALSE	High	[R].ALSSQHQAR.[I]	1xTMT6plex [N-Term]		0.00139397	0.000774383	1	1	1	P11021	Endoplasmic reticulum chaperone BiP OS=Homo sapiens OX=9606 GN=HSPA5 PE=1 SV=2	P11021 [298-306]	0	1226.68	0	0.482	-1.05	0.188843	0.336509	65	135	14.33	45.24	20.5	17.8	17.4	13.7	24.2	33.1		High	High	High	High	High	High	High	0.001458	0.002042	3.26
FALSE	High	[K].ALAPEYAKAAGK.[L]	1xTMT6plex [K12]; 1xTMT6plex [N-Term]; 1xlactylation [K8]		0.00188004	0.000774383	1	1	1	P07237	Protein disulfide-isomerase OS=Homo sapiens OX=9606 GN=P4HB PE=1 SV=3	P07237 [58-69]	1	1720	0	1.853	0.89	0.0911999	0.212195	129.9	70.1	2.41	31.53	33.6	37.4	34.5	21.2	10.2	12.5		High	High	High	High	High	High	High	0.001458	0.002484	2.48
FALSE	High	[K].VDVGKDQEFTVKSK.[G]	2xTMT6plex [K5; K12]; 1xTMT6plex [N-Term]; 1xlactylation [K14]		0.00196553	0.000774383	1	1	1	P21333	Filamin-A OS=Homo sapiens OX=9606 GN=FLNA PE=1 SV=4	P21333 [983-996]	2	2339.34	0	1.334	0.42	0.0355696	0.124494	114.3	85.7	1.66	9.85	90.3	103	88.4	57.8	45.5	42.1		High	High	High	High	High	High	High	0.001458	0.002559	2.58
FALSE	High	[R].DNLAEDIMR.[L]	1xTMT6plex [N-Term]		0.00151085	0.000774383	1	1	1	P08670	Vimentin OS=Homo sapiens OX=9606 GN=VIM PE=1 SV=4	P08670 [176-184]	0	1305.67	0	0.875	-0.19	0.0237693	0.101612	93.3	106.7	5.6	4.43	65.9	81.5	74.4	66.4	53	55.9		High	High	High	High	High	High	High	0.001458	0.002155	3.03
FALSE	High	[K].EVDEQMLNVQNK.[N]	1xOxidation [M6]; 1xTMT6plex [K12]; 1xTMT6plex [N-Term]		0.00130809	0.000774383	2	4	1	P07437; P68371	Tubulin beta chain OS=Homo sapiens OX=9606 GN=TUBB PE=1 SV=2 Tubulin beta-4B chain OS=Homo sapiens OX=9606 GN=TUBB4B PE=1 SV=1	P07437 [325-336]; P68371 [325-336]	0	1921.01	0	0.949	-0.08	0.706797	0.799641	97.4	102.6	1.02	9.17	116.7	131.4	116.3	99.2	72.1	83.6	Shared	High	High	High	High	High	High	High	0.001458	0.001955	2.76
FALSE	High	[R].TVIDYNGER.[T]	1xTMT6plex [N-Term]		0.00465565	0.000774383	1	1	1	P07237	Protein disulfide-isomerase OS=Homo sapiens OX=9606 GN=P4HB PE=1 SV=3	P07237 [453-461]	0	1295.68	0	1.064	0.09	0.320281	0.468554	103.1	96.9	3.75	6.96	159.2	175.4	166.3	116.3	95.3	111.4		High	High	High	High	High	High	High	0.001458	0.0049	2.04
FALSE	High	[K].EVEEDEYK.[A]	1xTMT6plex [K8]; 1xTMT6plex [N-Term]		0.00221057	0.000774383	1	1	1	P14625	Endoplasmin OS=Homo sapiens OX=9606 GN=HSP90B1 PE=1 SV=1	P14625 [349-356]	0	1498.77	0	1.003	0	0.525597	0.660096	100.2	99.8	7.01	12.56	108.9	114.1	115.4	84.8	73.5	59.8		High	High	High	High	High	High	High	0.001458	0.002769	2.97
FALSE	High	[R].EVDIGIPDATGR.[L]	1xTMT6plex [N-Term]		0.00152138	0.000774383	1	1	1	P55072	Transitional endoplasmic reticulum ATPase OS=Homo sapiens OX=9606 GN=VCP PE=1 SV=4	P55072 [366-377]	0	1471.8	0	0.888	-0.17	0.0928564	0.212988	94.1	105.9	6.05	6.47	60.3	67.6	66.6	57.4	44.1	46.8		High	High	High	High	High	High	High	0.001458	0.002165	2.98
FALSE	High	[K].GAHPSGGADDVAK.[K]	1xTMT6plex [K13]; 1xTMT6plex [N-Term]		0.00142479	0.000774383	1	1	1	Q07065	Cytoskeleton-associated protein 4 OS=Homo sapiens OX=9606 GN=CKAP4 PE=1 SV=2	Q07065 [22-34]	0	1639.88	0															No Quan Values	High	High	High	High	High	High	High	0.001458	0.002074	2.41
FALSE	High	[K].FIIPNVVKYSPNCK.[L]	1xCarbamidomethyl [C13]; 1xTMT6plex [K14]; 1xTMT6plex [N-Term]; 1xlactylation [K8]		0.00138197	0.000774383	1	1	1	P00338	L-lactate dehydrogenase A chain OS=Homo sapiens OX=9606 GN=LDHA PE=1 SV=2	P00338 [119-132]	1	2209.25	0	1.116	0.16	0.323219	0.470635	105.5	94.5	9.14	19.28	25.1	28.4	21.4	18.1	15	11		High	High	High	High	High	High	High	0.001458	0.002032	3.13
FALSE	High	[R].FLNAENAQK.[F]	1xTMT6plex [K9]; 1xTMT6plex [N-Term]		0.00401965	0.000774383	1	1	1	P43487	Ran-specific GTPase-activating protein OS=Homo sapiens OX=9606 GN=RANBP1 PE=1 SV=1	P43487 [142-150]	0	1492.85	0															No Quan Values	High	High	High	High	High	High	High	0.001458	0.004343	2.47
FALSE	High	[R].GKAVGPASILK.[E]	1xTMT6plex [K11]; 1xTMT6plex [N-Term]; 1xlactylation [K2]		0.00198795	0.000774383	1	1	2	O95218	Zinc finger Ran-binding domain-containing protein 2 OS=Homo sapiens OX=9606 GN=ZRANB2 PE=1 SV=2	O95218 [136-146]	1	1570.99	0	0.928	-0.11	0.220895	0.371755	96.3	103.7	3.98	7.27	99.8	115.4	108.3	92.6	70.1	74.6		High	High	High	High	High	High	High	0.001458	0.002577	3.19
FALSE	High	[R].GLDVEDVK.[F]	1xTMT6plex [K8]; 1xTMT6plex [N-Term]		0.00335837	0.000774383	2	2	1	Q92841; P17844	Probable ATP-dependent RNA helicase DDX17 OS=Homo sapiens OX=9606 GN=DDX17 PE=1 SV=2 Probable ATP-dependent RNA helicase DDX5 OS=Homo sapiens OX=9606 GN=DDX5 PE=1 SV=1	Q92841 [481-488]; P17844 [404-411]	0	1332.78	0	1.094	0.13	0.171531	0.312635	104.5	95.5	2.41	5.78	79.5	90.2	83.1	62.2	49.2	49.9	Shared	High	High	High	High	High	High	High	0.001458	0.003766	2.35
FALSE	High	[K].FAQKIGGSER.[C]	1xTMT6plex [N-Term]; 1xlactylation [K4]		0.00108662	0.000774383	1	1	2	P21291	Cysteine and glycine-rich protein 1 OS=Homo sapiens OX=9606 GN=CSRP1 PE=1 SV=3	P21291 [109-118]	1	1393.76	0	1.026	0.04	0.645477	0.753557	101.3	98.7	5.06	12.61	135.8	167.2	151.6	119.8	96.1	82.5		High	High	High	High	High	High	High	0.001458	0.001692	3.21
FALSE	High	[K].GGEIQPVSVK.[V]	1xTMT6plex [K10]; 1xTMT6plex [N-Term]		0.00108662	0.000774383	1	1	1	P61604	10 kDa heat shock protein, mitochondrial OS=Homo sapiens OX=9606 GN=HSPE1 PE=1 SV=2	P61604 [57-66]	0	1471.89	0	0.884	-0.18	0.47273	0.613432	93.9	106.1	3.61	9.73	53.5	65	53.5	47.2	34.5	41.7		High	High	High	High	High	High	High	0.001458	0.001694	2.71
FALSE	High	[K].FKMPSMNIQTHK.[I]	1xTMT6plex [K12]; 1xTMT6plex [N-Term]; 1xlactylation [K2]		0.0032603	0.000774383	1	1	1	Q09666	Neuroblast differentiation-associated protein AHNAK OS=Homo sapiens OX=9606 GN=AHNAK PE=1 SV=2	Q09666 [1567-1578]	1	1992.08	0	0.952	-0.07	0.888365	0.929635	97.5	102.5	5.58	15.87	59.5	76.2	65.2	41.6	45.9	50.7		High	High	High	High	High	High	High	0.001458	0.003673	2.61
FALSE	High	[K].TVGVEPAADGK.[G]	1xTMT6plex [K11]; 1xTMT6plex [N-Term]		0.00109078	0.000774383	1	1	1	P46779	60S ribosomal protein L28 OS=Homo sapiens OX=9606 GN=RPL28 PE=1 SV=3	P46779 [48-58]	0	1501.86	0	0.949	-0.08	0.809742	0.876597	97.4	102.6	6.63	8.12	98.5	114.2	111.9	81.4	72.7	63.4		High	High	High	High	High	High	High	0.001458	0.001698	3.36
FALSE	High	[R].GLFIIDDK.[G]	1xTMT6plex [K8]; 1xTMT6plex [N-Term]		0.00199362	0.000774383	1	2	1	Q06830	Peroxiredoxin-1 OS=Homo sapiens OX=9606 GN=PRDX1 PE=1 SV=1	Q06830 [129-136]	0	1378.83	0	0.778	-0.36	0.1246	0.257252	87.5	112.5	6.24	15.78	59.5	73	56.7	67.2	51.8	43.3		High	High	High	High	High	High	High	0.001458	0.002581	2.82
FALSE	High	[K].GKHGFSDNQK.[L]	1xTMT6plex [K10]; 1xTMT6plex [N-Term]; 1xlactylation [K2]		0.00178188	0.000774383	1	1	1	Q8WW12	PEST proteolytic signal-containing nuclear protein OS=Homo sapiens OX=9606 GN=PCNP PE=1 SV=2	Q8WW12 [151-160]	1	1647.89	0	0.817	-0.29	0.0150046	0.0822152	90	110	3.4	7.18	116	125.2	116.5	105.3	95.5	107.2		High	High	High	High	High	High	High	0.001458	0.002401	2.52
FALSE	High	[K].GLGKGGAK.[CR]	1xTMT6plex [K8]; 1xTMT6plex [N-Term]; 1xlactylation [K4]		0.00443719	0.000774383	1	2	2	P62805	Histone H4 OS=Homo sapiens OX=9606 GN=H4C1 PE=1 SV=2	P62805 [10-17]	1	1217.76	0	1.108	0.15	0.425671	0.568989	105.1	94.9	2.25	9.23	258.3	302.1	254.1	181.1	156.6	187		High	High	High	High	High	High	High	0.001458	0.004709	3.2
FALSE	High	[K].GASQAGMLAPGTR.[R]	1xTMT6plex [N-Term]		0.00288463	0.000774383	1	1	1	Q15417	Calponin-3 OS=Homo sapiens OX=9606 GN=CNN3 PE=1 SV=1	Q15417 [213-225]	0	1445.77	0															No Quan Values	High	High	High	High	High	High	High	0.001458	0.003353	2.13
FALSE	High	[R].EVCGFAPYER.[R]	1xCarbamidomethyl [C3]; 1xTMT6plex [N-Term]		0.00189037	0.000774383	1	1	1	Q9Y3U8	60S ribosomal protein L36 OS=Homo sapiens OX=9606 GN=RPL36 PE=1 SV=3	Q9Y3U8 [46-55]	0	1456.71	0	1.059	0.08	0.0654846	0.176197	102.9	97.1	5.41	3.43	40	42.1	36.7	26.9	22.2	24.1		High	High	High	High	High	High	High	0.001458	0.002495	2.75
FALSE	High	[K].FCLDNGAK.[S]	1xCarbamidomethyl [C2]; 1xTMT6plex [K8]; 1xTMT6plex [N-Term]		0.00176332	0.000774383	1	1	1	P00558	Phosphoglycerate kinase 1 OS=Homo sapiens OX=9606 GN=PGK1 PE=1 SV=3	P00558 [49-56]	0	1382.75	0	0.649	-0.62	0.0393976	0.132368	78.7	121.3	1.83	15.54	87.6	100.3	91.2	104.9	107.6	80.3		High	High	High	High	High	High	High	0.001458	0.002383	2.89
FALSE	High	[K].EVAKQCTDKR.[I]	1xCarbamidomethyl [C6]; 1xTMT6plex [K9]; 1xTMT6plex [N-Term]; 1xlactylation [K4]		0.00266454	0.000774383	1	1	1	P18206	Vinculin OS=Homo sapiens OX=9606 GN=VCL PE=1 SV=4	P18206 [1035-1044]	2	1764.97	0	1.786	0.84	0.0050141	0.0568373	128.2	71.8	2.99	9.05	105.5	119.4	100.6	44.6	39.4	46.4		High	High	High	High	High	High	High	0.001458	0.003165	2.39
FALSE	High	[K].VCNPIITK.[L]	1xCarbamidomethyl [C2]; 1xTMT6plex [K8]; 1xTMT6plex [N-Term]		0.00348658	0.000774383	1	1	1	P11142	Heat shock cognate 71 kDa protein OS=Homo sapiens OX=9606 GN=HSPA8 PE=1 SV=1	P11142 [602-609]	0	1402.85	0	0.978	-0.03	0.507309	0.646207	98.9	101.1	10.04	8.4	53.3	52	55.4	38.3	36.9	40.2		High	High	High	High	High	High	High	0.001458	0.003879	2.17
FALSE	High	[R].TNQELQEINR.[V]	1xTMT6plex [N-Term]		0.00110761	0.000774383	1	2	2	P07355	Annexin A2 OS=Homo sapiens OX=9606 GN=ANXA2 PE=1 SV=2	P07355 [136-145]	0	1473.79	0	0.977	-0.03	0.670696	0.774232	98.8	101.2	6.56	6.84	181.2	212	206.4	163.2	127.9	127.8		High	High	High	High	High	High	High	0.001458	0.001722	3.8
FALSE	High	[K].ETGEHLVHVK.[K]	1xTMT6plex [K10]; 1xTMT6plex [N-Term]		0.00167546	0.000774383	1	1	1	P21333	Filamin-A OS=Homo sapiens OX=9606 GN=FLNA PE=1 SV=4	P21333 [2015-2024]	0	1606.93	0	0.9	-0.15	0.278981	0.431506	94.8	105.2	2.69	13.01	59.2	67.9	62.6	51.1	52	41		High	High	High	High	High	High	High	0.001458	0.002305	2.07
FALSE	High	[K].EVDEQMLAIQSK.[N]	1xTMT6plex [K12]; 1xTMT6plex [N-Term]		0.00389616	0.000774383	1	2	1	Q9BUF5	Tubulin beta-6 chain OS=Homo sapiens OX=9606 GN=TUBB6 PE=1 SV=1	Q9BUF5 [325-336]	0	1849.01	0	0.883	-0.18	0.101123	0.225189	93.8	106.2	9.61	1.33	35.4	49	41.5	36.7	31.5	31.7		High	High	High	High	High	High	High	0.001458	0.004231	2.15
FALSE	High	[R].GGSSGAKFR.[I]	1xTMT6plex [N-Term]; 1xlactylation [K7]		0.0023902	0.000774383	1	1	1	P62829	60S ribosomal protein L23 OS=Homo sapiens OX=9606 GN=RPL23 PE=1 SV=1	P62829 [7-15]	1	1167.63	0	1.417	0.5	0.0397857	0.132368	117.3	82.7	0.95	12.16	130.1	152.3	132.6	65.2	62.7	73.5		High	High	High	High	High	High	High	0.001458	0.002925	2.04
FALSE	High	[K].EVFEDAAEIR.[L]	1xTMT6plex [N-Term]		0.00104793	0.000774383	1	1	1	P19338	Nucleolin OS=Homo sapiens OX=9606 GN=NCL PE=1 SV=3	P19338 [411-420]	0	1407.73	0	0.936	-0.1	0.492547	0.632607	96.7	103.3	6.27	5.51	80.3	101.7	79.8	62.8	58.1	62.2		High	High	High	High	High	High	High	0.001458	0.001641	3.21
FALSE	High	[R].GEVAPDAK.[S]	1xTMT6plex [K8]; 1xTMT6plex [N-Term]		0.00344745	0.000774383	1	1	1	P09382	Galectin-1 OS=Homo sapiens OX=9606 GN=LGALS1 PE=1 SV=2	P09382 [22-29]	0	1244.73	0	0.91	-0.14	0.0628621	0.172039	95.3	104.7	4.79	2.39	163.4	197.1	181.7	142.1	129.8	130		High	High	High	High	High	High	High	0.001458	0.003839	2.82
FALSE	High	[K].GALALEEKR.[R]	1xTMT6plex [N-Term]; 1xlactylation [K8]		0.00363515	0.000774383	1	1	1	P35579	Myosin-9 OS=Homo sapiens OX=9606 GN=MYH9 PE=1 SV=4	P35579 [1717-1725]	1	1287.75	0	1.313	0.39	0.00280265	0.0482595	113.5	86.5	5.2	4.85	84.4	100.6	79.8	46.9	45	44.3		High	High	High	High	High	High	High	0.001458	0.003999	2.43
FALSE	High	[R].EYTINIHK.[R]	1xTMT6plex [K8]; 1xTMT6plex [N-Term]		0.00342168	0.000774383	1	1	1	P62899	60S ribosomal protein L31 OS=Homo sapiens OX=9606 GN=RPL31 PE=1 SV=1	P62899 [24-31]	0	1475.86	0	0.976	-0.03	0.280314	0.43213	98.8	101.2	4.88	6.76	65.3	70.3	68.1	50.7	50.1	46.1		High	High	High	High	High	High	High	0.001458	0.003817	2.32
FALSE	High	[K].EVVQNFAK.[E]	1xTMT6plex [K8]; 1xTMT6plex [N-Term]		0.00259379	0.000774383	1	1	1	Q14019	Coactosin-like protein OS=Homo sapiens OX=9606 GN=COTL1 PE=1 SV=3	Q14019 [103-110]	0	1392.83	0	0.929	-0.11	0.02659	0.106781	96.3	103.7	2.85	0.85	146	176.7	154.6	128	110.5	114.4		High	High	High	High	High	High	High	0.001458	0.003096	2.36
FALSE	High	[R].GFPTIYFSPANKK.[L]	1xTMT6plex [K13]; 1xTMT6plex [N-Term]; 1xlactylation [K12]		0.00456314	0.000774383	1	1	1	P30101	Protein disulfide-isomerase A3 OS=Homo sapiens OX=9606 GN=PDIA3 PE=1 SV=4	P30101 [449-461]	1	2000.13	0	1.283	0.36	0.0945428	0.21505	112.4	87.6	10.01	17.93	20.3	25	18	12.3	8.1	11.8		High	High	High	High	High	High	High	0.001458	0.004825	2.03
FALSE	High	[R].FHVEEEGKGK.[D]	1xTMT6plex [K10]; 1xTMT6plex [N-Term]; 1xlactylation [K8]		0.00210677	0.000774383	1	1	1	P00558	Phosphoglycerate kinase 1 OS=Homo sapiens OX=9606 GN=PGK1 PE=1 SV=3	P00558 [124-133]	1	1689.92	0															No Quan Values	High	High	High	High	High	High	High	0.001458	0.002679	2.51
FALSE	High	[R].FVNVVPTFGK.[K]	1xTMT6plex [K10]; 1xTMT6plex [N-Term]		0.00418079	0.000774383	1	1	1	P62861	FAU ubiquitin-like and ribosomal protein S30 OS=Homo sapiens OX=9606 GN=FAU PE=1 SV=2	P62861 [116-125]	0	1565.95	0	0.943	-0.08	0.358358	0.507434	97.1	102.9	11.43	10.65	26.1	32.3	22.6	21.5	17.1	21.5		High	High	High	High	High	High	High	0.001458	0.004487	1.67
FALSE	High	[K].GALALEEK.[R]	1xTMT6plex [K8]; 1xTMT6plex [N-Term]		0.00272884	0.000774383	1	1	1	P35579	Myosin-9 OS=Homo sapiens OX=9606 GN=MYH9 PE=1 SV=4	P35579 [1717-1724]	0	1288.79	0	1.011	0.02	0.418993	0.562822	100.5	99.5	2.87	3.87	101.2	122.2	102.4	75.1	70.7	69.1		High	High	High	High	High	High	High	0.001458	0.003215	3.09
FALSE	High	[K].TPKGPSSVEDIK.[A]	1xTMT6plex [K12]; 1xTMT6plex [N-Term]; 1xlactylation [K3]		0.00302076	0.000774383	1	1	1	P06748	Nucleophosmin OS=Homo sapiens OX=9606 GN=NPM1 PE=1 SV=2	P06748 [237-248]	1	1788.02	0	0.993	-0.01	0.646192	0.753891	99.7	100.3	2.78	1.5	50.6	55	49.5	39.2	33.4	33.8		High	High	High	High	High	High	High	0.001458	0.003472	3.27
FALSE	High	[R].EVSSLKNK.[L]	1xTMT6plex [K8]; 1xTMT6plex [N-Term]; 1xlactylation [K6]		0.0024289	0.000774383	1	1	1	P35579	Myosin-9 OS=Homo sapiens OX=9606 GN=MYH9 PE=1 SV=4	P35579 [1913-1920]	1	1434.86	0	1.1	0.14	0.0441352	0.140688	104.8	95.2	4.53	3.72	139.9	146.8	134.9	94.3	78.8	86.4		High	High	High	High	High	High	High	0.001458	0.00296	2.75
FALSE	High	[K].TTLQKMGK.[K]	1xTMT6plex [K8]; 1xTMT6plex [N-Term]; 1xlactylation [K5]		0.00202239	0.000774383	1	1	2	Q13185	Chromobox protein homolog 3 OS=Homo sapiens OX=9606 GN=CBX3 PE=1 SV=4	Q13185 [6-13]	1	1436.85	0	1.19	0.25	0.0842584	0.20252	108.7	91.3	3.46	8.88	384.1	429.7	362.3	274.5	212.8	205.1		High	High	High	High	High	High	High	0.001458	0.002607	3.69
FALSE	High	[K].GKVGRPTASK.[A]	1xTMT6plex [K10]; 1xTMT6plex [N-Term]; 1xlactylation [K2]		0.00369119	0.000774383	1	1	1	Q9H1E3	Nuclear ubiquitous casein and cyclin-dependent kinase substrate 1 OS=Homo sapiens OX=9606 GN=NUCKS1 PE=1 SV=1	Q9H1E3 [187-196]	1	1530.94	0	0.787	-0.35	0.0183284	0.0903613	88.1	111.9	0.53	5.47	134.6	153.2	136	123.2	115.8	121.7		High	High	High	High	High	High	High	0.001458	0.004052	2.43
FALSE	High	[R].TTTGNKVFGALK.[G]	1xTMT6plex [K12]; 1xTMT6plex [N-Term]; 1xlactylation [K6]		0.00309783	0.000774383	1	1	1	P46777	60S ribosomal protein L5 OS=Homo sapiens OX=9606 GN=RPL5 PE=1 SV=3	P46777 [153-164]	1	1767.04	0	1.8	0.85	0.000951711	0.0340653	128.6	71.4	7.59	8.65	49.8	51.6	43.5	21.9	16.2	17.2		High	High	High	High	High	High	High	0.001458	0.003531	2.21
FALSE	High	[K].FVIATSTK.[I]	1xTMT6plex [K8]; 1xTMT6plex [N-Term]		0.00246858	0.000774383	1	1	1	Q02878	60S ribosomal protein L6 OS=Homo sapiens OX=9606 GN=RPL6 PE=1 SV=3	Q02878 [193-200]	0	1324.82	0	0.861	-0.22	0.0506608	0.151896	92.6	107.4	1.88	7.66	81.6	93.2	79.6	73.2	60.7	71.7		High	High	High	High	High	High	High	0.001458	0.002991	2.72
FALSE	High	[K].VAQPTITDNKDGTVTVR.[Y]	1xTMT6plex [K10]; 1xTMT6plex [N-Term]		0.00235994	0.000774383	1	1	1	P21333	Filamin-A OS=Homo sapiens OX=9606 GN=FLNA PE=1 SV=4	P21333 [1815-1831]	1	2273.29	0															No Quan Values	High	High	High	High	High	High	High	0.001458	0.002897	2.83
FALSE	High	[R].VAVEEVDEEGKFVR.[L]	1xTMT6plex [K11]; 1xTMT6plex [N-Term]		0.00188519	0.000774383	1	1	1	P02545	Prelamin-A/C OS=Homo sapiens OX=9606 GN=LMNA PE=1 SV=1	P02545 [440-453]	1	2064.14	0	1.044	0.06	0.723771	0.809942	102.2	97.8	7.12	1.7	67.5	67.4	65.6	49.5	42.1	42.5		High	High	High	High	High	High	High	0.001458	0.00249	2.6
FALSE	High	[R].GAPQHYPKTAGNSEFLGK.[T]	1xTMT6plex [K18]; 1xTMT6plex [N-Term]; 1xlactylation [K8]		0.00136139	0.000774383	1	1	1	P78344	Eukaryotic translation initiation factor 4 gamma 2 OS=Homo sapiens OX=9606 GN=EIF4G2 PE=1 SV=1	P78344 [24-41]	1	2432.3	0	0.765	-0.39	0.0675752	0.17881	86.7	113.3	11.12	10.56	24.3	27.9	29.6	22.6	21.5	24.7		High	High	High	High	High	High	High	0.001458	0.002011	2.75
FALSE	High	[K].GKVQFQGK.[K]	1xTMT6plex [K8]; 1xTMT6plex [N-Term]; 1xlactylation [K2]		0.00242109	0.000774383	1	1	1	P05455	Lupus La protein OS=Homo sapiens OX=9606 GN=SSB PE=1 SV=2	P05455 [353-360]	1	1421.85	0	0.755	-0.4	0.00475615	0.0565771	86.1	113.9	3.96	6.4	142.2	173.2	141.4	146.3	123.9	142.3		High	High	High	High	High	High	High	0.001458	0.002953	3.3
FALSE	High	[R].EVQSKIEK.[K]	1xTMT6plex [K8]; 1xTMT6plex [N-Term]; 1xlactylation [K5]		0.00150045	0.000774383	1	1	1	Q01995	Transgelin OS=Homo sapiens OX=9606 GN=TAGLN PE=1 SV=4	Q01995 [13-20]	1	1490.88	0	0.836	-0.26	0.134142	0.268131	91.1	108.9	4.46	13.67	95.7	112.3	90.6	76.6	87.9	78.9		High	High	High	High	High	High	High	0.001458	0.002145	3.66
FALSE	High	[R].GFPTIYFSPANKK.[L]	2xTMT6plex [K12; K13]; 1xTMT6plex [N-Term]		0.00382136	0.000774383	1	1	1	P30101	Protein disulfide-isomerase A3 OS=Homo sapiens OX=9606 GN=PDIA3 PE=1 SV=4	P30101 [449-461]	1	2157.27	0	1.038	0.05	0.805086	0.872872	101.9	98.1	6.4	1.78	40.5	42	41.7	30.8	25.9	26.9		High	High	High	High	High	High	High	0.001458	0.004168	3.01
FALSE	High	[K].GFKGLVVPSGGGR.[F]	1xTMT6plex [N-Term]; 1xlactylation [K3]		0.0020108	0.000774383	1	1	1	Q9UKX7	Nuclear pore complex protein Nup50 OS=Homo sapiens OX=9606 GN=NUP50 PE=1 SV=2	Q9UKX7 [60-72]	1	1531.88	0	1.07	0.1	0.176268	0.320272	103.4	96.6	1.68	6.35	79	91.3	77.8	52.8	52.2	50.9		High	High	High	High	High	High	High	0.001458	0.002598	2.69
FALSE	High	[K].FKMPEMNIK.[VA]	1xTMT6plex [K9]; 1xTMT6plex [N-Term]; 1xlactylation [K2]		0.00204592	0.000774383	1	1	1	Q09666	Neuroblast differentiation-associated protein AHNAK OS=Homo sapiens OX=9606 GN=AHNAK PE=1 SV=2	Q09666 [806-814]; [934-942]; [2695-2703]; [2951-2959]; [3079-3087]; [3207-3215]; [3659-3667]; [3861-3869]; [3989-3997]; [4245-4253]; [4373-4381]; [4447-4455]	1	1667.93	0	0.895	-0.16	0.132201	0.266985	94.5	105.5	2.17	8.92	74.8	88.7	78.8	73.8	58.4	54.8		High	High	High	High	High	High	High	0.001458	0.002627	3.02
FALSE	High	[K].GIAYIEFK.[T]	1xTMT6plex [K8]; 1xTMT6plex [N-Term]		0.00161847	0.000774383	1	1	1	P19338	Nucleolin OS=Homo sapiens OX=9606 GN=NCL PE=1 SV=3	P19338 [430-437]	0	1398.84	0	0.829	-0.27	0.011018	0.0750573	90.7	109.3	5.19	6.21	71.8	77.2	75.3	67.3	63.7	57.5		High	High	High	High	High	High	High	0.001458	0.002255	2.9
FALSE	High	[K].TPAQYDASELK.[A]	1xTMT6plex [K11]; 1xTMT6plex [N-Term]		0.00217725	0.000774383	1	2	1	P07355	Annexin A2 OS=Homo sapiens OX=9606 GN=ANXA2 PE=1 SV=2	P07355 [105-115]	0	1680.92	0	0.925	-0.11	0.456651	0.598759	96.1	103.9	10.93	13.63	103.3	103	84.5	75.3	78.1	61.1		High	High	High	High	High	High	High	0.001458	0.00274	3.55
FALSE	High	[K].VAEIEHAEK.[E]	1xTMT6plex [K9]; 1xTMT6plex [N-Term]		0.00334589	0.000774383	1	1	1	P78371	T-complex protein 1 subunit beta OS=Homo sapiens OX=9606 GN=CCT2 PE=1 SV=4	P78371 [264-272]	0	1483.85	0	0.968	-0.05	0.319145	0.467281	98.4	101.6	4.2	7.21	100.5	117.4	109.9	92.5	71.5	72.4		High	High	High	High	High	High	High	0.001458	0.003748	2.45
FALSE	High	[K].ESAKVGDQAQR.[R]	1xTMT6plex [N-Term]; 1xlactylation [K4]		0.00225863	0.000774383	1	1	1	P61158	Actin-related protein 3 OS=Homo sapiens OX=9606 GN=ACTR3 PE=1 SV=3	P61158 [39-49]	1	1489.78	0	1.334	0.42	0.331886	0.481551	114.3	85.7	14.67	18.26	24.9	28.7	19.3	14.5	16.2	11.7		High	High	High	High	High	High	High	0.001458	0.002813	2.45
FALSE	High	[K].GLGKGGAKR.[H]	1xTMT6plex [K8]; 1xTMT6plex [N-Term]; 1xlactylation [K4]		0.00221057	0.000774383	1	1	3	P62805	Histone H4 OS=Homo sapiens OX=9606 GN=H4C1 PE=1 SV=2	P62805 [10-18]	2	1373.86	0	2.717	1.44	2.07406e-05	0.0121471	146.2	53.8	3.91	2.31	231.5	277.5	225.8	66.2	59.5	57.9		High	High	High	High	High	High	High	0.004806	0.02093	2.27
FALSE	High	[R].GASQAGMTGYGRPR.[Q]	1xTMT6plex [N-Term]		0.00125058	0.000774383	1	1	1	Q01995	Transgelin OS=Homo sapiens OX=9606 GN=TAGLN PE=1 SV=4	Q01995 [184-197]	0	1637.84	0	0.988	-0.02	0.695142	0.79374	99.4	100.6	3.63	1.28	75.4	84.1	79.5	59.3	52.5	52.1		High	High	High	High	High	High	High	0.001458	0.001893	3.06
FALSE	High	[K].VAGGAAPSKPASAK.[K]	2xTMT6plex [K9; K14]; 1xTMT6plex [N-Term]		0.00136722	0.000774383	1	1	1	Q14978	Nucleolar and coiled-body phosphoprotein 1 OS=Homo sapiens OX=9606 GN=NOLC1 PE=1 SV=2	Q14978 [497-510]	0	1899.16	0	0.935	-0.1	0.656388	0.762748	96.7	103.3	13.2	8.54	129.1	119.3	104.2	99.5	75.2	76.2		High	High	High	High	High	High	High	0.001458	0.002017	1.92
FALSE	High	[R].GGKNSTWSGESK.[T]	1xTMT6plex [K12]; 1xTMT6plex [N-Term]; 1xlactylation [K3]		0.00161061	0.000774383	1	1	1	P19338	Nucleolin OS=Homo sapiens OX=9606 GN=NCL PE=1 SV=3	P19338 [475-486]	1	1767.93	0	0.732	-0.45	0.00419763	0.0541608	84.5	115.5	2.79	6.4	69.6	76.3	70.6	72.3	64.4	72.2		High	High	High	High	High	High	High	0.001458	0.002247	2.34
FALSE	High	[K].EITALAPSTMK.[I]	1xTMT6plex [K11]; 1xTMT6plex [N-Term]		0.00139095	0.000774383	2	6	1	P60709; P62736	Actin, cytoplasmic 1 OS=Homo sapiens OX=9606 GN=ACTB PE=1 SV=1 Actin, aortic smooth muscle OS=Homo sapiens OX=9606 GN=ACTA2 PE=1 SV=1	P60709 [316-326]; P62736 [318-328]	0	1619.94	0	0.813	-0.3	0.0219387	0.0978814	89.7	110.3	3.18	6.55	103.8	113.3	99	100.4	82.2	78.1	Shared	High	High	High	High	High	High	High	0.001458	0.00204	3.3
FALSE	High	[R].EMEAELEDER.[K]	1xTMT6plex [N-Term]		0.00459988	0.000774383	1	1	1	P35579	Myosin-9 OS=Homo sapiens OX=9606 GN=MYH9 PE=1 SV=4	P35579 [1593-1602]	0	1479.68	0	0.934	-0.1	0.326059	0.474244	96.6	103.4	0.29	8.46	72.4	83.2	72.8	54.8	52.5	57.6		High	High	High	High	High	High	High	0.001458	0.004854	3.16
FALSE	High	[K].GNFNYIEFTR.[I]	1xTMT6plex [N-Term]		0.00170099	0.000774383	1	2	1	O14950	Myosin regulatory light chain 12B OS=Homo sapiens OX=9606 GN=MYL12B PE=1 SV=2	O14950 [152-161]	0	1489.76	0	0.901	-0.15	0.0832985	0.201475	94.8	105.2	4.62	6.48	78.6	96.5	86.9	76.3	58.4	64.3		High	High	High	High	High	High	High	0.001458	0.002329	2.36
FALSE	High	[R].TLSDYNIQK.[E]	1xTMT6plex [K9]; 1xTMT6plex [N-Term]		0.00131354	0.000774383	1	4	2	P62987	Ubiquitin-60S ribosomal protein L40 OS=Homo sapiens OX=9606 GN=UBA52 PE=1 SV=2	P62987 [55-63]	0	1539.88	0	0.909	-0.14	0.108954	0.236044	95.2	104.8	3.08	10.75	71.1	78.5	73.4	60.8	63.3	53.6		High	High	High	High	High	High	High	0.001458	0.001961	2.34
FALSE	High	[K].GKGDKAQIEK.[R]	2xTMT6plex [K5; K10]; 1xTMT6plex [N-Term]; 1xlactylation [K2]		0.00344745	0.000774383	1	1	1	P10809	60 kDa heat shock protein, mitochondrial OS=Homo sapiens OX=9606 GN=HSPD1 PE=1 SV=2	P10809 [360-369]	2	1833.1	0															No Quan Values	High	High	High	High	High	High	High	0.001458	0.003839	2.61
FALSE	High	[K].FCLNPKTNLCQK.[I]	2xCarbamidomethyl [C2; C10]; 1xTMT6plex [K12]; 1xTMT6plex [N-Term]; 1xlactylation [K6]		0.00309783	0.000774383	1	1	1	P11766	Alcohol dehydrogenase class-3 OS=Homo sapiens OX=9606 GN=ADH5 PE=1 SV=4	P11766 [102-113]	1	2053.1	0	1.395	0.48	0.0298396	0.11463	116.5	83.5	0.68	10.87	42.3	48.5	43.2	20.4	22.1	20.9		High	High	High	High	High	High	High	0.001458	0.003538	2.36
FALSE	High	[K].TRPSSTVIK.[K]	1xTMT6plex [K9]; 1xTMT6plex [N-Term]		0.00305346	0.000774383	1	1	1	Q5SSJ5	Heterochromatin protein 1-binding protein 3 OS=Homo sapiens OX=9606 GN=HP1BP3 PE=1 SV=1	Q5SSJ5 [509-517]	0	1446.9	0	0.967	-0.05	0.306515	0.454853	98.3	101.7	1.96	13.48	137.8	156.2	142.8	138.4	96.5	97.7		High	High	High	High	High	High	High	0.001458	0.003501	2.76
FALSE	High	[K].GQKVGEFSGANK.[E]	1xTMT6plex [K12]; 1xTMT6plex [N-Term]; 1xlactylation [K3]		0.00169668	0.000774383	1	1	1	P10599	Thioredoxin OS=Homo sapiens OX=9606 GN=TXN PE=1 SV=3	P10599 [83-94]	1	1751.97	0	0.969	-0.05	0.740366	0.822265	98.4	101.6	3.9	3.22	121.7	138.5	130.8	97.6	81.9	88.9		High	High	High	High	High	High	High	0.001458	0.002324	2.7
FALSE	High	[K].GIPYTLNGKK.[V]	1xTMT6plex [K10]; 1xTMT6plex [N-Term]; 1xlactylation [K9]		0.00217068	0.000774383	1	1	1	Q86V21	Acetoacetyl-CoA synthetase OS=Homo sapiens OX=9606 GN=AACS PE=1 SV=1	Q86V21 [625-634]	1	1620.97	0	1.095	0.13	0.665949	0.770798	104.5	95.5	3.78	13.95	101.4	110.6	104.8	67.1	62.7	77.4		High	High	High	High	High	High	High	0.001458	0.002734	2.87
FALSE	High	[K].GEGPEVDVNLPK.[A]	1xTMT6plex [K12]; 1xTMT6plex [N-Term]		0.00134133	0.000774383	1	1	1	Q09666	Neuroblast differentiation-associated protein AHNAK OS=Homo sapiens OX=9606 GN=AHNAK PE=1 SV=2	Q09666 [1141-1152]; [2258-2269]; [3165-3176]; [3947-3958]; [4075-4086]	0	1711.96	0	0.818	-0.29	0.041235	0.13542	90	110	7.81	5.18	48.3	58.8	56.9	45	42.4	44.1		High	High	High	High	High	High	High	0.001458	0.001989	2.37
FALSE	High	[K].GCGVVKFESPEVAER.[A]	1xCarbamidomethyl [C2]; 1xTMT6plex [N-Term]; 1xlactylation [K6]		0.00440196	0.000774383	1	1	1	P52272	Heterogeneous nuclear ribonucleoprotein M OS=Homo sapiens OX=9606 GN=HNRNPM PE=1 SV=3	P52272 [693-707]	1	1964.99	0	0.891	-0.17	0.273231	0.426348	94.2	105.8	5.07	9.62	71.2	73.9	69	62	51.9	45.6		High	High	High	High	High	High	High	0.001458	0.004678	2.35
FALSE	High	[R].TQGTKIASDGLK.[G]	1xTMT6plex [K12]; 1xTMT6plex [N-Term]; 1xlactylation [K5]		0.00309783	0.000774383	1	1	1	P61247	40S ribosomal protein S3a OS=Homo sapiens OX=9606 GN=RPS3A PE=1 SV=2	P61247 [52-63]	1	1749.02	0															No Quan Values	High	High	High	High	High	High	High	0.001458	0.00354	2.01
FALSE	High	[K].VAPAPARPSGPSKALK.[L]	1xTMT6plex [K16]; 1xTMT6plex [N-Term]; 1xlactylation [K13]		0.00234503	0.000774383	1	1	1	P48444	Coatomer subunit delta OS=Homo sapiens OX=9606 GN=ARCN1 PE=1 SV=1	P48444 [212-227]	1	2077.25	0	0.956	-0.06	0.278993	0.431506	97.7	102.3	8.37	4.42	63.8	78.8	58.6	55.6	44.7	46		High	High	High	High	High	High	High	0.001458	0.002884	2.62
FALSE	High	[R].EMEAELEDERK.[Q]	1xTMT6plex [K11]; 1xTMT6plex [N-Term]		0.00355312	0.000774383	1	1	1	P35579	Myosin-9 OS=Homo sapiens OX=9606 GN=MYH9 PE=1 SV=4	P35579 [1593-1603]	1	1836.94	0	1.033	0.05	0.583524	0.708046	101.6	98.4	7.56	9.45	119.3	119.1	107.7	90.5	69.9	66.8		High	High	High	High	High	High	High	0.001458	0.003934	2.26
FALSE	High	[K].EITALAPSTMK.[I]	1xOxidation [M10]; 1xTMT6plex [K11]; 1xTMT6plex [N-Term]		0.00461839	0.000774383	2	6	1	P60709; P62736	Actin, cytoplasmic 1 OS=Homo sapiens OX=9606 GN=ACTB PE=1 SV=1 Actin, aortic smooth muscle OS=Homo sapiens OX=9606 GN=ACTA2 PE=1 SV=1	P60709 [316-326]; P62736 [318-328]	0	1635.94	0															No Quan Values	High	High	High	High	High	High	High	0.001458	0.00487	2.46
FALSE	High	[K].GCDVVVIPAGVPR.[K]	1xCarbamidomethyl [C2]; 1xTMT6plex [N-Term]		0.00195449	0.000774383	1	1	1	P40926	Malate dehydrogenase, mitochondrial OS=Homo sapiens OX=9606 GN=MDH2 PE=1 SV=3	P40926 [92-104]	0	1567.88	0	1.062	0.09	0.919084	0.95051	103	97	7.31	16.13	37	47.4	43.1	27.8	26.3	33.4		High	High	High	High	High	High	High	0.001458	0.002549	2.39
FALSE	High	[K].TVTNAVVTVPAYFNDSQR.[Q]	1xTMT6plex [N-Term]		0.00175874	0.000774383	1	1	1	P11142	Heat shock cognate 71 kDa protein OS=Homo sapiens OX=9606 GN=HSPA8 PE=1 SV=1	P11142 [138-155]	0	2211.16	0	0.964	-0.05	0.538931	0.669597	98.2	101.8	5.49	8.05	45	49	48.1	33.6	31.6	35		High	High	High	High	High	High	High	0.001458	0.002378	2.57
FALSE	High	[R].GGNFGFGDSR.[G]	1xTMT6plex [N-Term]		0.00123807	0.000774383	1	1	1	P22626	Heterogeneous nuclear ribonucleoproteins A2/B1 OS=Homo sapiens OX=9606 GN=HNRNPA2B1 PE=1 SV=2	P22626 [204-213]	0	1242.61	0	0.888	-0.17	0.130343	0.265303	94.1	105.9	6.44	4.52	170.2	214.5	167.1	140.4	133.8	132.1		High	High	High	High	High	High	High	0.001458	0.001879	3.47
FALSE	High	[K].GEGERPAQNEK.[R]	1xTMT6plex [K11]; 1xTMT6plex [N-Term]		0.00304251	0.000774383	1	1	1	P52272	Heterogeneous nuclear ribonucleoprotein M OS=Homo sapiens OX=9606 GN=HNRNPM PE=1 SV=3	P52272 [38-48]	0	1672.9	0	0.891	-0.17	0.12554	0.258729	94.2	105.8	4.34	7	47.9	58.7	47.6	38.8	36.4	39.6		High	High	High	High	High	High	High	0.001458	0.003491	2.15
FALSE	High	[R].TVVMDKSK.[G]	1xTMT6plex [K8]; 1xTMT6plex [N-Term]; 1xlactylation [K6]		0.00130269	0.000774383	1	2	1	Q14151	Scaffold attachment factor B2 OS=Homo sapiens OX=9606 GN=SAFB2 PE=1 SV=1	Q14151 [571-578]	1	1437.84	0	0.971	-0.04	0.966847	0.980237	98.5	101.5	4.02	6.5	82	100.4	82.1	65.6	60.2	53.8		High	High	High	High	High	High	High	0.001458	0.00195	3.05
FALSE	High	[K].TTWVTKHAAENPGK.[Y]	1xTMT6plex [K14]; 1xTMT6plex [N-Term]; 1xlactylation [K6]		0.00217068	0.000774383	1	1	1	Q00839	Heterogeneous nuclear ribonucleoprotein U OS=Homo sapiens OX=9606 GN=HNRNPU PE=1 SV=6	Q00839 [511-524]	1	2070.14	0	1.041	0.06	0.524909	0.660096	102	98	17.85	18.21	43.7	35.3	36	29.9	18	23.6		High	High	High	High	High	High	High	0.001458	0.002736	2
FALSE	High	[R].GQLQKLASER.[N]	1xTMT6plex [N-Term]; 1xlactylation [K5]		0.00131627	0.000774383	1	1	1	P42166	Lamina-associated polypeptide 2, isoform alpha OS=Homo sapiens OX=9606 GN=TMPO PE=1 SV=2	P42166 [265-274]	1	1430.82	0	1.05	0.07	0.898527	0.936921	102.5	97.5	3.69	10.98	71.2	81.3	76.4	52.3	45.9	56		High	High	High	High	High	High	High	0.001458	0.001965	2
FALSE	High	[K].GATPGKALVATPGK.[K]	1xTMT6plex [K14]; 1xTMT6plex [N-Term]; 1xlactylation [K6]		0.00217725	0.000774383	1	1	1	P19338	Nucleolin OS=Homo sapiens OX=9606 GN=NCL PE=1 SV=3	P19338 [111-124]	1	1798.08	0	0.856	-0.22	0.222064	0.372652	92.3	107.7	9.19	3.84	82.7	93.7	96.9	75.2	65.4	62.3		High	High	High	High	High	High	High	0.001458	0.002742	2.91
FALSE	High	[R].GPLPAAPPVAPER.[Q]	1xTMT6plex [N-Term]		0.00385106	0.000774383	1	1	1	Q9NQC3	Reticulon-4 OS=Homo sapiens OX=9606 GN=RTN4 PE=1 SV=2	Q9NQC3 [92-104]	0	1500.87	0	0.858	-0.22	0.0299792	0.114756	92.4	107.6	4.68	0.25	48.8	53.5	44.9	42.2	36.6	37.4		High	High	High	High	High	High	High	0.001458	0.004194	2.51
FALSE	High	[R].GLTSVINQK.[L]	1xTMT6plex [K9]; 1xTMT6plex [N-Term]		0.00142794	0.000774383	1	1	1	P07195	L-lactate dehydrogenase B chain OS=Homo sapiens OX=9606 GN=LDHB PE=1 SV=2	P07195 [300-308]	0	1417.88	0	0.986	-0.02	0.547733	0.675819	99.3	100.7	4.83	14.95	62.3	67.9	65.8	37.7	42.8	44.2		High	High	High	High	High	High	High	0.001458	0.002076	2.56
FALSE	High	[K].GAVDGGLSIPHSTKR.[F]	1xTMT6plex [N-Term]; 1xlactylation [K14]		0.00129732	0.000774383	1	1	1	P46777	60S ribosomal protein L5 OS=Homo sapiens OX=9606 GN=RPL5 PE=1 SV=3	P46777 [165-179]	1	1795.99	0	0.947	-0.08	0.81651	0.882292	97.3	102.7	2.46	15.86	67.5	81.3	69.1	46.2	48.9	56.5		High	High	High	High	High	High	High	0.001458	0.001944	2.15
FALSE	High	[R].GDFCIQVGR.[N]	1xCarbamidomethyl [C4]; 1xTMT6plex [N-Term]		0.00249288	0.000774383	1	3	1	P22392	Nucleoside diphosphate kinase B OS=Homo sapiens OX=9606 GN=NME2 PE=1 SV=1	P22392 [106-114]	0	1280.66	0	0.939	-0.09	0.6303	0.745611	96.9	103.1	3.77	7.8	85.9	99.4	92.9	64.5	62.4	66.8		High	High	High	High	High	High	High	0.001458	0.003015	2.44
FALSE	High	[R].TVGQLYK.[E]	1xTMT6plex [K7]; 1xTMT6plex [N-Term]		0.00409926	0.000774383	1	4	1	P35579	Myosin-9 OS=Homo sapiens OX=9606 GN=MYH9 PE=1 SV=4	P35579 [645-651]	0	1266.78	0	1.159	0.21	0.160476	0.299317	107.4	92.6	6.93	4.83	156.4	178.3	139.3	112.5	90.7	91.5		High	High	High	High	High	High	High	0.001458	0.004405	2.61
FALSE	High	[R].EQLEEEEEAKHNLEK.[Q]	2xTMT6plex [K10; K15]; 1xTMT6plex [N-Term]		0.0016067	0.000774383	1	1	1	P35579	Myosin-9 OS=Homo sapiens OX=9606 GN=MYH9 PE=1 SV=4	P35579 [1343-1357]	1	2542.36	0	0.997	0	0.784374	0.857164	99.8	100.2	2.79	10.3	58.4	63.6	56.7	50.1	35.8	38.8		High	High	High	High	High	High	High	0.001458	0.002243	2.54
FALSE	High	[K].TVTPAKAVTTPGK.[K]	1xTMT6plex [K13]; 1xTMT6plex [N-Term]; 1xlactylation [K6]		0.00112693	0.000774383	1	1	2	P19338	Nucleolin OS=Homo sapiens OX=9606 GN=NCL PE=1 SV=3	P19338 [97-109]	1	1801.08	0	0.894	-0.16	0.0495467	0.149064	94.4	105.6	5.91	3.83	112.3	123.6	122.1	97.6	90.5	86		High	High	High	High	High	High	High	0.001458	0.001744	3.17
FALSE	High	[R].GLVGEIIKR.[F]	1xTMT6plex [N-Term]; 1xlactylation [K8]		0.00223096	0.000774383	1	2	1	P22392	Nucleoside diphosphate kinase B OS=Homo sapiens OX=9606 GN=NME2 PE=1 SV=1	P22392 [19-27]	1	1285.8	0	1.209	0.27	0.0444565	0.140993	109.5	90.5	3.14	10.6	73.4	79.4	70.9	45.1	32.5	40		High	High	High	High	High	High	High	0.001458	0.002788	2.64
FALSE	High	[R].TNEKVELQELNDR.[F]	1xTMT6plex [N-Term]; 1xlactylation [K4]		0.00157232	0.000774383	1	2	2	P08670	Vimentin OS=Homo sapiens OX=9606 GN=VIM PE=1 SV=4	P08670 [101-113]	1	1888.98	0	1.539	0.62	0.00148496	0.0401396	121.2	78.8	7.71	6.39	62.1	76.9	73.2	33.8	29.7	26.9		High	High	High	High	High	High	High	0.001458	0.002211	2.81
FALSE	High	[K].TNEAQAIETAR.[A]	1xTMT6plex [N-Term]		0.00250927	0.000774383	1	2	1	Q5JXB2	Putative ubiquitin-conjugating enzyme E2 N-like OS=Homo sapiens OX=9606 GN=UBE2NL PE=1 SV=1	Q5JXB2 [132-142]	0	1432.76	0	1.101	0.14	0.0868058	0.20555	104.8	95.2	4.42	6.22	46.7	58.6	49.4	34.5	31.6	28.4		High	High	High	High	High	High	High	0.001458	0.003025	2.21
FALSE	High	[R].TLLIKTVETR.[D]	1xTMT6plex [N-Term]; 1xlactylation [K5]		0.00298855	0.000774383	1	1	2	P08670	Vimentin OS=Homo sapiens OX=9606 GN=VIM PE=1 SV=4	P08670 [441-450]	1	1474.9	0	0.962	-0.06	0.848807	0.902211	98.1	101.9	8.65	6.21	58.7	67.5	68.7	50.3	38.7	42.1		High	High	High	High	High	High	High	0.004806	0.01811	2.64
FALSE	High	[R].TTPSYVAFTDTER.[L]	1xTMT6plex [N-Term]		0.0011226	0.000774383	2	6	2	P11142; P0DMV9	Heat shock cognate 71 kDa protein OS=Homo sapiens OX=9606 GN=HSPA8 PE=1 SV=1 Heat shock 70 kDa protein 1B OS=Homo sapiens OX=9606 GN=HSPA1B PE=1 SV=1	P11142 [37-49]; P0DMV9 [37-49]	0	1716.86	0	1.063	0.09	0.167893	0.30792	103.1	96.9	10.16	10.16	88.9	87.4	74.7	55.6	50.7	42.3	Shared	High	High	High	High	High	High	High	0.001458	0.00174	3.15
FALSE	High	[R].ELNITAAK.[E]	1xTMT6plex [K8]; 1xTMT6plex [N-Term]		0.00490651	0.00151694	1	1	1	P62081	40S ribosomal protein S7 OS=Homo sapiens OX=9606 GN=RPS7 PE=1 SV=1	P62081 [42-49]	0	1317.81	0	0.917	-0.12	0.258819	0.411831	95.7	104.3	3.75	5.26	65.8	76.9	71.4	57.5	45.4	50.3		High	High	High	High	High	High	High	0.002141	0.005133	2.18
FALSE	High	[R].KTPCGEGSK.[T]	1xCarbamidomethyl [C4]; 1xTMT6plex [K9]; 1xTMT6plex [N-Term]; 1xlactylation [K1]		0.00486692	0.00151694	1	1	2	P60866	40S ribosomal protein S20 OS=Homo sapiens OX=9606 GN=RPS20 PE=1 SV=1	P60866 [67-75]	1	1493.8	0	1.68	0.75	0.0129168	0.0796309	125.4	74.6	8.22	14.74	90.8	111.1	82.9	42	32.2	43.9		High	High	High	High	High	High	High	0.003727	0.009084	2.57
FALSE	High	[K].GEGQLGPAER.[A]	1xTMT6plex [N-Term]		0.00484726	0.00151694	1	1	1	P13639	Elongation factor 2 OS=Homo sapiens OX=9606 GN=EEF2 PE=1 SV=4	P13639 [240-249]	0	1242.66	0	0.733	-0.45	0.0124955	0.0778531	84.6	115.4	4.28	7.46	76.7	81.8	72.1	67.6	65.9	69.3		High	High	High	High	High	High	High	0.002141	0.00508	2.19
FALSE	High	[K].TAVCDIPPR.[G]	1xCarbamidomethyl [C4]; 1xTMT6plex [N-Term]		0.00473123	0.00151694	2	7	1	P07437; P68371	Tubulin beta chain OS=Homo sapiens OX=9606 GN=TUBB PE=1 SV=2 Tubulin beta-4B chain OS=Homo sapiens OX=9606 GN=TUBB4B PE=1 SV=1	P07437 [351-359]; P68371 [351-359]	0	1257.68	0	1.011	0.02	0.827427	0.890257	100.5	99.5	5.21	14.3	70.7	87.4	69.6	63.2	41.4	48.2	Shared	High	High	High	High	High	High	High	0.002141	0.004966	2.02
FALSE	High	[K].WKNSSYGK.[V]	1xTMT6plex [K8]; 1xTMT6plex [N-Term]; 1xlactylation [K2]		0.0047122	0.00151694	1	1	1	Q9H2P0	Activity-dependent neuroprotector homeobox protein OS=Homo sapiens OX=9606 GN=ADNP PE=1 SV=1	Q9H2P0 [1028-1035]	1	1499.83	0	1.044	0.06	0.563788	0.690777	102.2	97.8	3.02	7.11	87.6	103.5	85.7	62	56.8	63.2		High	High	High	High	High	High	High	0.002141	0.00495	2.38
FALSE	High	[R].IVQKHPHTGDTK.[E]	1xTMT6plex [K12]; 1xTMT6plex [N-Term]; 1xlactylation [K4]		0.00473123	0.00151694	1	1	2	P51397	Death-associated protein 1 OS=Homo sapiens OX=9606 GN=DAP PE=1 SV=3	P51397 [26-37]	1	1891.08	0	0.871	-0.2	0.229772	0.379426	93.1	106.9	7.56	7.67	50.1	56.7	57.1	44.7	41.1	35.9		High	High	High	High	High	High	High	0.002141	0.004969	2.7
FALSE	High	[R].ELSGTIK.[E]	1xTMT6plex [K7]; 1xTMT6plex [N-Term]		0.00490651	0.00151694	1	1	1	P30050	60S ribosomal protein L12 OS=Homo sapiens OX=9606 GN=RPL12 PE=1 SV=1	P30050 [124-130]	0	1205.75	0	0.949	-0.08	0.049533	0.149064	97.4	102.6	2.64	0.87	158.7	175	161.8	130.3	113.2	113.7		High	High	High	High	High	High	High	0.002141	0.00513	2.56
FALSE	High	[R].KCSQTQCPR.[K]	2xCarbamidomethyl [C2; C7]; 1xTMT6plex [N-Term]; 1xlactylation [K1]		0.0047122	0.00151694	1	1	1	P29590	Protein PML OS=Homo sapiens OX=9606 GN=PML PE=1 SV=3	P29590 [478-486]	1	1465.71	0	0.972	-0.04	0.7061	0.799641	98.6	101.4	7.38	13.68	39.2	41	34.3	30.2	20.1	25.3		High	High	High	High	High	High	High	0.002141	0.004959	2.34
FALSE	High	[K].KVIDQQNGLYR.[C]	1xTMT6plex [N-Term]; 1xlactylation [K1]		0.00475034	0.00151694	1	1	1	P27694	Replication protein A 70 kDa DNA-binding subunit OS=Homo sapiens OX=9606 GN=RPA1 PE=1 SV=2	P27694 [489-499]	1	1634.91	0	1.384	0.47	0.0393829	0.132368	116.1	83.9	2.29	13	34.9	41.9	35.7	16.7	18.9	17.6		High	High	High	High	High	High	High	0.002141	0.00499	2.04
FALSE	High	[R].NCAAYLK.[L]	1xCarbamidomethyl [C2]; 1xTMT6plex [K7]; 1xTMT6plex [N-Term]		0.00475034	0.00151694	1	4	1	P35579	Myosin-9 OS=Homo sapiens OX=9606 GN=MYH9 PE=1 SV=4	P35579 [815-821]	0	1297.73	0	1.114	0.16	0.943658	0.966509	105.4	94.6	1.96	17.92	126.6	148.9	133	121.5	78.8	79.9		High	High	High	High	High	High	High	0.002141	0.00498	2.58
FALSE	High	[K].ALVATPGKK.[G]	1xTMT6plex [K9]; 1xTMT6plex [N-Term]; 1xlactylation [K8]		0.00484726	0.00151694	1	1	2	P19338	Nucleolin OS=Homo sapiens OX=9606 GN=NCL PE=1 SV=3	P19338 [117-125]	1	1414.9	0	0.937	-0.09	0.235675	0.384811	96.7	103.3	6.23	7.89	152.6	156.7	153.5	113.6	109.8	117.9		High	High	High	High	High	High	High	0.002141	0.005072	2.75
FALSE	High	[K].AQAYQTGK.[DG]	1xTMT6plex [K8]; 1xTMT6plex [N-Term]		0.00473123	0.00151694	1	2	1	P14625	Endoplasmin OS=Homo sapiens OX=9606 GN=HSP90B1 PE=1 SV=1	P14625 [664-671]	0	1324.76	0	0.751	-0.41	0.00904051	0.0684238	85.8	114.2	3.65	6.51	112	130.8	121.3	107.3	102.7	108.1		High	High	High	High	High	High	High	0.002141	0.004976	2.89
FALSE	High	[K].KAAKPSVPK.[V]	2xTMT6plex [K4; K9]; 1xTMT6plex [N-Term]; 1xlactylation [K1]		0.00475034	0.00151694	1	1	1	Q92522	Histone H1.10 OS=Homo sapiens OX=9606 GN=H1-10 PE=1 SV=1	Q92522 [199-207]	1	1685.09	0	0.714	-0.49	0.00507152	0.0571196	83.3	116.7	2.57	6.35	200.1	238.1	199.3	217.9	181.9	209.6		High	High	High	High	High	High	High	0.002141	0.004995	3.02
FALSE	High	[R].VITEEEK.[N]	1xTMT6plex [K7]; 1xTMT6plex [N-Term]		0.0048277	0.00151694	1	1	1	P26373	60S ribosomal protein L13 OS=Homo sapiens OX=9606 GN=RPL13 PE=1 SV=4	P26373 [168-174]	0	1305.77	0	0.968	-0.05	0.937123	0.96288	98.4	101.6	2.8	8.79	148.6	162.2	143.6	121.8	99.4	90.6		High	High	High	High	High	High	High	0.002141	0.00506	2.57
FALSE	High	[R].TIACPHKGCTK.[M]	2xCarbamidomethyl [C4; C9]; 1xTMT6plex [K11]; 1xTMT6plex [N-Term]; 1xlactylation [K7]		0.0047122	0.00151694	1	1	1	P25490	Transcriptional repressor protein YY1 OS=Homo sapiens OX=9606 GN=YY1 PE=1 SV=2	P25490 [295-305]	1	1802.97	0	0.955	-0.07	0.437879	0.580727	97.7	102.3	1.86	5.16	121.5	136.8	124.9	91.6	88.2	87.7		High	High	High	High	High	High	High	0.002141	0.004961	2.7
FALSE	High	[K].VEEIAASKCR.[R]	1xCarbamidomethyl [C9]; 1xTMT6plex [N-Term]; 1xlactylation [K8]		0.00473123	0.00151694	1	1	1	Q02543	60S ribosomal protein L18a OS=Homo sapiens OX=9606 GN=RPL18A PE=1 SV=2	Q02543 [129-138]	1	1463.77	0	1.197	0.26	0.119078	0.250263	109	91	13	2.48	67.3	69.7	79.2	43.7	39.3	38.1		High	High	High	High	High	High	High	0.002141	0.004978	2.36
FALSE	High	[R].LGSLVDEFK.[E]	1xTMT6plex [K9]; 1xTMT6plex [N-Term]		0.00478884	0.00151694	1	1	1	P12956	X-ray repair cross-complementing protein 6 OS=Homo sapiens OX=9606 GN=XRCC6 PE=1 SV=2	P12956 [518-526]	0	1465.87	0	0.867	-0.21	0.941573	0.966322	92.9	107.1	6.07	29.19	22	28.4	23	20.4	20.4	11.3		High	High	High	High	High	High	High	0.002141	0.005027	1.77
FALSE	High	[K].LIGEYGLR.[N]	1xTMT6plex [N-Term]		0.00488667	0.00151694	1	1	1	P46781	40S ribosomal protein S9 OS=Homo sapiens OX=9606 GN=RPS9 PE=1 SV=3	P46781 [31-38]	0	1149.68	0	1.032	0.04	0.603938	0.724629	101.6	98.4	2.44	4.76	46.4	52.6	48.5	34.5	32.8	31		High	High	High	High	High	High	High	0.002141	0.005102	2.19
FALSE	High	[K].LKEEISK.[M]	1xTMT6plex [K7]; 1xTMT6plex [N-Term]; 1xlactylation [K2]		0.00490651	0.00151694	1	1	1	P38646	Stress-70 protein, mitochondrial OS=Homo sapiens OX=9606 GN=HSPA9 PE=1 SV=2	P38646 [611-617]	1	1376.84	0	1.391	0.48	0.0157707	0.083512	116.4	83.6	1.64	8.38	185.3	206	184.8	105.9	78.4	90.6		High	High	High	High	High	High	High	0.002141	0.005124	2.68
FALSE	High	[R].RQLPVTR.[T]	1xTMT6plex [N-Term]		0.00484726	0.00151694	1	2	1	P47755	F-actin-capping protein subunit alpha-2 OS=Homo sapiens OX=9606 GN=CAPZA2 PE=1 SV=3	P47755 [260-266]	1	1098.69	0															No Quan Values	High	High	High	High	High	High	High	0.002141	0.005066	2.03
FALSE	High	[R].AAKLAPEFAK.[R]	1xTMT6plex [K10]; 1xTMT6plex [N-Term]; 1xlactylation [K3]		0.0047122	0.00151694	1	1	1	P30041	Peroxiredoxin-6 OS=Homo sapiens OX=9606 GN=PRDX6 PE=1 SV=3	P30041 [54-63]	1	1575.95	0	1.225	0.29	0.12067	0.252033	110.1	89.9	2.47	14.2	66.2	78.1	65.4	36	36.6	42.5		High	High	High	High	High	High	High	0.002141	0.004948	2.69
FALSE	High	[K].KVVVSPTKK.[V]	2xTMT6plex [K1; K8]; 1xTMT6plex [N-Term]; 1xlactylation [K9]		0.00506859	0.00220843	1	1	1	P19338	Nucleolin OS=Homo sapiens OX=9606 GN=NCL PE=1 SV=3	P19338 [63-71]	2	1745.15	0	0.781	-0.36	0.0111664	0.0754588	87.7	112.3	6.13	3.11	159.5	165.4	144.9	143.3	129.9	124.4		High	High	High	High	High	High	High	0.00277	0.005267	2.84
FALSE	High	[K].LVLKGTK.[T]	1xTMT6plex [K7]; 1xTMT6plex [N-Term]; 1xlactylation [K4]		0.00494647	0.00220843	1	1	1	Q14331	Protein FRG1 OS=Homo sapiens OX=9606 GN=FRG1 PE=1 SV=1	Q14331 [12-18]	1	1288.86	0	1.022	0.03	0.757666	0.836097	101.1	98.9	14.6	6.79	53.6	59.8	41	36	34.5	36.5		High	High	High	High	High	High	High	0.00277	0.005153	2.37
FALSE	High	[K].LGIHEDSTNR.[R]	1xTMT6plex [N-Term]		0.00492644	0.00220843	1	1	1	P08238	Heat shock protein HSP 90-beta OS=Homo sapiens OX=9606 GN=HSP90AB1 PE=1 SV=4	P08238 [439-448]	0	1370.72	0	1.001	0	0.914759	0.948777	100.1	99.9	1.87	22.12	48.4	53.9	47.3	45.2	25.2	32.3		High	High	High	High	High	High	High	0.00277	0.005146	2.66
FALSE	High	[K].MAQFDAKK.[F]	1xTMT6plex [K8]; 1xTMT6plex [N-Term]; 1xlactylation [K7]		0.0050275	0.00220843	1	1	1	P26641	Elongation factor 1-gamma OS=Homo sapiens OX=9606 GN=EEF1G PE=1 SV=3	P26641 [213-220]	1	1468.82	0															No Quan Values	High	High	High	High	High	High	High	0.00277	0.005236	2.07
FALSE	High	[K].KYAEAVTR.[A]	1xTMT6plex [N-Term]; 1xlactylation [K1]		0.00517299	0.00220843	1	1	1	P00558	Phosphoglycerate kinase 1 OS=Homo sapiens OX=9606 GN=PGK1 PE=1 SV=3	P00558 [323-330]	1	1238.69	0	0.887	-0.17	0.121682	0.253613	94	106	3.5	10.54	85.3	103.2	92.2	72.7	68.6	79.3		High	High	High	High	High	High	High	0.00277	0.005362	2.82
FALSE	High	[K].GKGNKAAQPGSGK.[G]	2xTMT6plex [K5; K13]; 1xTMT6plex [N-Term]; 1xlactylation [K2]		0.00513094	0.00220843	1	1	1	P05455	Lupus La protein OS=Homo sapiens OX=9606 GN=SSB PE=1 SV=2	P05455 [340-352]	2	1959.16	0	0.768	-0.38	0.0218457	0.0978814	86.9	113.1	0.9	6.43	48.4	56.6	49.4	44.9	44.3	43.9		High	High	High	High	High	High	High	0.00277	0.005328	2.86
FALSE	High	[K].TAMAAAK.[A]	1xTMT6plex [K7]; 1xTMT6plex [N-Term]		0.00494647	0.00220843	1	1	1	P83731	60S ribosomal protein L24 OS=Homo sapiens OX=9606 GN=RPL24 PE=1 SV=1	P83731 [125-131]	0	1121.68	0	0.933	-0.1	0.41883	0.562822	96.5	103.5	3.09	12.63	147.6	167.1	155.9	142.2	107.1	98.3		High	High	High	High	High	High	High	0.00277	0.005157	2.53
FALSE	High	[K].KYHNVGLSK.[C]	1xTMT6plex [K9]; 1xTMT6plex [N-Term]; 1xlactylation [K1]		0.00496658	0.00220843	1	1	1	Q14103	Heterogeneous nuclear ribonucleoprotein D0 OS=Homo sapiens OX=9606 GN=HNRNPD PE=1 SV=1	Q14103 [243-251]	1	1575.93	0	0.906	-0.14	0.0175812	0.0885141	95.1	104.9	3.34	2.36	110	132.1	108.9	93.2	82.2	86.5		High	High	High	High	High	High	High	0.00277	0.005176	3.3
FALSE	High	[R].RTDPECTAPIKK.[Q]	1xCarbamidomethyl [C6]; 1xTMT6plex [K12]; 1xTMT6plex [N-Term]; 1xlactylation [K11]		0.00508928	0.00220843	1	1	1	Q8N1G2	Cap-specific mRNA (nucleoside-2'-O-)-methyltransferase 1 OS=Homo sapiens OX=9606 GN=CMTR1 PE=1 SV=1	Q8N1G2 [4-15]	2	1946.08	0	0.866	-0.21	0.0996116	0.223407	92.8	107.2	8.02	7.43	42.7	53.6	40.2	35.4	35.8	34		High	High	High	High	High	High	High	0.00277	0.005293	2.58
FALSE	High	[K].EIQGHQPR.[I]	1xTMT6plex [N-Term]		0.0049868	0.00220843	1	1	1	Q01082	Spectrin beta chain, non-erythrocytic 1 OS=Homo sapiens OX=9606 GN=SPTBN1 PE=1 SV=2	Q01082 [1533-1540]	0	1193.66	0	1.009	0.01	0.628076	0.74412	100.4	99.6	5.24	9.2	15.7	16.4	14.6	12.2	9.7	9		High	High	High	High	High	High	High	0.00277	0.005198	1.57
FALSE	High	[K].AAGAGAAKR.[K]	1xTMT6plex [N-Term]; 1xlactylation [K8]		0.00496658	0.00220843	1	1	1	P16401	Histone H1.5 OS=Homo sapiens OX=9606 GN=H1-5 PE=1 SV=3	P16401 [28-36]	1	1073.63	0	1.158	0.21	0.111281	0.239608	107.3	92.7	8.66	1.64	93.8	128.2	104.2	71	60.3	61.1		High	High	High	High	High	High	High	0.00277	0.005179	2.75
FALSE	High	[K].FSASGELGNGNIK.[L]	1xTMT6plex [K13]; 1xTMT6plex [N-Term]		0.00511006	0.00220843	1	1	1	P12004	Proliferating cell nuclear antigen OS=Homo sapiens OX=9606 GN=PCNA PE=1 SV=1	P12004 [169-181]	0	1751.97	0	0.859	-0.22	0.434265	0.577596	92.4	107.6	5.85	13.55	41.4	51.2	47	40.3	35.2	28		High	High	High	High	High	High	High	0.00277	0.005312	1.68
FALSE	High	[R].KLVPLDYGEDDKNATK.[G]	2xTMT6plex [K12; K16]; 1xTMT6plex [N-Term]; 1xlactylation [K1]		0.00517299	0.00220843	1	1	1	P49756	RNA-binding protein 25 OS=Homo sapiens OX=9606 GN=RBM25 PE=1 SV=3	P49756 [711-726]	2	2565.44	0	0.868	-0.2	0.183578	0.329304	92.9	107.1	3	7.5	38.2	46	38.3	34.2	29.9	26.6		High	High	High	High	High	High	High	0.00277	0.005369	1.88
FALSE	High	[K].SVENAPLAKR.[R]	1xTMT6plex [N-Term]; 1xlactylation [K9]		0.00519416	0.00220843	1	1	1	O75676	Ribosomal protein S6 kinase alpha-4 OS=Homo sapiens OX=9606 GN=RPS6KA4 PE=1 SV=1	O75676 [721-730]	1	1385.79	0	0.966	-0.05	0.860659	0.91095	98.3	101.7	9.13	17.22	40.7	54.6	41.2	40.9	25.6	29.1		High	High	High	High	High	High	High	0.00277	0.005383	2.83
FALSE	High	[K].LISKQANK.[A]	1xTMT6plex [K8]; 1xTMT6plex [N-Term]; 1xlactylation [K4]		0.00521543	0.00220843	1	1	1	Q75N03	E3 ubiquitin-protein ligase Hakai OS=Homo sapiens OX=9606 GN=CBLL1 PE=1 SV=1	Q75N03 [30-37]	1	1431.89	0	1.086	0.12	0.138002	0.272744	104.1	95.9	3.75	10.28	126.3	135.1	120.9	72.5	74.6	78.3		High	High	High	High	High	High	High	0.00277	0.005404	2.85
FALSE	High	[R].SYVTTSTR.[T]	1xTMT6plex [N-Term]		0.00513094	0.00220843	1	1	1	P08670	Vimentin OS=Homo sapiens OX=9606 GN=VIM PE=1 SV=4	P08670 [29-36]	0	1143.62	0	0.883	-0.18	0.0592011	0.165631	93.8	106.2	0.54	5.99	164.2	186.7	165.6	144.3	119.7	137.2		High	High	High	High	High	High	High	0.00277	0.005333	2.96
FALSE	High	[K].ISTVVSSK.[E]	1xTMT6plex [K8]; 1xTMT6plex [N-Term]		0.00521543	0.00220843	1	1	1	P37108	Signal recognition particle 14 kDa protein OS=Homo sapiens OX=9606 GN=SRP14 PE=1 SV=2	P37108 [67-74]	0	1278.8	0	0.975	-0.04	0.458161	0.59989	98.7	101.3	6.31	2.13	114	136.9	106.2	92.3	77.1	80.6		High	High	High	High	High	High	High	0.00277	0.005398	2.43
FALSE	High	[K].IASDGLK.[G]	1xTMT6plex [K7]; 1xTMT6plex [N-Term]		0.00517299	0.00220843	1	1	1	P61247	40S ribosomal protein S3a OS=Homo sapiens OX=9606 GN=RPS3A PE=1 SV=2	P61247 [57-63]	0	1161.72	0	0.965	-0.05	0.192616	0.341156	98.2	101.8	2.15	3.83	180.4	208.9	189.8	146.4	135.1	128		High	High	High	High	High	High	High	0.00277	0.005362	3.03
FALSE	High	[R].INVYYNESSSQK.[Y]	1xTMT6plex [K12]; 1xTMT6plex [N-Term]		0.00492644	0.00220843	1	1	1	Q9BUF5	Tubulin beta-6 chain OS=Homo sapiens OX=9606 GN=TUBB6 PE=1 SV=1	Q9BUF5 [47-58]	0	1890	0															No Quan Values	High	High	High	High	High	High	High	0.00277	0.005136	2.37
FALSE	High	[R].KQPPVSPGTALVGSQK.[E]	1xTMT6plex [K16]; 1xTMT6plex [N-Term]; 1xlactylation [K1]		0.0050275	0.00220843	1	1	1	P17096	High mobility group protein HMG-I/HMG-Y OS=Homo sapiens OX=9606 GN=HMGA1 PE=1 SV=3	P17096 [31-46]	1	2124.24	0	0.89	-0.17	0.0484701	0.146997	94.2	105.8	1.55	4.56	82.1	94.3	85.2	71.7	64.9	60.3		High	High	High	High	High	High	High	0.00277	0.005228	3.35
FALSE	High	[R].AQYDELAR.[K]	1xTMT6plex [N-Term]		0.005048	0.00220843	1	1	1	P05783	Keratin, type I cytoskeletal 18 OS=Homo sapiens OX=9606 GN=KRT18 PE=1 SV=2	P05783 [254-261]	0	1194.63	0	0.942	-0.09	0.265168	0.417847	97	103	6.28	3.83	98.9	110.6	109.5	81.6	75.6	71.8		High	High	High	High	High	High	High	0.00277	0.005251	1.93
FALSE	High	[K].DLFTCTIKR.[L]	1xCarbamidomethyl [C5]; 1xTMT6plex [N-Term]; 1xlactylation [K8]		0.00506859	0.00220843	1	1	1	Q86VP6	Cullin-associated NEDD8-dissociated protein 1 OS=Homo sapiens OX=9606 GN=CAND1 PE=1 SV=2	Q86VP6 [567-575]	1	1454.79	0	1.056	0.08	0.259616	0.412427	102.7	97.3	4.83	13.21	59.2	63.4	54.6	40.6	28.8	38		High	High	High	High	High	High	High	0.00277	0.005263	2.29
FALSE	High	[K].TYAICGAIR.[R]	1xCarbamidomethyl [C5]; 1xTMT6plex [N-Term]		0.00519416	0.00220843	1	1	1	P63220	40S ribosomal protein S21 OS=Homo sapiens OX=9606 GN=RPS21 PE=1 SV=1	P63220 [52-60]	0	1253.69	0	1.062	0.09	0.431667	0.575447	103	97	6.45	13.25	75.9	84.8	67.7	57.8	38.7	47.9		High	High	High	High	High	High	High	0.00277	0.005384	2.4
FALSE	High	[K].NFSTVDIQKNGVK.[F]	1xTMT6plex [K13]; 1xTMT6plex [N-Term]; 1xlactylation [K9]		0.00521543	0.00220843	1	1	1	P43246	DNA mismatch repair protein Msh2 OS=Homo sapiens OX=9606 GN=MSH2 PE=1 SV=1	P43246 [538-550]	1	1980.12	0	1.059	0.08	0.651549	0.758629	102.9	97.1	0.84	19.48	58.2	67.8	59.7	52.2	30.7	38.4		High	High	High	High	High	High	High	0.00277	0.005408	2.53
FALSE	High	[R].LKGIVPLAK.[V]	1xTMT6plex [K9]; 1xTMT6plex [N-Term]; 1xlactylation [K2]		0.005048	0.00220843	1	1	1	P30101	Protein disulfide-isomerase A3 OS=Homo sapiens OX=9606 GN=PDIA3 PE=1 SV=4	P30101 [74-82]	1	1468.99	0	1.677	0.75	0.0208934	0.0963089	125.3	74.7	6.06	15.46	104.6	128.5	100.2	45.7	52.9	43		High	High	High	High	High	High	High	0.00277	0.005244	3.35
FALSE	High	[K].DAGTIAGLNVMR.[I]	1xOxidation [M11]; 1xTMT6plex [N-Term]		0.00508928	0.00220843	1	1	1	P11021	Endoplasmic reticulum chaperone BiP OS=Homo sapiens OX=9606 GN=HSPA5 PE=1 SV=2	P11021 [186-197]	0	1462.79	0	1.08	0.11	0.113856	0.243661	103.9	96.1	3.67	7.15	60.8	75.1	63.2	46.7	39.2	36		High	High	High	High	High	High	High	0.00277	0.005281	1.38
FALSE	High	[R].VVGKYCEK.[R]	1xCarbamidomethyl [C6]; 1xTMT6plex [K8]; 1xTMT6plex [N-Term]; 1xlactylation [K4]		0.0050071	0.00220843	1	1	1	Q00610	Clathrin heavy chain 1 OS=Homo sapiens OX=9606 GN=CLTC PE=1 SV=5	Q00610 [904-911]	1	1512.85	0	1.469	0.55	0.00689158	0.0636233	119	81	6.17	0.8	67.9	75.3	74.6	36.2	31.3	31.6		High	High	High	High	High	High	High	0.00277	0.005208	2.37
FALSE	High	[K].NASKVANK.[G]	1xTMT6plex [K8]; 1xTMT6plex [N-Term]; 1xlactylation [K4]		0.00492644	0.00220843	1	1	1	Q13901	Nuclear nucleic acid-binding protein C1D OS=Homo sapiens OX=9606 GN=C1D PE=1 SV=1	Q13901 [129-136]	1	1361.82	0	1.141	0.19	0.36016	0.507693	106.6	93.4	3.05	16.86	107.2	130.2	113.9	91.2	66.9	57.7		High	High	High	High	High	High	High	0.00277	0.005135	2.3
FALSE	High	[K].KCYEMASHLR.[R]	1xCarbamidomethyl [C2]; 1xTMT6plex [N-Term]; 1xlactylation [K1]		0.00492644	0.00220843	1	1	1	P07737	Profilin-1 OS=Homo sapiens OX=9606 GN=PFN1 PE=1 SV=2	P07737 [127-136]	1	1595.79	0	1.02	0.03	0.201517	0.350787	101	99	5.22	5.71	71.8	81.5	78.8	55.6	43.5	48.5		High	High	High	High	High	High	High	0.00277	0.005151	3.09
FALSE	High	[K].VLPTHDASKVK.[A]	1xTMT6plex [K11]; 1xTMT6plex [N-Term]; 1xlactylation [K9]		0.005048	0.00220843	1	1	1	P21333	Filamin-A OS=Homo sapiens OX=9606 GN=FLNA PE=1 SV=4	P21333 [1539-1549]	1	1725.03	0	1.207	0.27	0.345412	0.494708	109.4	90.6	12.93	8.91	101.6	110.4	79.6	60.6	62	54.9		High	High	High	High	High	High	High	0.00277	0.005258	2.83
FALSE	High	[K].HTSALCNSCR.[L]	2xCarbamidomethyl [C6; C9]; 1xTMT6plex [N-Term]		0.00508928	0.00220843	1	1	1	Q9Y490	Talin-1 OS=Homo sapiens OX=9606 GN=TLN1 PE=1 SV=3	Q9Y490 [1501-1510]	0	1434.68	0	0.813	-0.3	0.215865	0.366449	89.7	110.3	20	14.13	9.9	16.7	11.4	13.1	9.4	8.9		High	High	High	High	High	High	High	0.00277	0.005286	2.49
FALSE	High	[R].GGNKLALK.[T]	1xTMT6plex [K8]; 1xTMT6plex [N-Term]; 1xlactylation [K4]		0.00545603	0.00287628	1	1	1	Q9BQ61	Telomerase RNA component interacting RNase OS=Homo sapiens OX=9606 GN=TRIR PE=1 SV=1	Q9BQ61 [121-128]	1	1330.85	0	0.94	-0.09	0.161918	0.300095	96.9	103.1	6.48	3.83	128.5	167.2	143.4	111.8	102.2	107		High	High	High	High	High	High	High	0.003379	0.005622	2.88
FALSE	High	[K].LQAQMKDCMR.[E]	1xCarbamidomethyl [C8]; 1xOxidation [M5]; 1xTMT6plex [N-Term]; 1xlactylation [K6]		0.00525827	0.00287628	1	1	1	P35579	Myosin-9 OS=Homo sapiens OX=9606 GN=MYH9 PE=1 SV=4	P35579 [1643-1652]	1	1597.77	0	1.182	0.24	0.0779056	0.193881	108.3	91.7	8.79	5.27	60.7	62.1	65.1	39.9	32.8	37.1		High	High	High	High	High	High	High	0.003379	0.005441	2.47
FALSE	High	[K].TVTAMDVVYALK.[R]	1xTMT6plex [K12]; 1xTMT6plex [N-Term]		0.00527984	0.00287628	1	1	1	P62805	Histone H4 OS=Homo sapiens OX=9606 GN=H4C1 PE=1 SV=2	P62805 [81-92]	0	1769.03	0															No Quan Values	High	High	High	High	High	High	High	0.003379	0.005463	2.18
FALSE	High	[K].DISTNYYASQKK.[T]	1xTMT6plex [K12]; 1xTMT6plex [N-Term]; 1xlactylation [K11]		0.00525827	0.00287628	1	1	1	P14625	Endoplasmin OS=Homo sapiens OX=9606 GN=HSP90B1 PE=1 SV=1	P14625 [672-683]	1	1948.04	0	1.227	0.3	0.0115725	0.0767281	110.2	89.8	7.94	5.82	58.9	66.4	67.4	37.3	33.3	30.3		High	High	High	High	High	High	High	0.003379	0.005436	2.64
FALSE	High	[K].TTLQKMGKK.[Q]	2xTMT6plex [K8; K9]; 1xTMT6plex [N-Term]; 1xlactylation [K5]		0.00541137	0.00287628	1	1	1	Q13185	Chromobox protein homolog 3 OS=Homo sapiens OX=9606 GN=CBX3 PE=1 SV=4	Q13185 [6-14]	2	1794.11	0	1.496	0.58	0.006821	0.0635324	119.9	80.1	2.47	7.86	163.8	181.5	157.9	82.1	63.7	75.6		High	High	High	High	High	High	High	0.003379	0.005578	1.58
FALSE	High	[K].KGFTEVK.[S]	1xTMT6plex [K7]; 1xTMT6plex [N-Term]; 1xlactylation [K1]		0.00545603	0.00287628	1	1	1	Q05682	Caldesmon OS=Homo sapiens OX=9606 GN=CALD1 PE=1 SV=3	Q05682 [486-492]	1	1338.8	0															No Quan Values	High	High	High	High	High	High	High	0.003379	0.005621	2.47
FALSE	High	[R].EDITQSAQHALR.[L]	1xTMT6plex [N-Term]		0.00538919	0.00287628	1	1	1	Q12906	Interleukin enhancer-binding factor 3 OS=Homo sapiens OX=9606 GN=ILF3 PE=1 SV=3	Q12906 [312-323]	0	1597.85	0	1.03	0.04	0.455478	0.598759	101.5	98.5	2.92	8.66	98.7	107.3	95.5	71.3	67.1	57.4		High	High	High	High	High	High	High	0.003379	0.005558	2.51
FALSE	High	[K].NKGNECFQK.[G]	1xCarbamidomethyl [C6]; 1xTMT6plex [K9]; 1xTMT6plex [N-Term]; 1xlactylation [K2]		0.00536712	0.00287628	1	1	1	P31948	Stress-induced-phosphoprotein 1 OS=Homo sapiens OX=9606 GN=STIP1 PE=1 SV=1	P31948 [365-373]	1	1654.86	0	1.63	0.7	0.00922595	0.0684238	124	76	4.62	11.43	53.6	67.5	57.4	29.2	23.6	20.6		High	High	High	High	High	High	High	0.003379	0.005533	2.22
FALSE	High	[R].DSGPPTKK.[I]	1xTMT6plex [K8]; 1xTMT6plex [N-Term]; 1xlactylation [K7]		0.00530151	0.00287628	1	1	1	Q9H1E3	Nuclear ubiquitous casein and cyclin-dependent kinase substrate 1 OS=Homo sapiens OX=9606 GN=NUCKS1 PE=1 SV=1	Q9H1E3 [29-36]	1	1359.79	0	0.71	-0.49	0.0234122	0.101301	83	117	9.15	1.84	58.5	66.1	68.4	63.6	55.8	58.4		High	High	High	High	High	High	High	0.003379	0.005477	2.62
FALSE	High	[R].EVQQKIEK.[Q]	1xTMT6plex [K8]; 1xTMT6plex [N-Term]; 1xlactylation [K5]		0.00538919	0.00287628	1	1	1	P37802	Transgelin-2 OS=Homo sapiens OX=9606 GN=TAGLN2 PE=1 SV=3	P37802 [13-20]	1	1531.91	0	0.894	-0.16	0.103132	0.228503	94.4	105.6	9.31	1.97	95.9	110.5	82.2	80.5	72.6	73.9		High	High	High	High	High	High	High	0.003379	0.005559	3.12
FALSE	High	[R].SSQTQNKASR.[K]	1xTMT6plex [N-Term]; 1xlactylation [K7]		0.00536712	0.00287628	1	2	1	Q01105	Protein SET OS=Homo sapiens OX=9606 GN=SET PE=1 SV=3	Q01105 [183-192]	1	1407.74	0	0.836	-0.26	0.0859862	0.204155	91.1	108.9	8.54	10.78	13.1	17.6	13.6	11.9	12.7	11.1		High	High	High	High	High	High	High	0.003379	0.005543	3.03
FALSE	High	[R].GANLKDYYSR.[K]	1xTMT6plex [N-Term]; 1xlactylation [K5]		0.00538919	0.00287628	1	1	1	Q08211	ATP-dependent RNA helicase A OS=Homo sapiens OX=9606 GN=DHX9 PE=1 SV=4	Q08211 [142-151]	1	1487.77	0	0.883	-0.18	0.161383	0.300095	93.8	106.2	10.28	4.9	58.1	76.5	72.1	54.2	51.1	52.7		High	High	High	High	High	High	High	0.003379	0.00555	2.34
FALSE	High	[K].KTETQEK.[N]	1xTMT6plex [K7]; 1xTMT6plex [N-Term]; 1xlactylation [K1]		0.00545603	0.00287628	2	3	2	P62328; P63313	Thymosin beta-4 OS=Homo sapiens OX=9606 GN=TMSB4X PE=1 SV=2 Thymosin beta-10 OS=Homo sapiens OX=9606 GN=TMSB10 PE=1 SV=2	P62328 [20-26]; P63313 [20-26]	1	1393.79	0	0.667	-0.58	0.000265091	0.0229831	80	120	4.09	2.83	167.3	184.1	155.8	186.8	170.8	165.5	Shared	High	High	High	High	High	High	High	0.003379	0.005619	2.78
FALSE	High	[RQ].DYSKGFGGK.[Y]	1xTMT6plex [K9]; 1xTMT6plex [N-Term]; 1xlactylation [K4]		0.00527984	0.00287628	1	1	1	Q14247	Src substrate cortactin OS=Homo sapiens OX=9606 GN=CTTN PE=1 SV=2	Q14247 [190-198]; [301-309]	1	1488.81	0	0.891	-0.17	0.186932	0.33378	94.2	105.8	10.05	18.33	71.4	98.9	85.6	73.9	56.7	82.3		High	High	High	High	High	High	High	0.003379	0.005469	2.52
FALSE	High	[K].HLIPAANTGESK.[V]	1xTMT6plex [K12]; 1xTMT6plex [N-Term]		0.00547852	0.00287628	1	1	1	P62258	14-3-3 protein epsilon OS=Homo sapiens OX=9606 GN=YWHAE PE=1 SV=1	P62258 [107-118]	0	1695.98	0	1.363	0.45	0.0084028	0.0680356	115.3	84.7	6.13	2.2	192.8	213.9	172.7	108.4	90.4	94.2		High	High	High	High	High	High	High	0.003379	0.005645	1.93
FALSE	High	[R].KAEGDAK.[G]	1xTMT6plex [K7]; 1xTMT6plex [N-Term]; 1xlactylation [K1]		0.00538919	0.00287628	1	1	1	P05204	Non-histone chromosomal protein HMG-17 OS=Homo sapiens OX=9606 GN=HMGN2 PE=1 SV=3	P05204 [5-11]	1	1248.72	0	0.63	-0.67	0.00604036	0.061703	77.3	122.7	2.27	7.98	72.8	86.3	76.9	92.7	87.8	76.2		High	High	High	High	High	High	High	0.003379	0.005559	2.21
FALSE	High	[K].YICENQDSISSKLK.[E]	1xCarbamidomethyl [C3]; 1xTMT6plex [K14]; 1xTMT6plex [N-Term]; 1xlactylation [K12]		0.00547852	0.00287628	1	1	1	P02768	Albumin OS=Homo sapiens OX=9606 GN=ALB PE=1 SV=2	P02768 [287-300]	1	2215.17	0															No Quan Values	High	High	High	High	High	High	High	0.003379	0.005643	1.76
FALSE	High	[K].ATAVMPDGQFK.[D]	1xTMT6plex [K11]; 1xTMT6plex [N-Term]		0.00550112	0.00287628	1	1	1	Q06830	Peroxiredoxin-1 OS=Homo sapiens OX=9606 GN=PRDX1 PE=1 SV=1	Q06830 [17-27]	0	1622.9	0	0.98	-0.03	0.495915	0.636002	99	101	15.64	4.61	39.5	58.3	54.3	38.1	36.4	35.7		High	High	High	High	High	High	High	0.003379	0.005656	2.01
FALSE	High	[K].QTLENERGELANEVK.[V]	1xTMT6plex [K15]; 1xTMT6plex [N-Term]		0.00550112	0.00287628	1	1	1	P35579	Myosin-9 OS=Homo sapiens OX=9606 GN=MYH9 PE=1 SV=4	P35579 [1220-1234]	1	2188.2	0	0.983	-0.02	0.57772	0.703225	99.1	100.9	2.7	8.55	79.4	92.8	77.4	69.3	54.7	51.9		High	High	High	High	High	High	High	0.003379	0.005667	1.88
FALSE	High	[K].QGVLTHGR.[V]	1xTMT6plex [N-Term]		0.00543365	0.00287628	1	1	1	P62753	40S ribosomal protein S6 OS=Homo sapiens OX=9606 GN=RPS6 PE=1 SV=1	P62753 [65-72]	0	1096.64	0	0.857	-0.22	0.0822084	0.200146	92.3	107.7	9.85	6.31	28.9	36.3	26.2	26.2	24.5	22		High	High	High	High	High	High	High	0.003379	0.005603	2.88
FALSE	High	[R].SVGELPSTVESLQK.[V]	1xTMT6plex [K14]; 1xTMT6plex [N-Term]		0.00536712	0.00287628	1	1	1	Q07065	Cytoskeleton-associated protein 4 OS=Homo sapiens OX=9606 GN=CKAP4 PE=1 SV=2	Q07065 [492-505]	0	1932.11	0	0.948	-0.08	0.20278	0.350787	97.3	102.7	4.52	2.77	64.3	70.3	67.7	52.7	44.2	47.5		High	High	High	High	High	High	High	0.003379	0.00553	1.92
FALSE	High	[R].TLPSTSSSGSKR.[H]	1xTMT6plex [N-Term]; 1xlactylation [K11]		0.00532328	0.00287628	1	1	2	P08651	Nuclear factor 1 C-type OS=Homo sapiens OX=9606 GN=NFIC PE=1 SV=2	P08651 [270-281]	1	1508.81	0	0.956	-0.07	0.417923	0.562243	97.7	102.3	8.31	2.62	116.2	120.4	125.1	90.9	83.3	83.8		High	High	High	High	High	High	High	0.003379	0.005505	2.86
FALSE	High	[R].ASSHSSQTQGGGSVTKKR.[K]	1xTMT6plex [K]; 1xTMT6plex [N-Term]; 1xlactylation [K]		0.00536712	0.00287628	1	1	2	P02545	Prelamin-A/C OS=Homo sapiens OX=9606 GN=LMNA PE=1 SV=1	P02545 [402-419]	2	2333.26	0	1.392	0.48	0.657923	0.763931	116.4	83.6	7.54	50.24	18.7	18.7	18.7	8.2	9	18.1		High	High	High	High	High	High	High	0.003379	0.005528	2.92
FALSE	High	[K].DTYIENEK.[L]	1xTMT6plex [K8]; 1xTMT6plex [N-Term]		0.00534515	0.00287628	1	1	1	P04843	Dolichyl-diphosphooligosaccharide--protein glycosyltransferase subunit 1 OS=Homo sapiens OX=9606 GN=RPN1 PE=1 SV=1	P04843 [580-587]	0	1469.79	0	1.002	0	0.425282	0.568989	100.1	99.9	9.04	7.79	59	56.6	56.2	43	37.6	43.6		High	High	High	High	High	High	High	0.003379	0.005516	1.89
FALSE	High	[K].KLEDGPK.[F]	2xTMT6plex [K1; K7]; 1xTMT6plex [N-Term]		0.00527984	0.00287628	1	2	1	P68104	Elongation factor 1-alpha 1 OS=Homo sapiens OX=9606 GN=EEF1A1 PE=1 SV=1	P68104 [386-392]	1	1473.92	0	0.93	-0.1	0.762859	0.840341	96.4	103.6	4.43	9.8	267.8	293.2	247.7	213.3	189.3	160.4		High	High	High	High	High	High	High	0.003379	0.005468	2.72
FALSE	High	[K].VSMSKNSK.[L]	1xTMT6plex [K8]; 1xTMT6plex [N-Term]; 1xlactylation [K5]		0.00731774	0.00298827	1	1	2	P51965	Ubiquitin-conjugating enzyme E2 E1 OS=Homo sapiens OX=9606 GN=UBE2E1 PE=1 SV=1	P51965 [36-43]	1	1410.8	0	1	0	0.756238	0.835667	100	100	1.6	3.48	190.7	223.7	190.7	145.7	135.7	131.5		High	High	High	High	High	High	High	0.003379	0.007316	2.75
FALSE	High	[K].RTQAPTK.[A]	1xTMT6plex [K7]; 1xTMT6plex [N-Term]		0.00706344	0.00298827	1	1	1	P47914	60S ribosomal protein L29 OS=Homo sapiens OX=9606 GN=RPL29 PE=1 SV=2	P47914 [150-156]	1	1259.78	0	1.216	0.28	0.00628344	0.062293	109.7	90.3	2.64	4.78	79.8	96.3	81.4	51.5	42.5	47.6		High	High	High	High	High	High	High	0.003379	0.007087	2.35
FALSE	High	[K].SAEKALGK.[A]	1xTMT6plex [K8]; 1xTMT6plex [N-Term]; 1xlactylation [K4]		0.00597702	0.00298827	1	1	1	Q9BY42	Replication termination factor 2 OS=Homo sapiens OX=9606 GN=RTF2 PE=1 SV=3	Q9BY42 [70-77]	1	1333.81	0															No Quan Values	High	High	High	High	High	High	High	0.003379	0.006083	2.44
FALSE	High	[K].LRQPFFQK.[R]	1xTMT6plex [K8]; 1xTMT6plex [N-Term]		0.00879434	0.00298827	1	2	1	Q01105	Protein SET OS=Homo sapiens OX=9606 GN=SET PE=1 SV=3	Q01105 [76-83]	1	1521.93	0	0.95	-0.07	0.158015	0.297695	97.5	102.5	5.84	0.19	118.4	121.8	117.6	94.9	83	84.4		High	High	High	High	High	High	High	0.003379	0.008671	2.61
FALSE	High	[K].ALVATPGKK.[G]	2xTMT6plex [K8; K9]; 1xTMT6plex [N-Term]		0.00679123	0.00298827	1	1	1	P19338	Nucleolin OS=Homo sapiens OX=9606 GN=NCL PE=1 SV=3	P19338 [117-125]	1	1572.05	0	1.017	0.02	0.783958	0.857164	100.8	99.2	1.99	5.2	218.8	245	212.6	163	151.9	139.7		High	High	High	High	High	High	High	0.003379	0.006829	2.49
FALSE	High	[R].TGCIGAKHR.[I]	1xCarbamidomethyl [C3]; 1xTMT6plex [N-Term]; 1xlactylation [K7]		0.00618134	0.00298827	1	1	2	P62913	60S ribosomal protein L11 OS=Homo sapiens OX=9606 GN=RPL11 PE=1 SV=2	P62913 [148-156]	1	1300.7	0	1.456	0.54	0.00306471	0.0495723	118.6	81.4	4.38	1.15	100.8	106.3	99.5	51.8	45.8	47		High	High	High	High	High	High	High	0.003379	0.006282	2.9
FALSE	High	[R].VTDKLTPIHDR.[I]	1xTMT6plex [N-Term]; 1xlactylation [K4]		0.00722096	0.00298827	1	1	1	P28072	Proteasome subunit beta type-6 OS=Homo sapiens OX=9606 GN=PSMB6 PE=1 SV=4	P28072 [64-74]	1	1595.9	0															No Quan Values	High	High	High	High	High	High	High	0.003379	0.007222	2.46
FALSE	High	[R].LMEDLDR.[N]	1xTMT6plex [N-Term]		0.00808394	0.00298827	1	1	1	P06703	Protein S100-A6 OS=Homo sapiens OX=9606 GN=S100A6 PE=1 SV=1	P06703 [56-62]	0	1120.59	0															No Quan Values	High	High	High	High	High	High	High	0.003379	0.008025	2.5
FALSE	High	[R].ASEEHLK.[Q]	1xTMT6plex [K7]; 1xTMT6plex [N-Term]		0.00797322	0.00298827	1	1	1	P22392	Nucleoside diphosphate kinase B OS=Homo sapiens OX=9606 GN=NME2 PE=1 SV=1	P22392 [43-49]	0	1271.74	0	0.597	-0.74	0.0554238	0.15785	74.8	125.2	6.22	18.82	46.1	53.9	52.2	45.7	53.2	59.2		High	High	High	High	High	High	High	0.003379	0.007927	1.77
FALSE	High	[K].TTTVKFNR.[R]	1xTMT6plex [N-Term]; 1xlactylation [K5]		0.00647698	0.00298827	1	1	1	O14737	Programmed cell death protein 5 OS=Homo sapiens OX=9606 GN=PDCD5 PE=1 SV=3	O14737 [106-113]	1	1267.72	0	1.28	0.36	0.0529876	0.155165	112.3	87.7	2.42	10.47	144.4	160.9	148.5	98.3	76.4	70.8		High	High	High	High	High	High	High	0.003379	0.006549	2.84
FALSE	High	[R].ASHTAPQVLFSHR.[E]	1xTMT6plex [N-Term]		0.00738322	0.00298827	1	1	1	O15144	Actin-related protein 2/3 complex subunit 2 OS=Homo sapiens OX=9606 GN=ARPC2 PE=1 SV=1	O15144 [191-203]	0	1679.92	0	0.787	-0.35	0.170275	0.310991	88.1	111.9	9.62	15.13	41.2	43.7	46.5	40.7	28.5	39.3		High	High	High	High	High	High	High	0.003379	0.007367	3.03
FALSE	High	[K].ILTDKLK.[E]	1xTMT6plex [K7]; 1xTMT6plex [N-Term]; 1xlactylation [K5]		0.00808394	0.00298827	1	1	1	P06753	Tropomyosin alpha-3 chain OS=Homo sapiens OX=9606 GN=TPM3 PE=1 SV=2	P06753 [228-234]	1	1360.88	0	1.336	0.42	0.00296445	0.0491371	114.4	85.6	2.76	4.98	122.4	134.1	123.9	71.2	64.8	59.7		High	High	High	High	High	High	High	0.003379	0.00803	2.65
FALSE	High	[R].VTIMPKDIQLAR.[R]	1xOxidation [M4]; 1xTMT6plex [N-Term]; 1xlactylation [K6]		0.0074495	0.00298827	2	5	1	P84243; P68431	Histone H3.3 OS=Homo sapiens OX=9606 GN=H3-3A PE=1 SV=2 Histone H3.1 OS=Homo sapiens OX=9606 GN=H3C1 PE=1 SV=2	P84243 [118-129]; P68431 [118-129]	1	1701.98	0	1.29	0.37	0.119505	0.25086	112.7	87.3	8.51	11.11	37.9	51.2	43.9	31.4	22.8	23	Shared	High	High	High	High	High	High	High	0.003379	0.007445	2.7
FALSE	High	[R].VTGGMKVK.[A]	1xTMT6plex [K8]; 1xTMT6plex [N-Term]; 1xlactylation [K6]		0.00879434	0.00298827	1	1	1	P62263	40S ribosomal protein S14 OS=Homo sapiens OX=9606 GN=RPS14 PE=1 SV=3	P62263 [56-63]	1	1349.82	0	1.377	0.46	0.000989382	0.0340653	115.9	84.1	5.25	4.59	146.8	181.4	144.3	84.3	72.2	68.5		High	High	High	High	High	High	High	0.003379	0.008672	2.24
FALSE	High	[K].AQYVLAKR.[A]	1xTMT6plex [N-Term]; 1xlactylation [K7]		0.00554664	0.00298827	1	1	1	Q9NXG2	THUMP domain-containing protein 1 OS=Homo sapiens OX=9606 GN=THUMPD1 PE=1 SV=2	Q9NXG2 [20-27]	1	1249.75	0	0.871	-0.2	0.0675038	0.17881	93.1	106.9	2.77	7.2	134.4	158.2	143.5	122.9	99.6	117.1		High	High	High	High	High	High	High	0.003379	0.005689	2.61
FALSE	High	[K].APAPKASGK.[K]	1xTMT6plex [K9]; 1xTMT6plex [N-Term]; 1xlactylation [K5]		0.00700171	0.00298827	1	1	1	P50914	60S ribosomal protein L14 OS=Homo sapiens OX=9606 GN=RPL14 PE=1 SV=4	P50914 [205-213]	1	1356.82	0	0.91	-0.14	0.0951382	0.215687	95.3	104.7	1.14	7.8	66.4	77.1	66.3	56.7	48.6	56.9		High	High	High	High	High	High	High	0.003379	0.007017	2.39
FALSE	High	[K].IQALQQQADEAEDR.[A]	1xTMT6plex [N-Term]		0.00765322	0.00298827	1	1	1	P67936	Tropomyosin alpha-4 chain OS=Homo sapiens OX=9606 GN=TPM4 PE=1 SV=3	P67936 [14-27]	0	1843.93	0															No Quan Values	High	High	High	High	High	High	High	0.003379	0.007612	1.73
FALSE	High	[R].LQDEIQNMK.[E]	1xOxidation [M8]; 1xTMT6plex [K9]; 1xTMT6plex [N-Term]		0.00712589	0.00298827	1	1	1	P08670	Vimentin OS=Homo sapiens OX=9606 GN=VIM PE=1 SV=4	P08670 [365-373]	0	1592.87	0	0.95	-0.07	0.201953	0.350787	97.4	102.6	4	11.83	37.5	44	35.8	37.1	26.3	27.2		High	High	High	High	High	High	High	0.003379	0.007152	1.61
FALSE	High	[K].GFGYKNSK.[F]	1xTMT6plex [K8]; 1xTMT6plex [N-Term]; 1xlactylation [K5]		0.00623379	0.00298827	1	1	1	P23284	Peptidyl-prolyl cis-trans isomerase B OS=Homo sapiens OX=9606 GN=PPIB PE=1 SV=2	P23284 [85-92]	1	1430.8	0	1.631	0.71	0.0150205	0.0822152	124	76	4.59	12.76	96.3	119.4	96.9	44.8	48.9	40.7		High	High	High	High	High	High	High	0.003379	0.006328	1.87
FALSE	High	[R].VTILGHVQR.[G]	1xTMT6plex [N-Term]		0.00667469	0.00298827	1	1	1	Q01813	ATP-dependent 6-phosphofructokinase, platelet type OS=Homo sapiens OX=9606 GN=PFKP PE=1 SV=2	Q01813 [302-310]	0	1251.77	0															No Quan Values	High	High	High	High	High	High	High	0.003379	0.006732	1.92
FALSE	High	[K].IQDKEGIPPDQQR.[L]	1xTMT6plex [K4]; 1xTMT6plex [N-Term]		0.00883626	0.00298827	1	4	1	P62987	Ubiquitin-60S ribosomal protein L40 OS=Homo sapiens OX=9606 GN=UBA52 PE=1 SV=2	P62987 [30-42]	1	1982.11	0	1.027	0.04	0.9796	0.986612	101.3	98.7	4.02	6.14	68.8	83.6	75.2	59.7	48	47		High	High	High	High	High	High	High	0.003379	0.008744	2.61
FALSE	High	[K].VTLATLK.[M]	1xTMT6plex [K7]; 1xTMT6plex [N-Term]		0.00782879	0.00298827	1	1	1	P06748	Nucleophosmin OS=Homo sapiens OX=9606 GN=NPM1 PE=1 SV=2	P06748 [74-80]	0	1203.81	0	0.801	-0.32	0.00550148	0.0596673	89	111	3.84	4.96	114.5	121.8	111.3	106.8	87.1	97.8		High	High	High	High	High	High	High	0.003379	0.00779	2.76
FALSE	High	[R].IMKAQALR.[D]	1xTMT6plex [N-Term]; 1xlactylation [K3]		0.00904994	0.00298827	2	3	1	P07900; P08238	Heat shock protein HSP 90-alpha OS=Homo sapiens OX=9606 GN=HSP90AA1 PE=1 SV=5 Heat shock protein HSP 90-beta OS=Homo sapiens OX=9606 GN=HSP90AB1 PE=1 SV=4	P07900 [613-620]; P08238 [605-612]	1	1231.74	0	1.274	0.35	0.0042005	0.0541608	112.1	87.9	4.96	2.69	199.5	252	206.9	123.6	108.8	115.3	Shared	High	High	High	High	High	High	High	0.003379	0.008944	2.15
FALSE	High	[R].KAEGDAKGDK.[A]	2xTMT6plex [K7; K10]; 1xTMT6plex [N-Term]; 1xlactylation [K1]		0.00751658	0.00298827	1	1	1	P05204	Non-histone chromosomal protein HMG-17 OS=Homo sapiens OX=9606 GN=HMGN2 PE=1 SV=3	P05204 [5-14]	2	1778.03	0	0.742	-0.43	0.0145301	0.0818535	85.2	114.8	3.38	8.11	152.1	172.9	161.9	159.3	151.5	131.2		High	High	High	High	High	High	High	0.003379	0.00751	2.17
FALSE	High	[R].SAAYAKK.[G]	1xTMT6plex [K7]; 1xTMT6plex [N-Term]; 1xlactylation [K6]		0.00615533	0.00298827	1	1	1	P31948	Stress-induced-phosphoprotein 1 OS=Homo sapiens OX=9606 GN=STIP1 PE=1 SV=1	P31948 [45-51]	1	1268.76	0	1.439	0.52	0.00436944	0.0549085	118	82	6.13	2.71	155.3	187.5	145.9	87.7	73.1	74.1		High	High	High	High	High	High	High	0.003379	0.006255	2.49
FALSE	High	[K].VTSDLAKR.[R]	1xTMT6plex [N-Term]; 1xlactylation [K7]		0.00835058	0.00298827	1	1	1	Q96KQ7	Histone-lysine N-methyltransferase EHMT2 OS=Homo sapiens OX=9606 GN=EHMT2 PE=1 SV=3	Q96KQ7 [220-227]	1	1190.69	0	0.973	-0.04	0.979873	0.986612	98.7	101.3	1.22	4.42	152.5	179.4	155.3	122.7	107.1	100.8		High	High	High	High	High	High	High	0.003379	0.00828	2.58
FALSE	High	[K].LQFTPQHK.[L]	1xTMT6plex [K8]; 1xTMT6plex [N-Term]		0.00676185	0.00298827	1	1	1	Q96AC1	Fermitin family homolog 2 OS=Homo sapiens OX=9606 GN=FERMT2 PE=1 SV=1	Q96AC1 [90-97]	0	1456.87	0	0.924	-0.11	0.849788	0.902707	96.1	103.9	10.13	14.39	37.3	45.9	45.9	33.6	22.7	30.2		High	High	High	High	High	High	High	0.003379	0.006804	1.82
FALSE	High	[R].GEVAPDAKSFVLNLGK.[D]	1xTMT6plex [K16]; 1xTMT6plex [N-Term]; 1xlactylation [K8]		0.00566237	0.00298827	1	1	1	P09382	Galectin-1 OS=Homo sapiens OX=9606 GN=LGALS1 PE=1 SV=2	P09382 [22-37]	1	2175.24	0	1.049	0.07	0.63615	0.74829	102.4	97.6	5.25	6	31.3	34.7	28.5	24.2	19.5	19.1		High	High	High	High	High	High	High	0.003379	0.005793	2.95
FALSE	High	[K].LNGTDPEDVIR.[N]	1xTMT6plex [N-Term]		0.00793678	0.00298827	1	3	1	O14950	Myosin regulatory light chain 12B OS=Homo sapiens OX=9606 GN=MYL12B PE=1 SV=2	O14950 [94-104]	0	1457.78	0	1.09	0.12	0.11842	0.249523	104.3	95.7	2.16	6.1	49.2	58	51.9	36	29.3	33.7		High	High	High	High	High	High	High	0.003379	0.007894	2.47
FALSE	High	[K].KANMASSSQR.[K]	1xTMT6plex [N-Term]; 1xlactylation [K1]		0.00755043	0.00298827	1	1	1	P41208	Centrin-2 OS=Homo sapiens OX=9606 GN=CETN2 PE=1 SV=1	P41208 [7-16]	1	1380.71	0	1.092	0.13	0.365658	0.511922	104.4	95.6	9.53	18.96	27	37	32.1	16.2	19.7	20.7		High	High	High	High	High	High	High	0.003379	0.007524	1.75
FALSE	High	[K].LMVALAK.[G]	1xTMT6plex [K7]; 1xTMT6plex [N-Term]		0.00607811	0.00298827	1	2	1	P07355	Annexin A2 OS=Homo sapiens OX=9606 GN=ANXA2 PE=1 SV=2	P07355 [170-176]	0	1203.79	0															No Quan Values	High	High	High	High	High	High	High	0.003379	0.006169	3.35
FALSE	High	[K].GFGYKGSCFHR.[I]	1xCarbamidomethyl [C8]; 1xTMT6plex [N-Term]; 1xlactylation [K5]		0.00775791	0.00298827	1	1	1	P62937	Peptidyl-prolyl cis-trans isomerase A OS=Homo sapiens OX=9606 GN=PPIA PE=1 SV=2	P62937 [45-55]	1	1616.78	0	0.869	-0.2	0.918639	0.95051	93	107	6.38	18.67	95.3	100	85.3	55.6	67.8	70.2		High	High	High	High	High	High	High	0.003379	0.007709	2.79
FALSE	High	[K].KAVAISLPK.[G]	2xTMT6plex [K1; K9]; 1xTMT6plex [N-Term]		0.00597702	0.00298827	1	1	1	P50454	Serpin H1 OS=Homo sapiens OX=9606 GN=SERPINH1 PE=1 SV=2	P50454 [300-308]	1	1614.09	0															No Quan Values	High	High	High	High	High	High	High	0.003379	0.00609	1.46
FALSE	High	[K].IVVVTAGVR.[Q]	1xTMT6plex [N-Term]		0.00731774	0.00298827	1	1	1	P07195	L-lactate dehydrogenase B chain OS=Homo sapiens OX=9606 GN=LDHB PE=1 SV=2	P07195 [92-100]	0	1142.75	0	1.025	0.04	0.345479	0.494708	101.2	98.8	6.57	1.25	53.1	68.8	54.7	41.9	35.7	36.4		High	High	High	High	High	High	High	0.003379	0.007326	2.45
FALSE	High	[R].KAASLTEDRDR.[G]	1xTMT6plex [N-Term]; 1xlactylation [K1]		0.00582923	0.00298827	1	1	1	Q04637	Eukaryotic translation initiation factor 4 gamma 1 OS=Homo sapiens OX=9606 GN=EIF4G1 PE=1 SV=4	Q04637 [1206-1216]	2	1562.83	0															No Quan Values	High	High	High	High	High	High	High	0.003379	0.005953	2.65
FALSE	High	[K].ADEGISFR.[G]	1xTMT6plex [N-Term]		0.00610371	0.00298827	1	1	1	Q06830	Peroxiredoxin-1 OS=Homo sapiens OX=9606 GN=PRDX1 PE=1 SV=1	Q06830 [121-128]	0	1123.59	0	0.921	-0.12	0.0242284	0.102473	95.9	104.1	2.75	3.46	144.1	158.3	146.5	117	106	111.2		High	High	High	High	High	High	High	0.003379	0.006197	2.66
FALSE	High	[R].ADHGEPIGR.[G]	1xTMT6plex [N-Term]		0.00808394	0.00298827	1	1	1	P08238	Heat shock protein HSP 90-beta OS=Homo sapiens OX=9606 GN=HSP90AB1 PE=1 SV=4	P08238 [169-177]	0	1180.63	0	0.942	-0.09	0.634124	0.748258	97	103	8.15	9.97	23.1	30.3	23.1	21.6	15.5	16.9		High	High	High	High	High	High	High	0.003379	0.008032	2.49
FALSE	High	[K].NIKIISK.[I]	1xTMT6plex [K7]; 1xTMT6plex [N-Term]; 1xlactylation [K3]		0.00725303	0.00298827	1	1	1	P14618	Pyruvate kinase PKM OS=Homo sapiens OX=9606 GN=PKM PE=1 SV=4	P14618 [264-270]	1	1345.88	0	1.607	0.68	0.0133451	0.080299	123.3	76.7	6.87	12.22	134	175.7	150.4	87.3	62.7	62.4		High	High	High	High	High	High	High	0.003379	0.007259	3.04
FALSE	High	[R].NIGKTLVTR.[T]	1xTMT6plex [N-Term]; 1xlactylation [K4]		0.00748294	0.00298827	1	1	1	P61247	40S ribosomal protein S3a OS=Homo sapiens OX=9606 GN=RPS3A PE=1 SV=2	P61247 [43-51]	1	1302.79	0															No Quan Values	High	High	High	High	High	High	High	0.003379	0.00746	2.58
FALSE	High	[R].GYADSPSK.[A]	1xTMT6plex [K8]; 1xTMT6plex [N-Term]		0.00607811	0.00298827	1	1	1	Q01518	Adenylyl cyclase-associated protein 1 OS=Homo sapiens OX=9606 GN=CAP1 PE=1 SV=5	Q01518 [30-37]	0	1282.7	0	0.895	-0.16	0.248077	0.39936	94.5	105.5	11.85	1.34	89.5	115.5	80.1	78.5	67.7	67.8		High	High	High	High	High	High	High	0.003379	0.006186	2.15
FALSE	High	[R].TNRPPLSLSR.[M]	1xTMT6plex [N-Term]		0.00626023	0.00298827	1	1	1	Q07020	60S ribosomal protein L18 OS=Homo sapiens OX=9606 GN=RPL18 PE=1 SV=2	Q07020 [56-65]	0	1369.81	0	1.224	0.29	0.0440695	0.140688	110.1	89.9	4.07	8.82	80.5	100.3	84.6	58.8	46.3	43.8		High	High	High	High	High	High	High	0.003379	0.006351	2.76
FALSE	High	[R].NKVAGGK.[M]	1xTMT6plex [K7]; 1xTMT6plex [N-Term]; 1xlactylation [K2]		0.00765322	0.00298827	1	1	1	Q9H0S4	Probable ATP-dependent RNA helicase DDX47 OS=Homo sapiens OX=9606 GN=DDX47 PE=1 SV=1	Q9H0S4 [442-448]	1	1203.75	0	1.093	0.13	0.350072	0.49991	104.4	95.6	3.49	7.78	118.5	134.6	112.1	92.5	69.4	73.9		High	High	High	High	High	High	High	0.003379	0.007625	2.63
FALSE	High	[K].NKNDGLKPK.[Q]	2xTMT6plex [K7; K9]; 1xTMT6plex [N-Term]; 1xlactylation [K2]		0.0069407	0.00298827	1	1	1	Q9H2P0	Activity-dependent neuroprotector homeobox protein OS=Homo sapiens OX=9606 GN=ADNP PE=1 SV=1	Q9H2P0 [147-155]	1	1773.08	0	1.004	0.01	0.975488	0.983888	100.2	99.8	6.68	6.43	104.5	136.9	116	92.9	77.4	72.5		High	High	High	High	High	High	High	0.003379	0.00696	1.46
FALSE	High	[K].YGVNPGPIVGTTR.[K]	1xTMT6plex [N-Term]		0.00808394	0.00298827	2	2	1	P42167; P42166	Lamina-associated polypeptide 2, isoforms beta/gamma OS=Homo sapiens OX=9606 GN=TMPO PE=1 SV=2 Lamina-associated polypeptide 2, isoform alpha OS=Homo sapiens OX=9606 GN=TMPO PE=1 SV=2	P42167 [127-139]; P42166 [127-139]	0	1559.87	0	0.818	-0.29	0.00285657	0.0482595	90	110	2.41	3.66	37.1	41.3	38.1	33.4	30.7	31.8	Shared	High	High	High	High	High	High	High	0.003379	0.008026	2.05
[truncated: 894 more rows]
